# Supplementary material for: Effects of n-3 Long-Chain Polyunsaturated Fatty Acid and Vitamin D Supplementation on Transcriptional Profiles of Human Lung Organoids
Source: Metabolites. 2025 Oct 14;15(10):670. doi: 10.3390/metabo15100670 (PMC12566473; doi:10.3390/metabo15100670)
Supplement: Supplementary file 1 [file metabolites-15-00670-s001.zip]

Archive with 15 entries (15 files):
- .DS_Store
- ~$filtered_table.xlsx
- ~$Replicated_PUFA_HN_Genes.xlsx
- ~$SupplementaryTable_3_Interaction_VitD_BILX.xlsx
- ~$SupplementaryTable8_Replicated_PUFA_HN_Genes.xlsx
- Lung Organoid SUPPLEMENT FIGURES.pdf
- SupplementaryTable S1_BILX.xlsx
- SupplementaryTable S2_Interaction_PUFA_BILX.xlsx
- SupplementaryTable S3_Interaction_VitD_BILX.xlsx
- SupplementaryTable S4_EnrichedPathways_PUFA.xlsx
- SupplementaryTable S5_SEHP.xlsx
- SupplementaryTable S6_Interaction_PUFA_SEHP.xlsx
- SupplementaryTable S7_Interaction_VitD_SEHP.xlsx
- SupplementaryTable S8_Replicated_PUFA_HN_Genes.xlsx
- SupplementaryTable S9_RNA_QC.xlsx
