# Supplementary material for: Effects of n-3 Long-Chain Polyunsaturated Fatty Acid and Vitamin D Supplementation on Transcriptional Profiles of Human Lung Organoids
Source: Metabolites. 2025 Oct 14;15(10):670. doi: 10.3390/metabo15100670 (PMC12566473; doi:10.3390/metabo15100670)
Supplement: Supplementary file 1 [file metabolites-15-00670-s001.zip › SupplementaryTable S1_BILX.xlsx]

## Sheet: A) n-3 LCPUFA_High vs None
Gene_ID	baseMean	log2FoldChange	lfcSE	pvalue	padj	gene_name	DEFEND.BILX_2.HH_1	DEFEND.BILX_2.HH_2	DEFEND.BILX_2.HH_3	DEFEND.BILX_2.HH_4	DEFEND.BILX_2.HL_1	DEFEND.BILX_2.HL_2	DEFEND.BILX_2.HL_3	DEFEND.BILX_2.HL_4	DEFEND.BILX_2.HN_2	DEFEND.BILX_2.HN_3	DEFEND.BILX_2.HN_4	DEFEND.BILX_2.LH_1	DEFEND.BILX_2.LH_2	DEFEND.BILX_2.LH_3	DEFEND.BILX_2.LH_4	DEFEND.BILX_2.LL_1	DEFEND.BILX_2.LL_2	DEFEND.BILX_2.LL_3	DEFEND.BILX_2.LL_4	DEFEND.BILX_2.LN_1	DEFEND.BILX_2.LN_2	DEFEND.BILX_2.LN_3	DEFEND.BILX_2.LN_4	DEFEND.BILX_2.NEG	DEFEND.BILX_2.NH_1	DEFEND.BILX_2.NH_2	DEFEND.BILX_2.NH_3	DEFEND.BILX_2.NH_4	DEFEND.BILX_2.NL_1	DEFEND.BILX_2.NL_2	DEFEND.BILX_2.NL_3	DEFEND.BILX_2.NL_4	DEFEND.BILX_2.NN_1	DEFEND.BILX_2.NN_2	DEFEND.BILX_2.NN_3	DEFEND.BILX_2.NN_4
ENSG00000110090.13	2004.86	3.60706	0.139852	1.68417e-147	4.32512e-143	CPT1A	8039	4984	5992	4252	4824	5622	5666	6178	5644	7686	7055	530	546	749	690	457	510	688.999	669	499	477	587	747	2	516	535	395	319	492	262	566	370	432	336	447	404
ENSG00000167772.12	2507.85	3.02321	0.15866	2.93028e-82	3.76263e-78	ANGPTL4	7568	5568	8234	5701	8883	5322	5287	3944	8695	7796	9117	921	1253	1180	1116	581	807.001	631.001	1107	1181	784.999	845	821	0	710.999	561.001	662	470.001	505.001	531.999	1067	526	891.001	991	692	1272
ENSG00000198431.16	7634.52	1.05152	0.0606088	2.47565e-68	2.11924e-64	TXNRD1	14791	13846	13366	9768	12618	11786	10036	9079	13227	17786	17191	6344	6212	7279	6542	6522	6185	5489	6775	5112	5401	6063	6384	1	5427	5967	5329	5643	5199	4261	4830	4783	4677	5380	5662	4926
ENSG00000087086.15	40507.3	1.74006	0.112196	3.35034e-57	2.151e-53	FTL	91672	50500	108849	98076.4	91753	78635	65465	56630	114578	74035	81361.9	29310.3	32459	24710	37876.7	25111	26486.3	23844	36026.9	20906	31103	22942	28769.3	13	23401.1	21100.3	20274	20206.3	16101	15012	25066	22163	19723	23412	18952	24525.9
ENSG00000140961.14	204.871	2.11723	0.145248	8.15342e-54	4.18776e-50	OSGIN1	529	389	426	365	479	362	394	252	521	880	626	81	128	59	132	123	123	79	131	111	98	136	156	0	87	64	114	86	47	98	98	110	74	106	118	115
ENSG00000087842.11	610.744	1.48161	0.108164	1.69027e-44	6.20113e-41	PIR	1149	1137	1272	1092	1276	956	1027	779	1344	1463	1372	360	543	585.999	522	567	444	358.999	462	286	436	466.999	455	0	381	265	342	347	322	335	479	294	286	402	447	294
ENSG00000173110.8	455.556	4.78626	0.362539	2.30816e-41	6.5862e-38	HSPA6	732.903	2512.97	180	356.418	1439.11	3742.49	2327.9	2305.37	1015.55	1568.64	1128.28	42	67.953	40.454	53.749	22.845	32.927	47.928	50.627	46	51	34	82.275	0	46	29	64	29.915	16	46	26	87.659	45.758	43.878	14	73
ENSG00000178537.10	656.05	1.19111	0.0911521	3.76005e-40	9.65618e-37	SLC25A20	1316	1077	1126	1012	1133	1074	954	834	1447	1462	1292	460	446	544	520	438	547	482	516	459	439	536	465	0	432	432	459	396	495	255	489.001	371.999	375	447	675	395
ENSG00000004799.8	511.276	2.81901	0.232064	1.25623e-36	2.93283e-33	PDK4	1589	1039	1819	843	1687	1302	1032	654	1853	1511	1643	275	231	292	336	151	255	160	218	115	129	233	243	0	233	117	135	123	168	20	158	139	215	149	292	245
ENSG00000100292.18	584.024	3.03015	0.24572	1.4004e-36	2.99698e-33	HMOX1	1809	514	1499	1148	1389	1555	1610	2283	1297	1044	2810	267	215	348	436	185	204.999	278.001	674.999	167	314	151.001	232.999	0	201	212	186.999	96	139	151	201.001	170	137.001	254.999	65	134
ENSG00000220008.3	221.147	-1.75233	0.152276	9.81254e-34	1.93843e-30	LINGO3	112	108	99	67	143	73	82	38	123	102	71	246	299	257	219	209	251	194	322	276	241	300	191	0	187	235	263	295	237	390	319	290	240	293	298	346
ENSG00000152256.14	11338.5	-1.33365	0.114598	1.00918e-32	1.72779e-29	PDK1	6509	6414	6595	6128	8745	5797	5336	3109	7186	8735	4369	12748	14765	12739	10854	15870	12510	11815	15000	11028	15213	14489	13406	5	11840	15335	15558	13663	7539	12393	14595	12152	11250	13806	10186	13339
ENSG00000243509.6	12.3151	-27.6683	2.39957	1.55408e-31	2.10054e-28	TNFRSF6B	0	0	0	0	0	0	14.351	0	0	0	0	0	0	0	0	0	0	0	0	46.155	0	0	66.224	0	35.995	0	0	0	17.379	24.087	62.144	47.363	16.24	0	0	34.646
ENSG00000226608.3	29.868	2.01406	0.18917	2.24158e-31	2.8783e-28	FTLP3	88.029	50.004	90.033	63.592	74.006	39.007	56.012	44.006	86.02	56.025	83.059	18.724	20.006	11.002	30.347	17.01	22.675	24.01	24.145	16.041	21.007	13.002	22.66	0	16.862	11.65	16	10.704	11	12	15.004	16.014	12	11.006	10.009	13.059
ENSG00000181019.13	2802.46	2.99789	0.26781	5.55949e-31	6.79873e-28	NQO1	10899	3934	8904	7531	6998	8957	6621	5687	10342	6660	12134	739	1652	1194	951	974.001	708.001	767	1154	744	1699	789.999	1527	6	747	446.001	307	467.999	1296	656	1179	868	818.001	477.999	639	764.001
ENSG00000260231.2	449.079	-1.20079	0.106391	1.06769e-30	1.24633e-27	KDM7A-DT	241	298	257	300	369	227	270	154	274	219	267	461	479	553	554	511	560	443	579	457	550	559	390	0	437	525	593	536	380	606	480	466	505	585	563	667
ENSG00000271303.2	1091.51	1.14724	0.102669	4.67786e-30	5.22314e-27	SRXN1	2402	1384.91	2076	1559.99	1630.85	2072.61	1477	1486	2073	2306	1923	871.25	903.763	1002.52	1197.59	824.751	823	799	1057	645.823	854	689.21	951.843	0	741	586.815	696	629.591	901.026	589.984	927	739	732.51	712.42	548.123	748.287
ENSG00000273802.2	339.795	-1.21781	0.109369	5.50325e-30	5.8887e-27	H2BC8	306	227	180	143	258	208	194	116	205	186	178	417	379	385	395	391	327	364	371	367	471	346	320	0	339	559	430	520	296	381	307	431	341	350	413	515
ENSG00000167996.16	67887.6	1.1496	0.103101	6.07207e-30	6.23748e-27	FTH1	120753	104557	133134	95256.6	148118	95410.9	94334.1	74789.4	160778	133743	154803	56466.8	49061.4	50131.1	59217.1	49334.5	51980.3	44759.4	56554.6	46650.5	53107.5	48894.9	50841.7	13	46639.8	46838.8	43244.7	51190.3	37453.1	38381.1	44595.2	44514.9	39753.9	42646.2	45821.7	51305
ENSG00000042286.15	360.325	1.03081	0.0942017	8.80787e-29	7.53983e-26	AIFM2	633	618.999	661	489	660	493	621	393	671	710	769.999	274	297.999	375	312	305	305	225	321	262	242	223	323	0	269	199	241	238.999	208	188	275.999	233.999	204	282	399	286
ENSG00000159399.10	26214.5	-1.37374	0.128969	5.124e-28	4.24482e-25	HK2	14414	16220	13832.9	11319.9	19065	12705	11386.9	5884.98	15052.9	19183	10337	26072.9	36390.9	29143.9	27998.8	31298.8	30214.9	24574.9	32561.8	27995.9	33016.9	30540.9	31783.8	2	23366.9	34826.7	37532.8	38402.8	18643.9	39385.5	32978.7	31437.9	26297.9	32247.8	30434.9	33037.7
ENSG00000196123.13	8179.03	-1.30582	0.125775	1.27546e-26	9.63386e-24	KIAA0895L	5646	4363	5562	4452	5631	4738	3359	2845	6232	5133	3744	10079	8207	6423	6825	9117	8600	7965	8319	8717	10115	9854	7406	0	9167	10898	12175	12401	6689	12035	7642	10153	10775	8039	8759	12555
ENSG00000171658.8	16.6337	4.67475	0.455269	3.1808e-26	2.26906e-23	NMRAL2P	89	16	40.999	63.999	48	61	38	29	72.999	23	72	5	4	3	4	2	2	2	3	1	4	0	2	0	1	3	0	0	2	1	4	4	4	0	0	3
ENSG00000265690.7	399.988	-2.10689	0.231244	4.78252e-25	3.2321e-22	RP11-5A19.5	190.121	103.799	193.668	153.715	222.881	117.342	131.435	27.77	270.204	129.09	73.404	433.058	478.682	341.339	317.887	380.44	299.025	309.936	623.912	402.05	485.998	402.634	380.175	0	410.327	525.876	701.577	665.183	345.603	632.785	483.724	621.434	664.434	487.71	523.974	771.345
ENSG00000248019.3	189.071	-1.75502	0.183724	8.85576e-25	5.83141e-22	FAM13A-AS1	80	70	98	111	113.001	103.999	105	38	152	85	68.999	174	216.001	183	157	171	111	149	272.001	141	247	198	162.001	0	163.001	226	317.999	294	168.999	296	181	227	289.999	315	249	273.001
ENSG00000170525.21	21316.3	-1.09606	0.111943	1.21578e-23	6.93831e-21	PFKFB3	15652	12607	12910	16105	16140	14352	13263	7222	16457	13064	8328	23839	29080	26982	23855	26924	21683	19229	26224	20634	30437	22032	23370	4	19111	26453	28656	27332	16625	25849	24047	23631	22035	24417	20607	28400
ENSG00000065833.9	1019.97	1.68453	0.182321	4.4098e-23	2.31119e-20	ME1	2091	1666	2555	1800	3183	1453	2245	1097	3681	1836	2510	544	691	695	705	446	797	525	623	580	569	656	989	0	611	468	556	464	673	231	931	593	453	436	559	477
ENSG00000167524.16	577.967	-1.07602	0.11176	6.37477e-23	3.27421e-20	RSKR	425.236	358.143	399.699	404.166	462.311	316.731	301.755	282.843	486.899	472.033	318.855	612.972	616.554	514.708	475.594	617.088	554.153	497.382	751.206	521.954	651.87	594.829	563.316	0	593.08	913.629	917.275	826.012	424.409	734.532	598.263	608.231	715.732	635.181	589.993	862.663
ENSG00000102878.18	836.33	-1.86674	0.212083	1.71375e-22	8.62958e-20	HSF4	509.819	263.643	444.862	367.845	378.725	274.74	241.959	92.667	595.877	315.782	217.014	820.642	1209.97	699.939	696.236	848.525	779.812	767.796	1235.13	861.854	1148.01	840.614	706.338	0	815.078	1061.37	1514.64	1261.04	666.284	1359.41	877.353	1117.96	1308.72	918.566	953.412	1500.08
ENSG00000109854.14	191.943	1.41383	0.151644	2.51509e-22	1.24212e-19	HTATIP2	499.999	267.001	366	417.999	283	371	547	317	375	338	420.001	134	193	193.999	169	154.001	117	125	201.001	97.001	144.999	108.999	191.001	0	124.999	89	96.001	86.999	100	96	143	122.001	74	136.001	101	90
ENSG00000260641.1	197.505	-1.45237	0.157466	4.92175e-22	2.2981e-19	RP11-1299A16.3	109	171	101	86	118	84	107	51	96	84	111	228	207	210	177	216	191	144	271	170	300	218	229	0	221	223	252	271	322	155	246	250	210	212	438	222
ENSG00000188394.8	162.83	-2.17582	0.263353	7.30657e-22	3.23517e-19	GPR21	89	54	53	60	63	67	39	22	74	42	45	193	150	147	135	139	143	152	132	236	178	172	159	0	134	243	235	443	142	492	127	158	178	167	162	346
ENSG00000023909.10	1179.49	1.16915	0.127235	2.9876e-21	1.25778e-18	GCLM	2181	2019	2274	1607	2356	1603	1899	1473	2346	2604	2994	863	776	1063	1099	918	1080	861	979	818	715	838	830	1	750	709	622	750	760	475	923	611	688	963	1115	652
ENSG00000196890.4	195.393	-1.2437	0.137511	8.27591e-21	3.37355e-18	H2BU1	130	113	126	73.839	137.64	111	85	56	103	215	78	210	246.814	177	155	227	218	156	242	172	298	234	218	0	222.769	294	284	234	141	223	194	249.743	211	223	260.712	344
ENSG00000285600.1	72.1626	-1.80365	0.219293	6.22284e-20	2.42134e-17	RP11-427I6.5	36	32	41	26	35	22	12	20	43	19	37	43	52	50	63	49	61	85	77	109	74	95	62	0	72	127	74	154	79	165	55	122	98	102	90	96
ENSG00000261716.2	3378.33	-1.19456	0.135339	7.26561e-20	2.7849e-17	H2BC20P	2971.43	2135.27	2153.82	1677.04	3108.77	2310.01	1188.72	1114.24	2579.71	1502.95	2054.99	3461.59	2667.58	3199.88	3264.57	3129.2	4136.97	2874.87	3046.53	4161.03	3618.66	4074.35	2978.56	0	3016.64	5436.76	4140.9	4772.08	2876.12	4179.43	3202.45	4131.72	4761.37	3701.32	3906.4	5366.72
ENSG00000125895.6	760.468	-1.52783	0.180552	2.33128e-19	7.99237e-17	TMEM74B	486	330.001	466	384	493	429	260	125	558	392	201.999	925	890	674	580	809	755.001	709.001	633.001	845.001	891	902	761	0	730	993	1254	1366	591	1446	781	1077	937	809	755	1248
ENSG00000273428.4	28.7198	-1.63481	0.196183	2.33413e-19	7.99237e-17	RP4-539M6.22	21	9	13	7	13	13	16	8	15	29	12	24	31	32	22	23	26	21	36	38	37	24	23	0	38	57	43	43	22	38	21	39	48	31	37	66
ENSG00000099849.15	1071.13	-1.14709	0.132922	4.9147e-19	1.63915e-16	RASSF7	823	542.999	693	693	776	587	1009	480.999	947	789	444	1211	1437	938	1083	1150	933.999	1009	1340	1218	1087	1167	1107	0	1075	1232	1652	1410	689	1498	1079	1507	1220	1137	1110	1574
ENSG00000106327.13	424.495	-1.26914	0.148628	6.47878e-19	2.12622e-16	TFR2	277	213.999	269	244	311	257	188	111	347	310.999	231	486.999	440	438	349.001	370.999	437	407.999	490	558.998	401	440.002	337.999	0	423.999	535.999	526	681	396	743.999	357.001	486.001	571.999	464.999	472	608.999
ENSG00000272791.1	36.4388	-1.26454	0.148064	6.5407e-19	2.12622e-16	RP11-464F9.22	32	23	30	21	25	17	13	12	28	23	18	50	32	27	33	33	24	23	41	41	32	45	27	0	46	60	50	66	30	38	26	45	46	48	62	71
ENSG00000185615.16	685.528	-2.16648	0.293688	1.23464e-18	3.8201e-16	PDIA2	444.999	197	294.999	229	358	201.001	175.999	81	403	177.001	189	794	440.001	465.001	439.999	566	630.999	487	367	909	785.999	704	508.001	0	522.001	737	1259	1536	665	1540	500.002	1141	967	650	919.999	1817
ENSG00000139410.15	99.2268	1.53132	0.185669	1.3612e-18	4.11259e-16	SDSL	207	182	187	150	198	167	229	82	297	181	272	49	75	94	96	51	59	72	95	87	61	58	121	0	81	37	31	41	59	27	78	55	43	55	86	49
ENSG00000181652.19	543.01	-1.47164	0.177739	1.71136e-18	5.11039e-16	ATG9B	341.001	263	264	346	397.001	295	294.999	141	353	391.998	245.999	535	812	622	514	614.001	384.001	370.999	1063	417.999	742.001	490	422	0	419	481.999	629.999	583	579.998	619.001	651	505	631.001	990	678	737.999
ENSG00000283183.2	196.12	-1.83863	0.237457	1.85578e-18	5.47796e-16	RP11-1263C18.2	117	66	103	97	92	90	59	26	126	43	59	215.001	178	109	126	159	191	217	145.999	302	186	258.001	175.999	0	214.001	324	331.999	378	178	482.001	203	287	218	231	206	329
ENSG00000183379.9	95.596	-2.26477	0.311139	2.26318e-18	6.60462e-16	SYNDIG1L	19	30	60	41	40	30	35	10	54	29	18	99	91	143	127	61	114	65	74	87	79	130	54	0	83	124	96	207	155	166	123	99	109	96	110	131
ENSG00000130540.14	1154.61	-1.26882	0.151503	2.62972e-18	7.50377e-16	SULT4A1	908	651	744.999	749.001	829	715	564	324.999	969.001	692	502	1536	962	957	970	1134	1176	1088	1177	1283	1315	1361	986.999	0	1178	1378	1620	2293	1105	1803	935	1428	1357	1045	1292	1774
ENSG00000247095.3	2171.86	-1.16038	0.140059	8.85668e-18	2.29746e-15	MIR210HG	1059	1143	1313	1272	1713	1105	1125	552	1767	1205	660.999	2450	3213	2861	2179	2737	2248	2089	3172	2196	2901	2634	2400	0	2253	2753	3384	2818	1448	2475	2747	2542	2499	2671	2262	2987
ENSG00000260903.3	2007.94	-1.03089	0.123842	9.40756e-18	2.39203e-15	XKR7	1745	1578	1349	1101	1361	1435	747	884	1327	1441	1072	2645	1917	1469	1661	2286	2133	1937	1879	2237	2593	2500	1915	0	2027	2887	2566	3260	1912	2861	2519	2333	2271	1887	1689	2529
ENSG00000213199.8	516.336	-1.22513	0.148614	9.62292e-18	2.42281e-15	ASIC3	344	273	352.999	309	396.999	216	209.999	123.001	403.001	348	235	640	703	415.999	343	536.999	496	467	686	510	644	644.999	487.001	0	537	664.999	927.001	831	304.999	638.999	516.001	682	645	725.001	565	874
ENSG00000169427.8	355.534	-2.43813	0.340229	1.00548e-17	2.48286e-15	KCNK9	120	77	88	62	143	34	43	21	183	265	138	266.999	258	137	204	211.999	515	357.001	421.001	619	339	475	294	0	209	584.001	429	1133	387	685	410	376.001	700.001	487	365	528.999
ENSG00000058335.16	267.64	-2.65158	0.358272	1.03457e-17	2.53037e-15	RASGRF1	52	45	66	99	76	44	51	9	116	126	113	143	320.001	241.999	235	71	176.001	184	574	416.999	122	312.999	206	0	224	628	328	434	321	974	217	289	253	461	500	391
ENSG00000172824.16	225.409	-1.22103	0.148278	1.05525e-17	2.53354e-15	CES4A	184	93	134.999	130	153	154	136.001	96	189	172.001	102	283.999	233	136	164.001	277	243.999	204.001	208.002	175.999	217.001	259.001	184.999	0	277.999	308.999	331	329.999	215	286	194	296	401.999	262.001	257	332
ENSG00000196990.9	89.7763	-1.79538	0.236455	1.08318e-17	2.57565e-15	FAM163B	45	37	57	29	49	16	66	35	32	37	43	148	80	41	68	57	111	62	72	147	85	127	64	0	91	107	114	140	106	221	130	100	118	106	125	125
ENSG00000113108.20	1345.31	-1.13118	0.137042	1.2689e-17	2.98959e-15	APBB3	1133	757	1000	850	997	804.001	551.001	448	1182	1032	619.999	1568	1259	1085	993.999	1404	1280	1345	1471	1303	1656	1505	1294	0	1456	1861	2151	1873	890	1700	1250	1938	1828	1531	1263	2158
ENSG00000230699.2	468.517	-1.10666	0.134051	1.36066e-17	3.11993e-15	RP11-54O7.1	315.81	246	350	242	302	271	220.223	166.323	304	451	254.968	584.721	665.724	384.672	384	512.613	580.168	560.471	387.66	501.231	563.893	667	448.79	0	626.362	762.632	637.983	569.764	333.279	535.751	496.009	551	651.25	532.276	327.259	574.67
ENSG00000198208.12	1593.12	-1.43151	0.177745	1.46541e-17	3.33036e-15	RPS6KL1	1257	884	940.999	731.001	938	849.998	518.998	492.999	964.999	677.999	658.998	2163	1340	1050	1069	1991	1726	1615	1215	1922	2165	1964	1487	0	1603	2373	2395	3020	1341	2716	1379	2051	2013	1439	1543	2715
ENSG00000198743.7	5885.78	1.01617	0.122876	1.52782e-17	3.44176e-15	SLC5A3	12749.1	10809.4	9049.51	6918.5	9983.54	7529.89	7493.41	8538.02	8106.51	8247.43	16885.4	5675.25	5922.87	4750.16	5727.56	4004.28	5620.19	3900	4176.33	4056.46	3337.08	4531.35	5684.97	0	3903.07	5232.28	3480.51	5213.56	3471.21	3208.19	3482.66	3807.52	3720	3758.29	5759.42	3901.26
ENSG00000237686.7	116.499	-1.1214	0.136331	1.66473e-17	3.6855e-15	SCIRT	86	73	62	41	102	59	60	20	86	76	68	117	173	152	136	159	106	134	166	91	164	164	147	0	136	163	187	112	81	105	139	139	95	146	150	126
ENSG00000225783.8	34212.4	-1.49654	0.188185	2.01557e-17	4.3135e-15	MIAT	21201	19604.8	20448.8	13106.5	22390.9	17081.7	9555.84	8327.89	26074.9	22416.9	6970.22	37106.9	40232.8	28699.7	18817.6	43232.8	28984.7	37283.7	33148.8	23558.9	49432	39030.8	31509.9	40	44862.9	56528.9	64944.9	45559.8	23563.9	36330	48784	49212	61249.8	38501.8	31028.9	51751.8
ENSG00000237264.4	18.3649	1.4934	0.188616	2.72806e-17	5.69587e-15	FTH1P11	31.932	36.146	33.113	39.945	34.872	34.423	32.865	27.368	40.879	45.221	32.931	21.282	18.816	15.72	17.231	14.581	13.428	19.426	15.939	8.528	8.726	11.638	9.648	0	7.192	12.31	8.102	10.032	14.199	7.36	2.227	17.178	6.862	13.311	13.786	6.44
ENSG00000220323.4	2599.42	-1.15645	0.141899	2.75306e-17	5.70173e-15	H2BC19P	2274.57	1535.73	1626.18	1219.96	2534.18	1775.99	857.279	664.754	2033.29	1016.05	1439.59	2775.41	2101.42	2560.12	2429.43	2312.8	3158.03	2351.13	2555.47	3143.97	2894.34	3345.58	2321.44	0	2359.36	3862.22	3356.1	3842.92	2318.88	3449.57	2404.55	3510.6	3903.63	2901.67	3305.58	4185.28
ENSG00000261594.4	121.24	-1.3769	0.17197	3.06163e-17	6.24013e-15	TPBGL	70	47	84	86	58	59	37	28	113	55	46	142	119	121	111	147	119	118	146	149	127	145	110	0	117	173	130	226	156	206	128	141	126	96	130	203
ENSG00000126803.10	74.4437	1.35197	0.168551	3.15754e-17	6.28594e-15	HSPA2	231.001	107	139	121	100	92	230	110	126	157	146	93	35	58	108	65	47	59	94	43	62	36	56	0	65	40	43	33	49	21	47	52	40	49	46	33
ENSG00000253230.9	3219.35	-1.68172	0.220058	3.32764e-17	6.52345e-15	MIR124-1HG	1875	1219	1693	1545	1800	1752	687.999	944.999	2318	1357	659	4031	2931	2111	1380	3598	2233	2931	2627	3249	4395	3346	1926	0	3647	4926	6236	7383	2855	4229	3031	4558	5760	3064	3568	6930
ENSG00000285673.1	1.52585	-28.3759	3.46148	3.50185e-17	6.81296e-15	RP11-179A20.1	0	0	0	0	0	0	0	0	0	0	0	0	14.822	3.955	0	0	0	0	0	0	0	0	0	0	0	0	0	0	14.992	0	0	10.368	0	0	0	0
ENSG00000246859.3	89.5726	-1.30427	0.162542	3.99738e-17	7.66095e-15	STARD4-AS1	70	48.001	49	48	60	65	41	37	71	61	46	81	43	72	75	80	107	83	86	101.001	83	81	52	0	58	161	164	129	86	64.001	85.001	124.999	133	155	138	185.999
ENSG00000254995.4	152.452	-1.3293	0.166189	4.29906e-17	8.17809e-15	STX16-NPEPL1	123.348	115.12	70.519	78.387	125.071	88.869	47.394	34.877	108.591	79.48	35.309	149.904	169.578	195.567	120.238	123.586	164.431	148.677	256.339	81.924	175.997	201.84	149.134	4	200.822	254.027	336.404	236.891	107.399	140.704	129.031	165.229	239.335	204.949	163.431	236.487
ENSG00000250067.12	717.745	-1.18693	0.147362	5.33528e-17	9.92864e-15	YJEFN3	505.793	395.971	507.249	377.388	578.622	496.093	318.76	254.862	678.822	419.427	253.27	875.264	743.866	661.721	490.367	742.829	478.236	653.223	1027.83	559.048	890.277	765.054	628.866	0	908.696	1045.95	1405.06	987.437	469.831	796.631	678.548	1011.49	1239.98	784.174	763.131	1228.68
ENSG00000274290.3	364.864	-1.13929	0.141123	5.48414e-17	1.00993e-14	H2BC6	301	262	172	277	268	231.054	173	117	250	211	166	459	330	318	355	469	440	315	321	402	474	401	354	0	319.706	503	458	642	293	483	366	441.034	405	357	452	609
ENSG00000146094.16	415.227	-1.06147	0.131368	6.56855e-17	1.18794e-14	DOK3	364	285.001	344	284	346	369	209	127	366	263	238	481	353	525.999	426.001	348	393	430	516	409	381	483	307	0	361	546	655.001	566	365	440	383.999	437	511	447	430	574
ENSG00000127561.15	1535.54	-1.73557	0.233294	7.73141e-17	1.37882e-14	SYNGR3	945.999	444.001	680	700	717	532	618	371.999	712	691	367	2431	1340	1073	1147	2251	1776	1130	1361	2235	2590	1677	1216	0	1239	1675	2196	4104	1175	3649	1222	2258	1548	1381	1650	3068
ENSG00000111674.9	34264.4	-1.2208	0.152916	8.2368e-17	1.45882e-14	ENO2	22697	19848	23443	18537	26806	19805	15676	9394	24234	27079	11889	40646	43547	28340	31081	47265	38555	32377	34749	36759	45792	41122	36459	8	34383	42231	51886	52864	23298	48665	35637	40326	35635	34314	30321	45811
ENSG00000105650.22	277.196	-2.09989	0.308191	1.30554e-16	2.26537e-14	PDE4C	44.029	88.745	203.939	104.449	85.228	26.775	160.169	12.854	69.775	42.902	12.099	156.747	758.404	796.939	673.752	648.569	163.956	673.434	888.283	268.822	252.64	160.498	626.846	0	168.103	495.421	263.434	346.196	334.33	374.522	596.37	465.852	628.452	187.203	101.523	387.436
ENSG00000198074.10	31.7435	5.99774	0.802235	2.05977e-16	3.50312e-14	AKR1B10	452	4	96	83	33	63	197.81	159	183.919	30	87	7	0	0	4	3	0	3	0	2	5.462	1	15	0	2	0	0	0	1	0	0	3	1	5	0	4
ENSG00000279693.1	111.285	-1.34268	0.172517	2.21587e-16	3.69518e-14	RP11-71L14.3	83.459	53.886	71	17.69	100.261	70	39.456	48.875	77.421	75.921	51	128.805	80.897	66.178	92.57	116.416	141.295	113.619	90	94.848	113.231	147.402	86.842	0	139.495	176.498	193.541	154.096	126.899	115.327	121.166	148.54	214.576	110.134	98.528	196.802
ENSG00000183960.9	873.739	-1.1313	0.143424	2.49985e-16	4.1153e-14	KCNH8	648	725	588	445	610	604	401	449	609	544	467	1027	810	670	489	1152	694	809	762	855	1004	1055	718	0	1084	1314	1432	1941	715	1024	766	950	1053	990	877	1424
ENSG00000248015.7	299.325	-1.08432	0.137446	2.86767e-16	4.63174e-14	AC005329.7	216	241	197	151	207	252	140	114	208	251	186	368	344	285	215	300	276	249	399	342	317	314	277	0	351	411	487	420	211	400.001	259	313	330	344	273	441
ENSG00000068971.14	4420.69	-1.05317	0.13393	3.81426e-16	6.08411e-14	PPP2R5B	3529	2550	3224	2705	3452	2552	1990	1387	3135	2972	2710	5960	4877	3769	3903	5702	5024	4174	4808	4823	6396	5164	3990	0	4060	5120	5549	7678	3067	6757	4350	5219	4512	4605	4266	6424
ENSG00000259753.1	1.16548	-28.2635	3.5808	4.23549e-16	6.7143e-14	RP11-290H9.2	0	0	0	0	0	0	0	0	0	0	0	0	0	0	0	7.579	0	0	21.783	0	0	0	0	0	0	0	11.119	0	0	0	0	0	0	0	0	0
ENSG00000270171.1	145.838	-1.43351	0.189824	7.37064e-16	1.1267e-13	RP11-338N10.1	114	97	83	39	126	61	38	38	97	95	60	231	101	99	94	123	158	121	110	167	172	168	108	0	179	259	219	306	126	225	118	219	215	146	179	210
ENSG00000157219.5	83.0967	-2.51098	0.37903	8.54499e-16	1.29848e-13	HTR5A	41	21	23	20	32	24	46	6	44	13	17	99	129	77	60	121	123	49	112	82	120	82	48	0	76	47	86	101	51	191	25	91	102	57	163	176
ENSG00000232187.1	21.7012	1.54616	0.20971	1.10579e-15	1.65772e-13	FTH1P7	25.629	40.844	46.025	24.017	64.94	25.558	25.071	31.033	59.361	58.005	75.418	12.508	19.579	12.189	19.971	13.378	14.44	18.015	19.077	11.142	11.187	9.762	21.787	0	11.127	10.896	8.488	19.836	11.113	8.089	9.516	11.435	13.463	12.979	11.47	12.379
ENSG00000125629.15	4282.57	-1.01984	0.132099	1.26498e-15	1.8778e-13	INSIG2	2593	2339	2743	2674	3390	2113	2231	1527	3243	3903	2038	4853	6198	5725	5275	6570	4466	3761	6239	4037	6286	4415	4416	6	3841	4477	5692	5290	3068	4518	5534	4118	3878	5513	4264	4388
ENSG00000151006.7	864.78	-1.37328	0.182814	1.48657e-15	2.16913e-13	PRSS53	727.114	317.928	572	456.133	555.594	540	375.97	144.328	750	427.582	367.999	715.802	967.167	943.699	705.871	841.866	705.747	705.95	1303.12	706.456	1125.72	747.643	815	1	696.444	1218.31	1434.29	1188.19	734.065	1144.01	999.198	1157.51	1419.65	1146.31	1067.37	1313.59
ENSG00000109107.14	4825.66	-1.01126	0.13165	1.73647e-15	2.5053e-13	ALDOC	3125	2522	3231	2617	3469	2957	3047	2093	3194	3940	2338	5148	7220	6976	5884	7409	4707	4512	7346	4091	6985	4892	5145	0	4143	5041	6224	7885	3833	6169	7409	4325	3999	5618	3013	5217
ENSG00000105376.5	175.125	-1.74631	0.250642	2.04398e-15	2.93248e-13	ICAM5	65	40	62	83	95	66	223	38	131	73	29	194	305	263	180	171	245	209	357	172.999	211	209	164	0	150	166	331	157	74	235	231	200	164.001	324.999	116	214
ENSG00000110492.16	11478.7	1.66155	0.233795	2.19319e-15	3.11178e-13	MDK	29013	15450	23161	22530	18640	25008	20017	23654	23122	38011	25217	8860	9884	11487	13615	7133	6070	7172	11176	3351	6748	4621	7472	1	7587	5222	5017	3698	9120	1078	8025	4410	5237	6583	7384	4387
ENSG00000281183.1	98.1849	-1.14427	0.150612	2.30328e-15	3.23228e-13	NPTN-IT1	88	57	60	66	92	57	32	28	108	56	59	92	75	97	72	76	65	91	107	90	92	107	59	0	101	135	156	147	87	148	99	142	173	111	122	166
ENSG00000196139.14	64.4133	2.33311	0.368188	2.80805e-15	3.89655e-13	AKR1C3	254.943	68.999	122.418	288.902	67.211	194.426	68.328	87.258	177.354	100.59	182.31	33.251	39.361	67.147	35.036	29.021	23.083	49.138	97.538	25	56.035	10.024	57.731	0	23.026	24.082	6.028	15.069	35	7.004	33.027	24.183	21.116	42.111	19	18.141
ENSG00000163694.15	226.22	2.30925	0.364842	2.82216e-15	3.89655e-13	RBM47	900	431.001	337	256	530	293	1500	665	304	247	461	261	198	135.999	504	292.999	87	187	91	78	122	103	300.001	0	132.999	67	46	67	95	18	68	108	71	48	63.999	111
ENSG00000103056.12	3507.54	-1.14119	0.150955	3.10337e-15	4.26191e-13	SMPD3	3071.54	1958.11	1952	1048.31	2765.74	2360	1655.54	1957.12	2599.58	2845.08	1824	4948.19	2832.1	2624.82	3385.43	4141.58	4453.7	3298.38	2294	4282.15	4466.77	4104.6	3220.16	0	3707.5	5115.5	5457.46	6024.9	3946.1	4120.67	3288.83	4098.46	4346.42	2896.87	2838.47	4758.2
ENSG00000134594.5	798.382	-1.01775	0.133884	3.16763e-15	4.32701e-13	RAB33A	549	511	603	491	497	500	375	364	467	854	365	1002	893	1075	801	1066	717	720	926	893	938	841	750	0	766	1089	1030	1724	761	1082	701	874	625	746	621	1029
ENSG00000177943.14	1151	-1.10954	0.146914	3.64822e-15	4.90524e-13	MAMDC4	719	592	850	588.999	839	764.001	469	453.999	1001	829.005	386	1255	1329	1159	971	1125	976	1187	1546	1051	1406	1228	1068	0	1323	1490	1893	1492	876	1164	1272	1512	1697	1334	1407	1820
ENSG00000004777.18	7305.31	-1.04748	0.139489	5.99326e-15	7.65735e-13	ARHGAP33	5723	5295	5038	4579	5188	4902	3248	3751	5296	5814	3780	9745	6600	5216	4930	9546	7777	6827	6378	8095	9248	8578	6157	0	7554	10453	9896	13356	5711	10467	6903	8812	8432	5922	6761	11303
ENSG00000051523.11	502.229	1.11201	0.148889	6.8142e-15	8.62047e-13	CYBA	1230	523.999	864	655	824	892.001	1332	758.001	888.001	691	836.999	491.001	489	546	830.999	374	420	454.001	618	288.001	333	332.001	497.999	0	469.001	245.999	273.001	243	278.999	203	316	361	266	312	409.999	311
ENSG00000186301.8	179.653	-1.1959	0.162044	9.75951e-15	1.21079e-12	MST1P2	167.363	102.124	176.334	91.664	114.41	107.874	74.629	42.535	161.838	113.349	91.03	163.827	183.655	142.993	91.97	131.252	137.797	180.869	172.597	212.999	187.917	215.497	153.37	0	247.285	228.618	328.49	309.111	132.689	236.487	154.837	228.766	248.903	202.365	226.839	328.066
ENSG00000134240.12	15.8869	4.24552	0.588989	2.68729e-14	3.17195e-12	HMGCS2	90	39	37	45	136	16	88	50	79	43	23	4	3	1	2	4	2	1	1	2	1	0	5	0	4	0	3	0	0	0	0	0	6	1	2	16
ENSG00000224557.7	71.4966	-1.69141	0.253258	2.92079e-14	3.40949e-12	HLA-DPB2	41	28	49	42	39	33	29	14	26	18	18	92	71	51	41	78	59	61	78	110	84	114	73	0	70	99	123	141	65	167	65	60	81	60	57	132
ENSG00000248485.2	755.459	-1.39141	0.196664	3.2459e-14	3.72133e-12	PCP4L1	278	256	362	288	386	249	859	338	453	555	321	755	1452	699	1255	1303	794	903	1280	416	949	1097	737	0	1038	1687	977	767	464	957	1139	534	658	1183	446	545
ENSG00000112715.25	24770.9	-1.01469	0.139488	3.68924e-14	4.15541e-12	VEGFA	17920	14219	21169	14442	22538	14318	11714	7462	20260	20960	10360	25048	34426	30427	28138	21288	24830	20665	43680	24520	29550	24600	27262	1	23894	31984	35889	24241	15731	24623	31205	28721	27400	33511	24909	33750
ENSG00000148408.13	2476.91	-1.12023	0.155015	3.97899e-14	4.4428e-12	CACNA1B	2014	1749	1397	1397	1633	1300	1013	1364	1534	1823	1079	3914	2247	1910	2022	3416	2808	2160	2003	2640	3666	2577	2310	0	2171	3338	3158	5257	2352	3574	2184	3182	2498	2177	2326	3676
ENSG00000103184.12	149.021	-1.38032	0.195634	4.00379e-14	4.45114e-12	SEC14L5	79	75	110	72	75	56	68	13	96	73	115	152	172	181	158	157	130	181	195	164	155	164	180	0	157	146	157	206	182	307	143	156	188	221	124	171
ENSG00000223361.5	37.4892	1.44008	0.206141	4.33286e-14	4.75522e-12	FTH1P10	55.032	46.749	63.214	41.142	89.069	58.838	47.539	38.209	131.468	101.451	90.909	28.389	24.896	28.75	49.458	42.183	41.983	33.86	20.433	30.799	25.115	24.639	30.261	0	32.379	27.963	25.787	19.917	6.142	18.791	18.791	16.486	21.738	11.614	25.949	13.391
ENSG00000152969.20	765.268	-1.37116	0.194897	4.89588e-14	5.32759e-12	JAKMIP1	518.687	321.313	442.145	549.402	458.861	393.988	336.88	141.659	448.796	702.858	341.831	832.262	629.562	678.411	711.967	585.145	817.704	585.97	834.65	1026.84	593.933	857.026	734.037	0	678.621	1188.52	1052.94	1562.07	738.941	1797.04	551.542	925.072	790.229	944.874	801.137	1147.02
ENSG00000229422.2	121.282	-1.41477	0.202675	5.39741e-14	5.82398e-12	RP11-262H14.13	87.621	92.145	83.732	55.304	50.307	52.969	40.933	44.869	50.137	91.93	36.778	129.579	77.467	82.618	76.127	91.253	139.587	118.757	101.129	198.756	110.369	191.39	117.169	0	116.577	182.385	194.636	203.627	104.389	233.407	169.157	171.695	133.247	133.431	136.261	145.406
ENSG00000198547.10	22.2982	-1.79033	0.280251	5.82434e-14	6.18078e-12	C20orf203	4.441	15.679	8.232	10.354	10.172	8.578	8.511	2.012	11.338	11.505	2.144	34.717	29.555	13.633	20.893	24.415	20.964	18.475	19.687	21.689	23.061	34.076	12.355	0	22.579	28.398	37.468	34.696	18.183	33.39	30.748	48.659	37.857	39.588	28.934	29.886
ENSG00000279092.1	247.946	-1.22653	0.173035	7.18184e-14	7.46708e-12	RP11-1H8.5	159	121.941	163	100	197	176	81	85	230	140	88	222	234	317	208	272.912	161	263	501.484	210	325.525	201.809	213	0	243.752	380.897	429.368	332.888	183.961	394	222	287.975	342	281.956	242.882	396
ENSG00000179083.7	228.51	-1.00242	0.13976	7.90486e-14	8.12019e-12	FAM133A	231	158	172	147	143	89	95	88	200	176	166	310	242	195	202	264	226	168	180	294	263	290	209	0	231	316	344	347	178	356	208	264	200	266	227	328
ENSG00000179698.14	101.494	-1.19254	0.168179	8.13414e-14	8.32243e-12	WDR97	70	90	90	43	80.001	63.001	44	38	108	75.999	52	109	99.999	65.999	60.999	63	70	86.999	119.999	79.999	91	97.999	76	0	126.999	128	201	134.001	77	107	128.001	173	141	116.001	131.001	149
ENSG00000135824.12	2679.13	-1.49311	0.21871	8.52114e-14	8.68379e-12	RGS8	1818	1025	1527	1102	1658	1789	705	443	1527	1943	1674	3218	2798	1290	1883	3587	2159	2669	3566	3181	2045	3263	1734	0	2654	4575	4073	5564	1724	6413	2039	2881	4079	2953	1958	3578
ENSG00000261366.1	104.926	-1.12205	0.158146	1.02095e-13	1.02418e-11	MANEA-DT	95	58	69	60	81	64	52	45	82	69	54	123	117	64	97	105	108	91	67	126	144	130	66	0	116	156	143	175	75	163	100	121	137	142	97	166
ENSG00000176884.16	707.959	-1.47211	0.216755	1.28868e-13	1.24416e-11	GRIN1	403.999	340.001	489.999	409.999	500.001	277	363.999	224.999	599.001	292	428	810.999	463	576	396	484	633	469	651.001	624	728	911.999	442.999	0	482	1002	1178	1356	692.001	1635	444	1279	1079	654.999	724	1409
ENSG00000276180.1	46.1875	-1.0268	0.144792	1.34857e-13	1.2971e-11	H4C9	22	27	20	34	27	33	20	30	28	45	30	54	32	44	60	52	38	45	64	52	65	54	45	0	60	70	35	70	47	54	50	41	44	52	51	75
ENSG00000122733.12	430.168	-1.84922	0.301497	1.48359e-13	1.41112e-11	PHF24	266	153	186	128	217	231	196	69	224	98	177	492	212	257	392	409	558	305	245	630	492	467	239	0	309	372	761	975	406	1329	426	554	506	461	454	740
ENSG00000167971.16	3233.17	-1.14701	0.163212	1.51319e-13	1.43396e-11	CASKIN1	2546	1948	2338	1904	2338	1920	1280	1129	2362	2124	1427	3720	3318	2318	2390	3656	3231	3092	3042	3702	3223	3873	2967	0	2911	3783	4840	5805	2463	6645	3667	4227	3959	3120	2862	4718
ENSG00000171509.16	45.0119	-1.81037	0.292128	1.55821e-13	1.47119e-11	RXFP1	9	26	17	8	13	14	14	2	17	27	16	59	165	121.999	66	37	33	32	95	27	49.001	33	43	0	62.999	67	65	61	46	57.001	39	31	29	40.999	47.001	45
ENSG00000077279.20	33282.7	-1.00408	0.141887	1.56511e-13	1.47229e-11	DCX	30572	28529	23652	21552	23202	24157	11013	11959	20458	19961	20148	42381	27344	27443	30328	41655	40019	35163	26371	35467	34397	43645	29820	13	34524	54852	39854	61445	31127	50639	28810	38452	36050	31431	27503	42755
ENSG00000100344.11	903.685	-1.14957	0.163936	1.67241e-13	1.56749e-11	PNPLA3	646.001	493	557	388.003	677	607.005	610.021	502	599.005	358.007	537	752.056	952.05	1909	1101.04	981	1030	744	978.999	571	874.001	1093.02	931	0	851.999	1190	1321	2300	1187.04	753.001	1330	926	886.999	901	647	761
ENSG00000272512.1	363.614	-1.42153	0.209188	1.84251e-13	1.71441e-11	RP11-54O7.17	132	162	181	149	187	175	87	191	219	242	66	412	498	213	225	808	243	487	462	408	511	524	402	0	482	702	594	419	215	370	537	378	471	381	264	473
ENSG00000141086.18	73.4898	-1.09587	0.156078	1.86849e-13	1.72377e-11	CTRL	58.965	56.995	38.365	62.221	56.855	37.538	36.474	36.459	52.776	55.421	41.193	90.203	67.766	71.974	43.727	73.494	73.279	67.949	83.334	60.244	127.871	80.352	57.861	0	87.488	102.047	102.782	124.459	48.069	88.796	63.253	78.067	70.618	77.279	93.173	98.722
ENSG00000224934.5	137.794	-1.21127	0.173982	1.87272e-13	1.72377e-11	RP11-441O15.3	103.999	70.001	108.999	105	104	61	66	33.999	100	115	59	150	160	140.001	78	135.999	115.999	137.001	201	116.999	148	170	112.999	0	146	201	269	150.001	69.999	173	141.999	176	199.001	192	141	214
ENSG00000171303.7	820.434	-1.52974	0.229782	1.92235e-13	1.75726e-11	KCNK3	461	528	719	471	397	424	284	171	514	438	433	717	635	533	1495	631	816	644	522	1015	781	927	703	0	668	931	1013	1438	713	1808	889	920	870	887	696	1166
ENSG00000175265.18	8917.14	-1.20288	0.172745	1.92278e-13	1.75726e-11	GOLGA8A	6323.44	3952.08	6139.39	5808.48	7869.32	5484.98	4162.24	2706.35	9980.01	5018.6	3788.05	8000.16	9574.58	8829.92	6574.9	7546.26	5569.03	8236.78	14421.2	6547.77	10263.8	8211.64	6689.47	0	9279.88	12540.7	15766.1	10787.2	6274.25	12309.4	9304.33	11602.5	15261.9	10493.1	9419.3	15321.2
ENSG00000186868.17	23525.4	-1.24242	0.179753	2.31907e-13	2.07512e-11	MAPT	20015	12925	15034	13116	16999	18165	9580	6989	16166	12839	10169	33621	20279	17010	20250	28795	27439	19157	15594	28624	26308	29980	19077	0	21637	30850	33410	52000	22033	43743	17629	28798	24501	20514	22695	34189
ENSG00000204305.15	305.378	-1.04631	0.149665	2.63323e-13	2.32385e-11	AGER	232	179.001	236.001	253.001	220.001	203.001	145.999	134.999	263.001	249.999	141	386.002	366	315	233	299	216.001	261	453.999	238.999	353	312.999	313	0	367	490.999	520	371.999	171	308.001	290	327	415.001	372.001	242.999	450.001
ENSG00000157734.14	261.93	-1.16944	0.168803	2.81137e-13	2.44959e-11	SNX22	244	167	145.999	90.001	196.999	148	124.999	89	263	168.999	124.001	263	288	197	194	274	305	243	239	293	262	378.999	233.999	0	291	343	369.999	331.999	165	449	242.001	399	416	295	256	345
ENSG00000255410.2	80.5026	-1.15829	0.167053	2.81386e-13	2.44959e-11	RP11-732A19.6	56	48	55	47	66	38	31	24	103	45	46	94	67	53	45	71	67	57	71	100	81	93	92	0	117	109	154	99	59	118	75	104	125	88	95	126
ENSG00000130829.18	264.826	-1.63268	0.25402	2.98135e-13	2.58662e-11	DUSP9	103	86	125	194	113	106	129	93	139	140	47	401	340	225	314	337	197	199	285	467	398	213	187	0	188	266	399	712	183	599	188	282	191	301	265	435
ENSG00000257086.1	103.156	-1.25386	0.183173	3.48597e-13	2.98411e-11	RP11-783K16.13	56	52	59	80	70	60	53	28	67	75	47	151	119	67	72	101	114	89	99	142	127	127	99	0	94	166	159	224	77	159	84	112	105	92	90	185
ENSG00000231784.8	158.356	-1.07321	0.154807	3.70897e-13	3.15398e-11	DBIL5P	141	97	89	85	125	123	67	68	135	166	87	182	159	152	125	162	176	143	173	167	165	185	152	0	164	193	192	210	112	209	169	169	163	176	139	197
ENSG00000242294.6	236.417	-1.01558	0.146928	4.87325e-13	4.03709e-11	STAG3L5P	232.146	141.392	159.412	201.07	187.007	157.932	116.661	105.026	252.837	220.072	126.345	255.337	211.616	212.286	157.61	202.356	176.131	184.098	264.773	192.562	258.665	244.932	157.293	0	348.673	383.355	448.898	348.782	174.277	245.712	207.863	244.882	323.297	221.895	211.658	413.465
ENSG00000138623.10	798.411	-1.0607	0.153811	4.9326e-13	4.07312e-11	SEMA7A	529	580	537	536	472	562	305	428	477.001	533	270	1192	769	690	1082	1113	1076	767	656	710	1236	1051	788	0	795	1170	1212	1061	644	975	1193	846	763	557	538	789
ENSG00000279233.1	41.3248	-1.00283	0.145105	5.01794e-13	4.13031e-11	RP11-158L12.4	38	18	32	29	28	27	28	14	41	34	30	45	42	48	41	43	28	32	56	21	53	37	40	0	57	50	82	56	30	52	41	45	57	55	43	52
ENSG00000171817.17	597.461	-1.05714	0.153421	5.1772e-13	4.23426e-11	ZNF540	506	366	409	435	519	404.001	223	169	496	390	370	685	487.001	440.999	565	566	683	537.999	509	664	629.999	802	482	0	583.999	904	891	842	485.001	958.999	507	783.999	775.998	607	643.999	767
ENSG00000167619.13	1853.4	-1.0031	0.146092	6.84025e-13	5.52404e-11	TMEM145	1343	1456	1367	1255	1556	1245	721.001	831	1535	1695	1001	2092	1676	1500	1098	2015	1741	1631	1706	2042	2070	2159	1475	0	1983	2422	2848	3054	1491	2551	1842	2282	2263	1696	1789	2749
ENSG00000260233.3	154.527	-1.11085	0.162878	7.23947e-13	5.8099e-11	ZNRD2-AS1	102	97	126	82	125	117	69	73	114	142	88	172	172	115	98	158	153	121	198	171	167	176	119	0	142	219	277	203	102	196	122	167	183	160	182	230
ENSG00000230772.1	31.4871	-1.29929	0.194349	8.23112e-13	6.52418e-11	VN1R108P	23.59	12.414	20.281	10.324	30.158	7.774	18.688	6.758	16.152	28.117	14.509	21.926	31.859	20.711	39.834	36.73	40.861	36.258	41.15	38.685	31.186	35.94	42.185	0	20.329	40.446	36.79	45.856	18.694	33.2	33.25	37.986	37.719	51.424	39.55	73.511
ENSG00000120251.21	3708.45	-1.26161	0.188034	8.4655e-13	6.66879e-11	GRIA2	3031	1620	2457	1957	2784	3746	1241	956	3561	1767	1693	4484	3222	2535	2376	2994	3279	3073	3224	3658	3848	4592	3075	0	3465	4654	6875	7550	3283	5427	3005	5270	4454	4179	4182	6179
ENSG00000153208.17	277.464	1.85831	0.320565	1.08258e-12	8.29904e-11	MERTK	1011	169	650	695	439	543	566	606.999	668	344	648	219	278.999	245	289	135	152.001	269	444	61	238	74	249	0	158	141	109	59	117	39	171	109	111	145	48	123
ENSG00000091536.19	335.242	-1.38532	0.212043	1.35505e-12	1.01751e-10	MYO15A	294.001	130	225	181.001	216.999	154.001	120	61.001	278.001	193.001	83.001	381.001	389.999	356.001	256	344.001	270	300.998	472.998	301.998	434	315	383	0	322.002	391.999	636.999	718.999	165	409.999	405	496	401	432	219	506
ENSG00000213213.14	96.2737	-1.17854	0.176134	1.37247e-12	1.02164e-10	CCDC183	71.68	49.506	55.65	42.316	62.409	44.455	48.034	20.524	83.431	57.165	49.387	92.909	115.957	83.027	115.735	105.21	91.706	100.85	108.75	95.1	93.496	94.987	105.64	0	108.057	126.708	164.175	153.729	41.735	69.766	123.438	131.089	157.026	139.942	126.627	181.123
ENSG00000263528.8	219.701	1.49878	0.234456	1.41304e-12	1.03978e-10	IKBKE	494	206.999	355	586	294	373	476.999	321.001	556.001	324.001	422	150.999	179	269	375	115	133.999	198	332.999	112	153	80	187	0	141	117	76	82	79	60	125	105	93	204	122	146.999
ENSG00000279619.1	16.666	-1.89859	0.334214	1.44843e-12	1.05674e-10	CTD-2527I21.5	3	5	9	4	7	13	4	1	16	2	5	11	15	22	10	14	13	12	18	20	22	13	16	0	26	31	43	31	8	28	23	24	18	23	11	36
ENSG00000244151.1	72.0012	-1.24906	0.188559	1.58965e-12	1.14996e-10	RP11-148K1.12	46	42	48	29	48	55	44	26	53	43	21	71	76	74	49	65	60	76	97	79	114	79	63	0	70	98	144	97	38	106	46	99	99	96	73	125
ENSG00000237950.3	74.5488	-1.1563	0.173079	1.59939e-12	1.15376e-10	RP11-7O11.9	38	43	56	44	62	55	19	21	82	38	43	79	55	45	48	76	67	56	88	78	101	82	55	0	78	116	148	98	50	96	83	118	91	84	88	134
ENSG00000136237.19	1175.07	-1.04727	0.155668	1.61393e-12	1.16099e-10	RAPGEF5	1283	1155	594.001	584	894.001	810	767	530	868.001	431	533	1255	958.999	1020	1463	1718	1558	1513	1032	730.999	1084	1828	1090	12	1098	1685	1544	1550	1192	1333	1495	1474	1718	1288	1088	1024
ENSG00000270035.1	23.7352	-1.57235	0.252422	1.96612e-12	1.3758e-10	RP11-338N10.2	14	18	12	7	18	9	4	4	14	14	3	16	16	20	25	23	34	17	17	35	26	32	22	0	30	66	45	34	19	28	19	29	37	17	30	39
ENSG00000146005.4	2905.57	-1.14052	0.171718	2.19412e-12	1.5229e-10	PSD2	2293	1645	1925	1607	2166	1878	1260	839	2219	2382	1429	3835	2437	1693	2464	3166	3245	2682	2171	3670	3304	3641	2441	0	2639	4460	4204	5888	2443	5382	2301	3559	3338	2675	2849	4387
ENSG00000124785.9	4863.24	-1.11215	0.167149	2.22428e-12	1.53553e-10	NRN1	3252	3557	3210	3183	3736	2657	2214	1539	2616	2511	2765	6850	4753	4679	3969	7265	4984	3937	6438	5521	6465	6476	4137	0	3705	3719	5752	8853	4609	8892	3850	5418	4852	4904	6715	6566
ENSG00000124493.14	169.124	-1.54737	0.248601	2.59042e-12	1.75991e-10	GRM4	96.001	67	107.001	116	99	66	57	71.999	92	45	88	194	114	142	143.999	182.001	188.001	158	108.999	144	132	179	165.999	0	140	166.999	199.001	505	140.001	259.001	152	334	273	184	149	141
ENSG00000067177.15	479.793	1.01798	0.152742	2.61713e-12	1.76634e-10	PHKA1	1087.18	622.966	637.094	855.484	675.77	754.861	771.831	605.525	715.693	998.692	659.671	413	491.68	682.373	517.927	432.064	386.321	431.703	619.854	252.395	267.03	324.899	554.307	0	408.326	293.779	375.449	216.75	253	145.382	435.739	294.564	269.967	321.879	374.592	333.368
ENSG00000159212.13	250.455	2.97086	0.506154	2.70677e-12	1.8197e-10	CLIC6	2351	347	249	197	929	500	2778	487	568	161	298	600	190	105	161	333	53	242	136	50	95	92	370	0	61	32	24	26	67	4	94	121	90	37	23	67
ENSG00000074317.11	672.244	-1.55212	0.250046	2.74594e-12	1.83642e-10	SNCB	303	253	365	332.999	511.001	348.999	239	52	532	255.999	272	598.001	553.001	546.999	582.999	345	901	536	549	1021	520.001	1101	665	0	484.001	628	912	1144	929	1484	795.001	1043	827	684.999	774	932.001
ENSG00000059804.16	7527.54	-1.15593	0.175205	2.78837e-12	1.85514e-10	SLC2A3	5112.95	3924.77	5322.7	4172.93	5908.96	4662.89	4297.74	2482.93	4868.98	7188.93	2985.98	7958.92	13399.9	8047.77	8176.75	8587.79	6830	8672.74	12059.6	6635.99	9522.85	8302.77	11277.9	1	7813.86	8891.94	9694.94	7543.91	3262.9	7984.98	9538.93	8231.83	5980.89	9611.58	5323.91	7937.98
ENSG00000226239.2	60.2969	-1.63856	0.271271	3.06352e-12	2.01779e-10	RP1-310O13.7	34	11	37.001	28	31	14	33	22	35	37	7	92	74	47	51	105	66	51	77	72	134	61.999	46.999	0	72	59	104	72	14	97	74.999	63	72	57	49	118
ENSG00000230454.1	172.236	-1.33237	0.206355	3.08961e-12	2.02409e-10	U73166.2	108	103	98	91	152	94.999	54	39	97	63	68	235	174	139	118	176	206	193	166	157	204	198	130	0	235.999	275	284	239	96	191	148	229	309	196	188	270
ENSG00000116675.16	4661.77	-1.19104	0.181864	3.36048e-12	2.16836e-10	DNAJC6	4530	2680	2648	3238	3316	2289	2206	1599	2810	2846	2126	6418	3820	3201	4492	6002	6698	3616	3515	5684	4890	6171	3994	0	4130	5253	6198	10856	4254	9229	3652	5436	4769	4037	4413	6764
ENSG00000108932.12	37.6464	1.98907	0.371094	4.57981e-12	2.87096e-10	SLC16A6	136	69	82.999	51	99	52	57	49	82	144	111	16	16	19	11	14	17	7	26	9	33	11	18	0	10	9	17	15	23	66	24	15	11	10	5	18
ENSG00000165553.5	37.8105	-1.61299	0.268089	4.66137e-12	2.91262e-10	NGB	21	13	25	20	18	17	23	6	23	19	17	33	31	20	19	35	28	56	24	42	21	48	47	0	30	76	34	94	74	86	26	59	50	40	34	50
ENSG00000173452.14	626.918	-1.10769	0.169353	4.76485e-12	2.94858e-10	TMEM196	570	581	354	243	439.999	432	177	157	441	399	369	712	448	627	688.001	659.999	797	702	457	570	612	906	609	0	748	1181	755	814	731	1082	536	636	820	520	675	656
ENSG00000118160.14	1778.87	-1.30807	0.204368	5.08064e-12	3.12143e-10	SLC8A2	1390	1201	1320	843.001	1354	1130	522	321.999	1378	885	695	2272	1722	1227	1170	1825	1951	2017	1247	1933	1675	2664	2106	0	1769	2382	2307	2987	1437	2945	1610	2455	2428	1902	1334	2022
ENSG00000110881.12	2564.55	-1.12647	0.172737	5.10009e-12	3.1259e-10	ASIC1	1841	2084	2000	1329	2009	1241	1454	973	1821	1398	1585	2704	2303	1702	2153	2585	3105	2344	1521	3491	2537	3784	1958	0	2509	3394	3494	3737	2196	3749	5071	2218	3904	2331	3000	3041
ENSG00000259553.6	84.9842	-1.23117	0.191729	6.50503e-12	3.88055e-10	AC140725.4	54.937	37.524	55.731	47.05	69.328	47.966	29.219	13.527	50.522	48.349	33.125	117.234	107.833	53.379	61.251	114.032	85.892	90.458	96.019	72.875	135.26	130.401	85.123	0	116.981	134.575	134.755	130.126	55.895	114.907	73.058	110.196	105.7	94.428	56.415	134.85
ENSG00000198715.13	1389.54	1.0178	0.155937	6.51266e-12	3.88055e-10	GLMP	2950	1606	2339	2349	2448	2193	2232	1717	2965	1685	2964	1260	1119	1250	2231	1040	1166	1267	1871	687.999	997	810.999	1191	0	1229	715.999	630.998	489.001	697	841	1076	857	897.999	1189	1130	1088
ENSG00000135842.17	547.375	1.71431	0.29857	7.52065e-12	4.41963e-10	NIBAN1	1822	480	1837	912	1410	719	1353	963	999	1473	676	446	641	347	1100	345	272	367	589	279	328	163	602	0	321	260	198	71	99	78	333	271	213	493	232	279
ENSG00000182230.12	23.4739	-2.44392	0.473285	7.60772e-12	4.46059e-10	FAM153B	7.506	6.315	11.29	10.001	6.397	4.88	3.689	6.032	8.989	4.391	2.135	36.751	24.558	34.983	25.463	8.28	43.001	11.76	41.184	5.896	39.893	18.632	33.136	0	16.593	11.73	41.191	20.285	6.317	29.254	50.927	47.583	42.31	13.997	21.202	38.606
ENSG00000285966.1	18.9918	-1.53534	0.253334	7.85847e-12	4.58667e-10	RP11-7F17.10	6	4	11	9	17	8	11	8	5	10	4	23	19	11	20	25	28	35	20	23	20	21	24	0	22	41	29	37	9	16	25	22	24	27	12	21
ENSG00000279561.3	1107.54	-1.02974	0.159268	9.49711e-12	5.44409e-10	RP11-4L24.4	944.379	729.855	825.268	637.696	847.693	718.031	496.067	360.131	969.863	802.07	651.222	1339.42	981.533	725.382	815.873	807.747	1408.41	943.243	894.871	1557.24	1109.63	1630.61	993.831	0	1199.42	1509.62	1563.36	1966.37	1022.61	1709.59	1328.84	1299.26	1228.75	1167.57	918.739	1386.59
ENSG00000275221.2	57.4014	-1.15312	0.180065	9.9634e-12	5.686e-10	H2AC15	41	35	30	36	53	35	31	26	44	22	42	63	42	65	49	41	52	42	70	87	71	53	34	0	59	82	59	105	72	81	36	59	54	64	91	120
ENSG00000173809.18	65.8127	-1.48427	0.243631	1.02657e-11	5.83258e-10	TDRD12	41	22	48	27.001	41	28	27	7	46.999	36	30	52	60	43	61	41	87.001	57	46.999	75	50	119	67	0	93	136	125.001	107	49	147	47	89	74.001	95	54	86.999
ENSG00000225978.3	88.2514	-2.38821	0.471422	1.16144e-11	6.541e-10	HAR1A	25	15	45	44	43	19	8	2	40	6	3	130	101	36	50	77	56	64	74	172	134	170	50	0	87	149	211	170	69	239	71	134	78	116	61	139
ENSG00000141837.22	996.02	-1.00511	0.156156	1.1987e-11	6.72133e-10	CACNA1A	906.997	713.002	662	570.002	636	620.001	298.999	456.001	756.999	783.001	626	1199	951	727.999	811.998	1093	1167	790	841.001	1095	1086	988	946	0	845	1234	1473	2006	845	1860	869.001	1188	1098	1058	834	1559
ENSG00000130958.13	321.354	1.20478	0.190906	1.4764e-11	8.09599e-10	SLC35D2	851.999	418.001	714	600.999	500.517	607	497.999	313.001	586.998	502.587	448	284	321	450.471	429.772	240.001	237	349	444.556	133.741	223.999	225.001	289.573	0	220.476	168	163	122.999	232.358	59.999	281.345	170.999	138	295.999	179.001	139
ENSG00000277639.2	56.7774	1.71898	0.306405	1.51043e-11	8.23552e-10	RP11-467J12.4	102	100	94	56	226	131	299	109	108	77	111	33	23	43	52	101	59	37	62	19	38	98	35	0	35	10	19	20	62	4	22	10	19	19	24	42
ENSG00000157064.11	6238.67	-1.0385	0.162859	1.65073e-11	8.85918e-10	NMNAT2	6061	6518	4086	3318	4898	3210	2456	2231	4846	5815	3051	7342	4644	4389	4510	7389	7873	5416	5617	6374	6351.96	7623	6135	0	5550	9366	7910	11199	6443	8554	7455	7538	6794	5270	5354	7628
ENSG00000110786.18	1500.94	-1.19453	0.189617	1.65241e-11	8.85918e-10	PTPN5	1238	976.001	883.001	848	970.001	1037	473	495.999	1195	496	866	2322	1283	1242	1403	1332	1907	1238	1058	1710	1527	2036	1171	1	1381	1778	2027	2410	1828	2871	913	2129	1884	1281	1677	2256
ENSG00000107954.10	666.821	-1.13843	0.17981	1.66697e-11	8.91862e-10	NEURL1	475	310	557	665	397	407	251	223	392	364	223	797.001	701	689	528	702	671	612	793	907	677	730	583	0	639	779	836	1254	579	1236	449	848	650	996	612	954
ENSG00000146285.14	177.925	-1.4444	0.238554	1.77747e-11	9.43122e-10	SCML4	131	180	85.999	97	87	107	45	46	131	72	93	249	107	118	165	171	210	148	50	238.999	187	201	177	0	202	275.001	295	409	124	257.001	168	206	149	147	189	238.999
ENSG00000286496.1	48.2167	-1.56423	0.266548	1.83915e-11	9.66301e-10	RP11-527D7.4	24	16	30	21	34	20	15	1	46	15	31	53	33	31	25	35	55	29	53	50	53	72	29	0	47	63	82	88	35	96	53	79	93	44	73	73
ENSG00000206077.14	662.778	-1.01474	0.159645	1.97181e-11	1.01887e-09	ZDHHC11B	550.334	531.863	508.66	313.953	592.474	419.179	331.647	233.731	632.006	461.137	435.484	741.881	571.489	474.257	384.565	669.21	746.579	617.394	492.391	593.382	739.471	820.532	679.332	0	648.076	768.256	946.635	1021.15	482.868	904.777	710.116	862.79	935.961	683.596	813.096	995.31
ENSG00000105649.10	6530.53	-1.04318	0.16466	2.1252e-11	1.09373e-09	RAB3A	5578	4173	4727	4391	4991	4195	2758	2140	4779	4123	3604	8593	6094	4467	4708	8028	6810	6167	5637	8643	7679	8147	6069	0	6074	9246	8036	12486	5409	11570	5292	7963	6792	5831	5818	9997
ENSG00000287737.1	213.833	-1.14292	0.182377	2.46611e-11	1.25659e-09	RP13-516M14.11	177	91.001	149	111	228	126.002	80	72	212	124	113	258	172.999	137	160.001	242.001	201	169	191	243	224.001	234	170	0	199	218.001	303	459.999	181.999	320	143	328.999	325	205	263	380
ENSG00000182901.17	541.78	-1.02306	0.16255	2.88208e-11	1.44843e-09	RGS7	422	443.999	402	262.999	471	361	225	117	435	259.001	477	610	396	480	512	502	777	511	482.001	577	467	763	442	0	488.001	693.999	781	670.001	670	846.999	608.001	599	741	546.999	620.999	639.999
ENSG00000183018.9	1413.12	-1.14351	0.183357	2.97513e-11	1.48936e-09	SPNS2	1342	835.999	897	834	975	1000	834	435	995	715	568	1715	1369	873	1632	1445	1479	1260	1222	1773	1557	1767	1308	0	1280	1944	2239	2649	1261	2452	1233	1761	1519	1322	1128	2128
ENSG00000215252.12	3449.56	-1.17654	0.189982	3.4592e-11	1.71497e-09	GOLGA8B	2806.28	1921.43	2495.48	2249.51	2886.98	2013.29	1804.42	1119.48	3350.58	2050.39	1726.82	2946.49	3175.29	3185.03	2474.98	3039.64	2306.82	3075.19	4755.34	2808.23	3504.55	3381.93	2430.98	11	3798.19	4232.63	6020.12	4224.66	2514	4589.21	3055.75	4614.81	6089.09	3967.46	3635	5799.77
ENSG00000271698.1	72.5097	-1.05509	0.168814	3.54084e-11	1.7487e-09	GS1-393G12.13	51.276	36.662	66.741	26.609	49.955	45.217	24.068	24.499	77.532	76.908	36.227	88.014	52.03	54.798	55.597	101.58	70.59	64.872	100.974	60.539	66.213	81.461	56.998	0	69.417	108.607	140.043	115.089	49.912	103.223	87.467	100.336	81.228	59.615	95.857	90.332
ENSG00000233930.4	755.398	-1.30628	0.214486	3.55834e-11	1.75061e-09	KRTAP5-AS1	648	350	401	313	532	434	297	262	404.001	312	357	1308	584	472	649	1084	1024	744	449	861	1310	887.999	531	0	625	876.001	875	1577	656.999	1179	647	1013	879.999	588.001	683	1439
ENSG00000260464.1	87.7482	-1.30324	0.213941	3.58881e-11	1.75794e-09	RP4-561L24.3	74	48	69	54	67	32	35	32	42	33	50	107	70	51	58	50	99	82	84	136	70	125	74	0	86	130	124	168	65	176	69	111	115	89	95	172
ENSG00000231881.2	60.2973	-2.53023	0.512701	3.83305e-11	1.8639e-09	RP5-1120P11.3	7	11	26	27	13	18	4	7	9	12	1	86	116	98	65	46	28	69	287	47	99	45	85	0	49	46	104	38	14	27	79	45	49	278	36	58
ENSG00000165449.12	2295.83	1.12448	0.181383	3.99155e-11	1.92321e-09	SLC16A9	4755	4068	3614	2181	4117	3936	3666	2890	5016	2780	8506	1684	1449	2183	2824	1324	2234	1500	1293	1290	1263	1627	1724	1	2242	1331	1472	1664	1232	596	1805	1237	1837	1016	2135	1914
ENSG00000100346.18	395.843	-1.5331	0.265108	4.05843e-11	1.94449e-09	CACNA1I	180	138	258	137	233	197	112	160	355	112	128	350	349	288	348	160	471	305	301	641	323	593	279	0	262	498	713	725	335	1307	419	349	502	525	353	626
ENSG00000110324.11	93.4338	-1.52794	0.26397	4.12993e-11	1.97506e-09	IL10RA	70	27	52	51	58	56	46	17	50	48	34	129	59	38	86	65.999	101	82.001	74	127	133	99.001	97	0	86.999	111	123	161	53	192.999	80.001	141	123.001	103	73	186
ENSG00000185988.15	69.1171	-1.26994	0.208729	4.46738e-11	2.08974e-09	PLK5	44	31	63	55	64	45	23	5	63	42	32	65.001	77	51	60	41	51.999	65	78	72.999	45.999	65	62	0	62	83	123	131	51.001	118	88	119	81	80	68.999	94
ENSG00000185666.15	486.836	-1.70688	0.314095	4.57877e-11	2.13795e-09	SYN3	457	322	153	93	168	153	101	96	168	79	172	825	272	367	315	558	685	576	317	697.001	1034	583	428	0	374	651	524	1056	294	887	511	530	538	511	359	1032
ENSG00000240038.7	422.638	-1.06337	0.171404	4.6267e-11	2.15641e-09	AMY2B	364.992	233.963	339.855	242.377	361.849	241.503	246.535	103.545	526.385	270.256	153.787	516.314	499.699	385.477	290.212	357.609	220.046	383.092	560.432	355.388	427.677	470.196	426.159	0	495.387	597.41	804.678	492.137	355.161	444.848	362.682	647.441	686.807	586.205	495.224	583.211
ENSG00000186862.20	457.679	-1.43709	0.245238	5.92728e-11	2.65652e-09	PDZD7	344.001	190	343	194	343.999	247	140.999	47.999	312	178	92.001	545	390.001	259.999	326.001	386	684.001	334.999	406.001	543.998	504.001	646	466	0	474	573.999	789	931	276	902.999	415	802.001	733	514.001	369	791.999
ENSG00000198216.12	3382.1	-1.09567	0.178285	6.08092e-11	2.71118e-09	CACNA1E	2750	3413	1991	1497	2701	1466	1675	1690	2493	2710	1847	4212	2269	2120	2947	4322	3844	2163	2578	4625	3192	3063	2393	0	2729	4570	4845	6204	3758	5837	3016	3872	3596	3134	5406	5218
ENSG00000101445.10	331.618	-1.27112	0.210861	6.2267e-11	2.77119e-09	PPP1R16B	261	197	253	171	176	227	129	76	224	154	174	378	348	227	208	370	318	421	184	430	282	500	252	0	389	564	589	573	237	781	306	374	356	354	257	390
ENSG00000129993.15	2110.66	-1.05391	0.17111	6.23709e-11	2.77119e-09	CBFA2T3	1806	1085	1868	1902	1663	1441	871	719	1509	791.001	1229	2994	1987	1668	1643	1870	2162	1933	2236	2613	2293	2704	1739	0	1889	2527	2796	3625	1843	3231	2186	2349	2312	2561	1817	2978
ENSG00000231789.2	46.9698	1.06502	0.1732	6.46472e-11	2.86242e-09	PIK3CD-AS2	87	37	84	66	73	77	66	42	82	118	83	42	60	55	71	51	26	52	69	27	46	36	33	0	38	24	23	18	22	20	34	34	28	37	23	38
ENSG00000279529.1	61.0579	-1.04026	0.169127	6.77829e-11	2.98525e-09	CTD-3222D19.8	53	35	45	45	48	27	31	26	53	45	33	67	58	47	40	83	57	49	90	51	60	87	42	0	80	72	128	110	31	63	51	69	88	70	70	91
ENSG00000175874.10	226.209	-1.52443	0.267434	7.0174e-11	3.05966e-09	CREG2	173	104	88	76.999	137	72	96	23	110	51.999	156	216	238	151	230	163	271	176	492	263	170	319	192	0	141	339	220	517	263.001	651	198	248	276	275	281	289
ENSG00000219507.4	15.2514	1.33638	0.225034	7.42833e-11	3.23334e-09	FTH1P8	22.331	19.89	39.474	25.285	36.788	14.82	20.752	19.29	39.657	30.734	41.56	14.222	10.304	12.66	14.926	12.39	14.075	10.644	12.211	12.979	9.746	9.068	15.076	0	5.287	7.41	16.307	13.43	6.105	10.011	9.351	6.694	9.291	2.327	3.753	14.419
ENSG00000242173.10	843.765	-1.53377	0.271715	8.75663e-11	3.76052e-09	ARHGDIG	608	388	464	493	522.001	281	243	160	544.999	290	280	1282	603	543	500.98	946	987	603.999	415	1367	1184	879.999	673	0	607	756.001	1353.99	2080	693	1923	553	1366	839	770	759	2060
ENSG00000287908.1	85.1946	-1.00615	0.164556	9.05515e-11	3.88222e-09	RP11-571M6.19	58.504	50.663	44.682	50.39	73.274	82.701	21.301	29.554	48.944	83.405	56.339	129.052	116.676	78.007	74.98	90.387	79.999	78.871	91.618	27.318	107.067	111.473	58.245	0	98.472	118.174	135.605	109.72	90.799	71.178	87.07	111.901	96.68	139.377	115.47	83.148
ENSG00000139209.16	154.858	1.60817	0.292564	9.3973e-11	4.01551e-09	SLC38A4	529	114	260	276	335	349.999	335	397	406	239	258	162	167	121	226	153	109	174	203	53	94	56	96	0	67	105	66	42	45	12	29	42	120	135	100	48
ENSG00000154118.13	2628.65	-1.25221	0.20972	9.63047e-11	4.1015e-09	JPH3	2217	2143	1475	1640	1361	1593	930.001	735	1594	1258	1098	3429	2216	2335	1715	2813	2980	2159	1383	4079	3065	3127	2367	0	2335	3373	3991	6061	2053	5527	2450	3185	2276	2239	2536	4626
ENSG00000170091.11	17114.4	-1.21375	0.202478	9.9604e-11	4.21405e-09	NSG2	13955	9070	11055	11979	10547	10017	6878	5676	10525	11313	8329	24230	12924	10216	12242	20528	17633	14409	12375	25307	18502	21498	12603	0	14824	23902	20809	41846	17093	36197	12286	19386	17433	14837	15614	29506
ENSG00000067842.18	397.112	-1.27033	0.213638	1.02033e-10	4.2956e-09	ATP2B3	359.999	306	261	211.999	241.001	301	99.001	58	292	110	174	453.001	310	441.001	283	353.999	430.999	468	396	449.001	334	490	357	0	397	560.001	510.998	680.001	349.999	833	303	506	478	540.001	286.999	586
ENSG00000180269.8	162.402	-1.76805	0.344354	1.19354e-10	4.95177e-09	GPR139	84	99	71	36	56	58	26	14	34	61	49	130	105	117	132	189	213	330	124	143	159	379	321	0	86	281	248	227	54	488	111	212	249	178	131	159
ENSG00000132975.8	436.219	-1.37995	0.238117	1.29763e-10	5.34043e-09	GPR12	356	179	263	154	254	241	134	38	260	289	248	585	334	259	527	286	636	389	383	596	236	689	302	8	348	677	602	780	628	918	396	518	699	415	547	500
ENSG00000282164.3	629.515	-1.2529	0.211661	1.3025e-10	5.35191e-09	PEG13	443	424	378	428	446	385	228	117	340	339	358	715	556	380	528	435	802	634	495	758	496	865	686	0	526	753	973	1062	456	1622	505	908	765	603	691	923
ENSG00000184545.11	7286.85	-1.23601	0.208555	1.35116e-10	5.53415e-09	DUSP8	6654	3711	4461	4181	5078	4090	3044	2392	4640	2963	3400	10916	5501	4471	5520	7848	8748	6413	4973	10496	10161	8441	6287	0	6038	9436	8974	15803	5489	14152	5393	9806	8428	6075	7199	13975
ENSG00000128285.4	220.317	-1.10508	0.18452	1.52933e-10	6.14628e-09	MCHR1	158	110	182	145	132	141	196	31	131	265	89	241	277	293	379	243	248	320	296	190	286	218	235	0	210	355	182	346	194.001	214	169	205.999	212	251	128	306
ENSG00000006047.13	424.803	-1.18742	0.200342	1.65932e-10	6.6479e-09	YBX2	278	240	299	262	291	262.999	254.999	126	399.999	377.999	151	436.001	412.999	267	277.999	394.999	389	304.001	538	542	420.999	424	315.001	0	346.001	596	702.999	765	338.999	972	340	553	392	402.001	489.001	757.001
ENSG00000165023.7	1312.72	-1.08299	0.181125	1.72649e-10	6.90625e-09	DIRAS2	1244	612	772	929	769	824	476	332	1010	1226	1282	1455	1341	1211	1171	991	1012	1233	1224	1425	977	1513	1173	0	1524	3066	1104	1995	1613	2845	1009	1199	1487	1534	1126	1722
ENSG00000273238.3	631.982	-1.35398	0.234546	1.74735e-10	6.96798e-09	TMEM271	457	307	437	441	365	344	222	135	487	202	275	730	475	364	376	573	705	529	388	1126	555	777	515	0	548	791	817	1272	536	1544	581	887	786	552	732	1168
ENSG00000260589.1	68.8402	-1.15652	0.194931	1.80078e-10	7.14774e-09	STAM-AS1	46	33	60	48	37	54	31	19	49	48	33	61	77	49	41	65	58	66	74	101	95	69	50	0	78	94	145	107	34	102	57	79	101	74	67	129
ENSG00000077080.10	1872.36	-1.00552	0.167811	1.89966e-10	7.51698e-09	ACTL6B	1707	1188	1258	1016	1430	1361	806.999	752.001	1415	1302	1032	2719	1471	1209	1314	2715	2052	1914	1273	2209	2498	2398	1658	0	1871	2772	2389	3541	1771	2784	1421	2242	2059	1533	1689	2684
ENSG00000115363.14	167.222	1.51007	0.273304	2.09511e-10	8.21443e-09	EVA1A	281.001	329	247	375	226	379	466.001	373.001	330	174.001	348.001	132.999	128	152	460.001	73	165	175	199	42	78.999	74	132	0	131.001	77	79	139.001	78	19	131.999	55	61	99	42	58
ENSG00000148926.10	2745.04	-1.17063	0.198495	2.10618e-10	8.24523e-09	ADM	1768	1120	1424	2095	2033	1168	1485	597.001	1727	2558	676.001	2946	4428	3634	3559	3780	2591	2265	4899	2540	4685	2222	2944	0	2136	2728	3596	3584	1505	3959	4426	2611	2474	3636	2172	3826
ENSG00000166793.13	520.934	-1.18337	0.201164	2.18945e-10	8.51929e-09	YPEL4	421.001	302.001	401.001	207.999	401.001	295	169	101.999	388	209.999	185.999	694	564	361.001	390	528.001	564.001	549	559.001	588.001	836.001	690.998	594.001	0	609	705	795.001	556	308.999	667.999	519	655	702.001	607	449	821
ENSG00000279744.1	34.4129	-1.0154	0.170238	2.19859e-10	8.54189e-09	RP13-20L14.10	24	31	16	28	26	30	14	11	41	22	15	28	39	36	27	33	31	33	38	27	32	29	21	0	47	67	62	46	25	36	50	50	46	42	23	45
ENSG00000260942.1	223.328	-1.02102	0.171241	2.20236e-10	8.54362e-09	CAPN10-DT	187	99	173	118	193	154	133	106	185	183	95	238	276	152	140	238	190	173	286	273	305	244	163	0	206	261	423	274	137	354	194	265	277	263	257	403
ENSG00000152954.12	1108.55	-1.14335	0.193804	2.29832e-10	8.87567e-09	NRSN1	1052	771.001	872	575	838	887	332	259	921.999	442	507	1459	976.999	773	714	1114	1340	1220	572	1357	970.999	1575	1217	0	1371	1915	1774	1882	800.001	1558	1077	1190	1399	1205	1018	1257
ENSG00000278969.1	12.568	-1.62144	0.308116	2.83026e-10	1.0784e-08	RP11-662I13.3	8	1	7	6	2	3	1	5	11	6	2	20	16	7	16	11	17	9	6	19	17	16	13	0	11	24	11	14	20	21	18	18	15	19	12	12
ENSG00000108846.16	23.076	4.22012	0.747263	2.902e-10	1.10246e-08	ABCC3	352.999	19	61.999	22	29	25	216.999	168	59	73	46	7	13	1	6	1	2	3	4	0	1	2	11	0	2	1	4	2	0	1	0	5	0	6	1	3
ENSG00000164543.7	357.311	1.15192	0.196923	2.98777e-10	1.12837e-08	STK17A	612	463	478.001	412	477	565	1172	588	537.999	1318	663.001	232.999	320	453	466.001	206	312	292	426	149	310	145	297.001	0	233	339	291	201	271	110	269	181	199	249	168	205.999
ENSG00000104324.16	588.448	1.19303	0.205079	3.07987e-10	1.15804e-08	CPQ	1294	587	1158	1109	1152	925	651	520	1625	614	1289	372	395	535	1106	310	495	490	748	427	459	293	479	5	405	262	276	215	379	197	390	317	309	484	635	425
ENSG00000166257.10	5306.51	-1.20821	0.208466	3.27909e-10	1.22399e-08	SCN3B	5050	3115	3443	2964	3985	3488	1854	1241	3648	2616	2181	7559	3901	3099	4314	5729	6983	4889	3254	6414	5903	7069	4501	0	4951	6294	8148	11406	4224	10395	3949	7221	6192	4987	4622	8731
ENSG00000140488.16	1238.84	-1.17012	0.201314	3.46852e-10	1.28442e-08	CELF6	1207.63	1004.7	126.085	641.441	859.495	710.508	470.366	245.759	838.303	1534.98	654.257	1426.65	1096.24	961.374	910.956	1112.92	1410.31	1176.77	1183.91	1540.38	1308.26	1568.58	1498.01	0	1272.44	1912.85	1843.94	2369.72	1153.98	2211.9	1124.63	1487.76	1311.06	1236.22	1369.63	1842.49
ENSG00000161681.16	3293.5	-1.0685	0.182146	3.49704e-10	1.29034e-08	SHANK1	2108	3195	2365	1707	2267	2717	1167	1869	2996	2288	1672	3518	2873	1889	2169	3978	2537	3535	3039	3714	1882	3908	2550	0	3033	4409	4669	6868	3309	6004	3295	4161	4070	3417	2375	3683
ENSG00000141401.12	425.046	1.57749	0.297301	3.52366e-10	1.2983e-08	IMPA2	1040	401	949.999	989	411.002	816.999	1109	1237	578.999	1132	496	313.999	561	395.999	531	630	197	455.001	620	96	301.001	187	410.001	0	303.999	282.001	203.999	104.001	141	70	297	114.999	172	329	56.999	146
ENSG00000172965.17	205.451	1.40383	0.251757	3.75533e-10	1.36602e-08	MIR4435-2HG	417.172	168.402	436.572	646.107	294.44	323.522	282.148	233.663	411.257	174.58	466.421	105.894	188.245	182.529	149.935	195.444	107.727	382.748	258.551	117.768	147.526	141.759	175.405	0	95.104	83.687	87.343	109.974	57.197	121.948	116.508	123.947	84.846	163	71.416	166.383
ENSG00000288611.1	53.6424	-1.62745	0.314461	4.15947e-10	1.49607e-08	NPBWR1	35	10	12	29	25	27	63	20	24	12	50	47	30	59	66	53	40	22	48	64	31	45	68	0	27	92	42	171	93	119	21	75	53	57	104	94
ENSG00000169908.12	268.089	1.79663	0.37141	4.19475e-10	1.50665e-08	TM4SF1	1106	130	544.999	486.001	339	415	1264	693	915	319	539	360	191	252	616	168.999	92	185	113	97	110	170	333	0	198	48	155	107	107	14	178	66	128	75	65	162
ENSG00000272870.3	402.503	-1.0136	0.173196	4.27453e-10	1.53102e-08	SAP30-DT	280	278.999	259	205	340	190	195	105.999	364	358	196	429	508	508.001	399	525	410	376	540.999	394	580.999	450	429.001	0	378	465	611	412	257	293.001	522	391	367	466	454.001	511
ENSG00000105409.19	17445.9	-1.00175	0.171218	4.405e-10	1.56938e-08	ATP1A3	15025.2	15146.8	10781	9924.49	11930	11760	6747	7834	11034	13799	8610	22708	15894	10506	11541	22656	18072.9	19311	13286.5	20623	19385	23820	17376	5	16145	27960	22050	32583	13697	29818	16448.6	21255	18234	14943	13957	24892
ENSG00000067182.8	2597.17	1.13391	0.195972	4.59296e-10	1.62468e-08	TNFRSF1A	5624	1999	5210	5148	3884	5001	4048	3478	5255	2576	5146	2138	2451	2750	5257	1617	1830	2641	3662	1566	1986	1404	2232	0	2025	1287	1357	1114	1482	793	2128	1425	1223	2462	1525	1536
ENSG00000196754.13	32.5784	3.94195	0.717971	4.89512e-10	1.71737e-08	S100A2	103	4	14	32	12.001	20	1506	517	119.001	2	7	21	13	7	74	6	4	17	15	3	2	1	8.001	0	6	5	6	2	0	2	3	3	4	17	2	1
ENSG00000164220.7	417.567	1.43204	0.261231	5.07734e-10	1.77403e-08	F2RL2	637	200	989	653	692	701	666	864	867	1461	1004	315	245	200	208	180	914	352	413	401	397	155	307	0	176	328	287	250	136	191	294	146	236	172	105	234
ENSG00000144583.5	1467.75	-1.1685	0.203513	5.24211e-10	1.82663e-08	MARCHF4	1232	920	942	768	1005	1144	734	530	1145	578	745	1988	1237	837	1231	1636	1832	1211	978	2009	1518	1580	926	0	1330	1684	2113	3519	1607	3090	1531	1754	1339	1125	1253	2334
ENSG00000259172.1	51.0993	-1.03235	0.17776	5.34725e-10	1.85571e-08	RP11-299G20.2	44	23	41	29	45	22	29	16	46	49	24	55	58	31	37	54	42	44	56	73	59	71	45	0	51	79	87	48	24	69	63	73	57	69	63	70
ENSG00000079257.8	172.181	1.20499	0.211011	5.41e-10	1.87495e-08	LXN	464	143	305	248	247	310	275	259	335	306	288	152	154	193	343	85	128	180	234	73	169	123	157	0	144	91	98	60	100	27	142	76	85	133	112	99
ENSG00000287243.2	408.737	-1.69813	0.34123	5.47931e-10	1.89386e-08	THCAT155	104	309	122	90	98.001	36	95	183.001	80	255	97	325	433	175	314	896.001	333	690	556	495.999	667	836	478	0	235	901	447	756	192.999	626	824	370	475	395	219	481.001
ENSG00000262877.5	315.64	-1.07069	0.185171	5.66309e-10	1.94951e-08	RP11-1055B8.4	237	158	236	122	245	243	157	160	302	200	98	390	425	324	186	414	280	380	284	201	374	433	308	0	525	485	541	264	253	147	363	451	505	325	404	381
ENSG00000135127.11	1294.1	-1.16535	0.203572	5.84828e-10	2.00788e-08	BICDL1	1304	761	796	760	904.999	875.001	661	562	966.001	999	481.999	1664	1004	911	762	1517	1041	977	1201	1506	1448	1205	1033	2	953	1459	2026	3110	1011	2610	830.001	1873	1319	1360	1230	2407
ENSG00000143847.15	7363.23	-1.07041	0.185638	6.21557e-10	2.1142e-08	PPFIA4	3703	4036	5642	6510	5136	4013	2545	1276	4984	5929	2514	6896	9914	11265	7344	10062	6640	8313	13677	5618	8676	7881	7500	0	6801	9384	10570	8345	4710	8045	9789	7347	8481	12092	6449	8373
ENSG00000250337.7	72.7726	-2.30703	0.531799	6.25451e-10	2.12463e-08	PURPL	10	23.001	6	26	22.999	10.999	3	13	26	6	21.001	33	149	15	19	88.002	40	155.001	146.999	76	148	106	181	0	74	100.998	143	21	7	46.999	132.999	134.999	98.001	143	43	68
ENSG00000286900.1	28.1808	-1.26387	0.224292	6.31901e-10	2.14088e-08	RP11-529E10.13	12	17	8	25	32	18	13	3	20	14	21	35	24	26	28	26	37	22	28	27	22	20	16	0	26	26	52	52	21	28	26	40	59	34	41	54
ENSG00000226696.6	59.2373	-1.05351	0.183023	6.86123e-10	2.3003e-08	LENG8-AS1	54	32	41	49.999	47	46	35	23	41	38	15	78	62.001	66	47	60	65.999	54	79.001	59	73	73.999	36	0	58	90	80	101	25.999	68	72	74	52	66.001	59.999	86
ENSG00000022355.18	246.003	-1.56207	0.300532	7.13628e-10	2.37085e-08	GABRA1	129	51	160	157.999	126	161	61	34	183	52	159	254	139	146	132	230.001	267.999	147	71	343	129	362.999	171	0	186	237.999	414	690	190	804.001	385	286	378	232	262	452
ENSG00000261786.1	500.477	-1.41274	0.260246	7.80924e-10	2.58107e-08	RP4-555D20.2	291	192	399	330	353	204	137	94	500	92	126	488	378	349	272	598	405	565	464	497	759	586	271	0	395	643	738	1053	360	769	628	607	959	542	420	1285
ENSG00000145864.14	705.524	-1.15796	0.204701	8.81417e-10	2.87284e-08	GABRB2	591.001	198	615.999	301.001	408	414.001	196	244	574	396	759.999	731	651	637	536.999	549	690.001	627	349.001	828	527	1141	634.001	0	725.001	982	1015	1027	688	1721	925.001	721	915	686	634	941.001
ENSG00000178235.8	1908.28	-1.11301	0.196054	9.14876e-10	2.97028e-08	SLITRK1	952	1478	1128	494	1273	1493	491	477	1456	1364	981	1739	1981	1729	1218	1994	2124	3563	1319	1700	2460	3408	2766	0	2006	3738	2319	2019	1645	2221	2214	2761	2515	2106	1544	1661
ENSG00000106688.12	700.024	-1.00734	0.176714	1.03653e-09	3.32324e-08	SLC1A1	929	389	444	450	504	468	568	378	493	271	312	1034	626	640	839	730	832	583	427	742	710	888	731	0	641	874	1003	1251	656	1168	574	791	798	629	572	1012
ENSG00000205744.10	109.141	-1.08038	0.19116	1.1595e-09	3.68073e-08	DENND1C	76	66	59	51	93	54	44	31	90	83.999	23	127	174.999	93.999	105.999	151.001	125	132	164.999	85.999	124.999	168	112.001	0	83	115	182	91	67	172	121.999	136.999	154	121.999	88	136.999
ENSG00000092295.12	153.268	-1.03558	0.182881	1.215e-09	3.85217e-08	TGM1	87	83	111	80	88	90	325	255	154	105	82	178	111	108	176	138	121	125	180	159	145	145	141.001	0	145	218	225.999	218	99	176	145	171	196	150	171	267
ENSG00000287910.1	31.3655	-1.00963	0.178089	1.23119e-09	3.88908e-08	RP11-416I2.3	25	17	36	18	18	20	16	13	30	21	18	40	31	19	25	28	22	30	36	41	30	37	25	0	55	55	48	50	26	50	34	28	34	26	38	28
ENSG00000135502.19	186.738	-1.01515	0.179287	1.26876e-09	3.99792e-08	SLC26A10	149.201	99.478	154.993	122.129	130.786	136.136	82.046	63.117	208.427	167.206	68.45	170.375	195.29	152.846	132.897	163.522	165.716	203.199	297.08	159.514	237.851	151.63	179.024	0	243.551	226.009	269.206	239.072	118.827	194.058	208.561	209.444	298.466	190.534	184.839	276.934
ENSG00000250508.1	84.2815	1.41388	0.266107	1.41726e-09	4.41707e-08	LINC02701	254	79	117	273	142	183	87	120	182	103	144	42	74	127	76	62	43	84	86	27	65	42	95	0	44	36	25	40	67	9	38	66	50	49	72	28
ENSG00000206579.9	1371.71	-1.15256	0.206863	1.44494e-09	4.49618e-08	XKR4	1567	946	874.999	722	1049	806	443	552.999	866	479	756	1922	795	910	1385	1759	1798	1176	774	1732	1668	1628	1049	0	965.999	1745	1547	3162	1466	2379	939	1711	1667	1049	1500	2255
ENSG00000139973.17	1099.07	-1.21417	0.219676	1.44615e-09	4.49618e-08	SYT16	1119	700	638	602	718	818	363	238	865	412	697	1168	760	817	1167	719	1594	962	545	1456	772	1461	951	0	1039	1672	1641	2443	1224	2316	780	1368	1236	957	1078	1397
ENSG00000224596.8	26.1452	-1.04133	0.185365	1.54324e-09	4.77795e-08	ZMIZ1-AS1	29	11	13	16	22	15	21	11	16	11	15	27	31	19	27	28	26	26	30	20	32	43	31	0	24	26	34	24	20	29	34	34	52	37	30	31
ENSG00000091490.11	1401.67	1.14229	0.205526	1.61582e-09	4.96361e-08	SEL1L3	2654	1915	2589	1338	2414	1943	3087	1363	2197	5505	3462	1145	1150	2153	1514	1191	1270	826	1145	675	573	885	1236	8	972	907	656.999	930	1254	417	680	647	713.999	942	1761	677
ENSG00000286677.1	38.6877	-1.28877	0.237527	1.7408e-09	5.30314e-08	KB-1836B5.5	46	28	30	22	28	19	10	6	19	14	15	38	23	48	23	22	44	27	51	54	38	35	33	0	28	40	75	89	48	74	48	38	32	44	55	52
ENSG00000121064.13	1273.34	1.14364	0.206385	1.76196e-09	5.35491e-08	SCPEP1	2774	1021	2156	2266	1897	2122	3338	2228	2816	1606	2352	1424	1178	1422	2551	951	950.999	1086	1332	595	973.001	620	1153	1	935	807	581	459.999	991.998	275.999	973.001	685	745.001	996	723	772.999
ENSG00000186994.11	293.898	-1.33478	0.248673	1.81988e-09	5.5244e-08	KANK3	182	248.001	196	151.001	199	126	116	37	208	143.999	166.999	399.001	272	207	232	299	279	203.001	216.001	531	373.999	347	203	0	260	306.999	348.999	642	181	616	245	335.001	258	294.999	347	464
ENSG00000128683.14	2376.04	-1.5293	0.302086	1.90553e-09	5.75041e-08	GAD1	633	1496	2159	1018	1208	721.001	728	203	792.001	1326	1084	2081	4266	2469	1730	1470	3078	1961	1880	2268	2351	5154	2991	3	4290	6673	3921	932	2159	1812	5199	1377	3085	3497	1511	1923
ENSG00000254815.6	563.182	-1.38592	0.261835	1.9226e-09	5.79512e-08	LMNTD2-AS1	218	160	284	227	360	300	281.001	77	523	351	69	571	836	543	425	638.999	457.001	541	830	516	844	568	603	0	544	712	1286	732.001	310	682.001	701	920	786	741	470	1000
ENSG00000015592.16	9625.32	-1.04942	0.188409	1.97666e-09	5.93023e-08	STMN4	8724	5436	5583	6386	7276	5677	3878	3301	5861	6546	5033	15671	7495	6954	7694	13882	12091	8694	6701	12314	16152	10923	8135	5	8338	12735	12527	21195	8483	14007	7386	11471	8988	7476	8216	15283
ENSG00000105464.4	3278.57	-1.05607	0.189709	1.98001e-09	5.93333e-08	GRIN2D	2615	2641	2484	1840	3188	1766	1107	777	2458	1564	1934	3645	2913	2349	2252	2675	4310	3182	2228	4003	3376	4936	3290	0	2910	4186	4702	4830	2642	5890	5672	3676	4090	3026	3035	4035
ENSG00000101958.14	1131.72	-1.19062	0.217052	2.00344e-09	5.98958e-08	GLRA2	859.001	874.999	719	569	943	716	428	187	887	296	626	1327	743.001	722	1292	911	2060	961	753	1137	965	1915	896	0	1121	1245	1398	1691	1645	1590	1326	1628	1623	939	1657	1307
ENSG00000163888.4	1709.63	-1.2458	0.229112	2.03349e-09	6.07232e-08	CAMK2N2	1369	751	1062	1273	1123	744	703	699	1032	809	749	2471	1233	942	1067	2391	2384	1363	883	2234	2405	2093	1406	1	1623	1869	2208	4173	1116	3299	1375	2562	1656	1385	1643	3353
ENSG00000286353.1	49.7303	-1.59974	0.325923	2.05084e-09	6.10993e-08	RP11-122D19.2	39	30	20	19	22	15	10	9	17	10	14	81	42	35	32	78	81	49	23	60	122	63	27	0	26	54	57	96	59	84	46	58	67	37	25	145
ENSG00000179846.10	88.1192	-1.17583	0.214187	2.07549e-09	6.16193e-08	NKPD1	44	72	44	36	75	43	61	62	45	38	48	96	175	126	87	77	73	57	133	72	112	87	74	0	79	117	144	116	41	83	161	93	89	116	89	98
ENSG00000266729.5	3.67554	19.7142	3.39908	2.18813e-09	6.48137e-08	DSG1-AS1	0	0	0	0	0	6	73	58	7	0	0	4	0	0	19	0	0	0	0	0	1	0	0	0	0	0	0	0	0	0	0	0	0	0	0	0
ENSG00000132274.16	549.749	1.12317	0.20455	2.4854e-09	7.26142e-08	TRIM22	1290	642	899	1063	926.001	839	505	515.999	1211	467.999	1587	349.999	411.998	392.999	428	412	401.999	493.001	514	346.999	630.001	355.001	644.999	0	521	341	375.999	289	266	127.999	628	393	297.999	374	320	307
ENSG00000179044.16	39.4991	-1.28395	0.239868	2.63151e-09	7.62357e-08	EXOC3L1	12	19	29	35	28	22.999	11	7	13	26	11	28	51.001	70	46	53	34.001	79	151	28	42.001	39	38	0	41	46	33	30	26	43	28	44.001	41	78.999	48	28.999
ENSG00000130950.14	32.1138	-1.21631	0.224921	2.73072e-09	7.87066e-08	NUTM2F	24.16	13	18.716	11.365	16	10.566	25	8.051	25.442	39.566	8.599	63.961	52.776	42.109	49.235	16.612	31.376	30.408	31.331	18	20.412	42.293	59.689	0	55.675	40.063	47.888	46.589	23.185	42.989	25.041	39.187	32.213	43.14	29.822	26.756
ENSG00000031081.11	1534.84	1.15137	0.211269	2.82227e-09	8.09818e-08	ARHGAP31	3784	1315	2761	3195	2428	2606	1299	1509	3272	1669	3837	1599	1013	2000	2283	799	1410	1365	2448	754	1096	642	1117	0	1082	846	817	692	969	397	837	756	867	1434	1460	923
ENSG00000182902.14	66.7174	1.30346	0.245441	2.94613e-09	8.40661e-08	SLC25A18	133	145	144	84	163	46	95	63	134	242	285	37	20	36	13	29	44	22	32	54	30	66	18.999	0	36	49	31	51	20.999	91	29	27	44	40	45	46.999
ENSG00000287542.1	231.373	-1.22102	0.226591	2.96014e-09	8.43723e-08	RP11-2I7.1	235.642	54.957	110.31	86.898	83.745	156.543	90.537	173.191	119.953	81.317	81.038	291.327	395.768	236.17	193.162	225.331	253.383	250.488	321.632	183.116	431.269	277.065	284.351	0	238.219	435.744	331.536	300.855	219.512	463.828	116.76	235.419	167.573	262.237	224.299	189.409
ENSG00000135378.4	76.624	4.42767	0.864694	2.99307e-09	8.51218e-08	PRRG4	315	2	15	34	82	75	2272	1105	283	8	12	116	13	6	246	3	2	21	2	1	7	3	109	0	11	9	2	5	5	5	3	15	7	2	3	2
ENSG00000257069.6	27.4651	-2.10192	0.515077	3.0577e-09	8.6672e-08	KCNK4-TEX40	14.513	9	6.766	3.495	7.374	4.641	4	2.666	32.223	9.054	8.663	25.159	22.177	11.185	13	0	32.693	23.871	30.101	22.837	6.383	38.142	35	0	25.818	38.267	25.499	111.124	27.059	85.403	17.714	24.419	28.036	40.023	41.841	77.439
ENSG00000258667.2	191.436	-1.55747	0.318584	3.37857e-09	9.49288e-08	HIF1A-AS3	71	78	117	50	135	90	70	12	91	34	16	225	444	245	217	150	278	271	297	201	219	257	403	0	246	344	315	141	37	87	190	342	144	333	171	162
ENSG00000135100.19	113.503	-1.32794	0.25332	3.63849e-09	1.01126e-07	HNF1A	39	40	46	22	76	48	37	10	56	91	45	101	274	180	149	146	187	94	213	77	218	148	190	0	127	77	154	76	83	56	273	125	117	129	100	69
ENSG00000099338.23	236.247	-1.07514	0.197828	3.87829e-09	1.06636e-07	CATSPERG	180.001	99	163	97	223	105	100.001	42.999	184	131	88	330.999	328	151	161.999	295.001	217.999	228.001	291.999	226	311.001	306.001	244	0	236	347.001	528.002	433	112	329.001	262	396	324	264	184.001	426
ENSG00000189334.9	198.368	6.28362	1.3269	4.00873e-09	1.09753e-07	S100A14	199	3	5	43	48	191	6391	3991	731	0	9	234	33	6	820.001	0	1	16	5	1	4	0	79	0	11	7	1	1	3	1	2	14	0	4	1	0
ENSG00000261587.2	49.1642	-1.20528	0.22557	4.03151e-09	1.09908e-07	TMEM249	30.786	21.338	19.259	23.427	48.045	31.783	37.007	17.501	46.468	25.246	22.773	61.986	38.969	36.202	38.403	59.42	38.41	31.128	50.026	63.461	57.02	54.539	41.175	0	65.749	87.393	83.957	73.911	38.344	57.777	30.533	64.922	70.771	42.385	43.143	96.668
ENSG00000155897.10	589.348	-1.12146	0.207989	4.25945e-09	1.15387e-07	ADCY8	377	422	388	283	467	182	408	84	341	570	369	617	766	806	675	846	833	384	552	756	673	624	360	0	391	609	535	698	769	1125	863	406	685	683	705	902
ENSG00000134115.13	421.256	1.17329	0.219012	4.26449e-09	1.15402e-07	CNTN6	731	667.001	534	339	798	1525	414	294	738	833	756	445	388.001	400	565	168	524	303	253.001	224	259	389.999	467.999	0	287	307	374	293	222	116	200	309	301	278	220	177.999
ENSG00000251095.7	67.4679	-1.57327	0.327455	4.31575e-09	1.16543e-07	RP11-115D19.1	51	19	12	13	55	8	40	26	31	8	12	74	95	16	95	73	73	83	124	138	124	78	92	0	79	111	61	49	17	61	48	169	128	105	87	93
ENSG00000242686.4	310.453	-1.09755	0.203157	4.33189e-09	1.16734e-07	PDE6B-AS1	211	203	247	137	292.999	142	92.001	79	339	351.999	116	313	308.999	232	164	300	209.999	248	325.001	245	358	322	214	0	402	420	553	507.999	178	316	355	450.999	465.999	326	380	576
ENSG00000156486.8	54.0419	-1.49277	0.301032	4.35876e-09	1.17335e-07	KCNS2	33	18	27	39	29	23	15	12	18	20	24	66	31	19	38	55	47	69	22	114	36	77	46	0	29	66	74	81	47	189	58	76	68	74	48	88
ENSG00000268400.5	24.0914	-1.35406	0.261915	4.46175e-09	1.19731e-07	CTD-3214H19.4	30.458	8.985	10.931	3.01	10.87	18.761	6.906	6.39	8.024	8.507	9.728	27.79	34.942	13.51	29.526	39.571	17.275	21.788	17.688	29.674	30.644	35.589	30.766	0	29.68	45.494	42.546	32.919	17.151	34.979	23.664	19.918	29.059	36.038	14.629	26.963
ENSG00000105963.15	974.319	-1.0471	0.193254	4.5413e-09	1.21484e-07	ADAP1	851.178	584	654.489	635.683	716.979	721.442	557	320.028	802.742	465.192	606.495	1426.77	708.999	645.975	846.98	1087.3	1169.86	867.916	656.27	1379.12	1006.4	1175.5	821.525	3	857	1073.4	1113.98	2332.57	976.344	1827.76	696	1388.12	947.632	745.67	952.381	1475.64
ENSG00000155926.14	86.5968	-1.56858	0.327255	4.75509e-09	1.26283e-07	SLA	41	6	76	61	27	30	8	28	64	10	19	139.001	75	85	151	69	95	83	92	72	48	153	87	0	72	98	94	101	153	89	107	112	179.999	172	69	51
ENSG00000033122.21	1303.43	-1.17199	0.219808	4.89836e-09	1.29286e-07	LRRC7	1299	847	851.001	792	1022	1017	922	657.001	1048	279.001	972	1726	958.001	1014	1357	1473	1384	895	770.001	1568	1499	1406	684	0	1135	1755	1922	2069	1501	2055	701.999	1308	1394	1032	1544	2165
ENSG00000185561.10	283.695	1.02925	0.190522	5.14447e-09	1.34537e-07	TLCD2	669	278	579	390	502	385	439	398	564	363	351	293	316	329	615	145	277	238	366	179	156	201	247	0	211	178	186	115	77	100	187	174	171	278	221	199
ENSG00000186081.12	1698.85	8.18055	1.74297	5.2823e-09	1.3772e-07	KRT5	519	0	4	195	509	1363	108323	37631.8	11884.9	0	233	2775	331	19	7501	20	0	524	2	0	46	0	366	0	65	56	0	0	5	2	0	5	5	25	0	7
ENSG00000188981.11	69.366	-1.45965	0.294193	5.69075e-09	1.46879e-07	MSANTD1	24	37	43	44.999	27	29	22	27	43	32	35	80	34	37	51	51	54.999	76	48	149	55	68	58	0	61.001	145.999	70.001	161	62.999	192	42	69.999	47.001	60	73	142
ENSG00000256443.1	15.1799	-1.52285	0.315466	6.19376e-09	1.58745e-07	RP11-794G24.1	18	9	5	9	7	3	4	3	8	3	4	21	11	8	9	16	22	10	14	18	23	19	17	0	12	30	27	32	11	21	17	21	16	17	6	39
ENSG00000197322.4	20.4657	-1.51392	0.313038	6.43839e-09	1.64195e-07	C17orf102	9	11	6	11	13	3	9	3	13	8	12	24	40	19	22	8	17	9	27	41	10	32	21	0	14	24	21	24	19	43	12	33	14	30	38	47
ENSG00000279013.1	62.7727	-1.10435	0.207631	6.61302e-09	1.6765e-07	RP11-254A24.2	87	30	36	36	52	33	41	11	39	33	27	66	55	79	54	63	78	57	66	94	63	99	46	0	59	76	87	124	64	101	43	75	54	64	59	93
ENSG00000212994.5	1.45707	20.0789	3.60094	6.7746e-09	1.71095e-07	RPS26P6	0	0	0	0	0	0	10.601	0	14.791	0	0	0	0	0	0	12.377	0	0	0	0	0	0	0	0	0	0	0	0	0	0	0	0	0	0	0	0
ENSG00000065618.21	436.932	5.19479	1.07845	6.92302e-09	1.74133e-07	COL17A1	241	4	2	73	372	714.999	4963	5526	1592	6	61	1731	95	45	5332	9	9	158	7	9	6	4	476.999	0	69.999	41	7	4	7	2	3	39	11	40	15	2
ENSG00000156959.9	2275.64	-1.20261	0.230355	7.70836e-09	1.92123e-07	LHFPL4	2053	1227	1435	1695	1358	1406	896	906	1652	1105	982	2897	1682	1407	1469	2646	2609	1779	1044	3298	2692	2701	1810	0	1856	2573	2993	5036	2077	4437	2062	2805	2437	1856	2165	3561
ENSG00000206075.14	76.3068	7.15807	1.58076	7.71304e-09	1.92123e-07	SERPINB5	36	0	0	12	21	65	3584	1576	382	1	7	157	39	3	282	1	0	16	0	0	2	0	40	0	7	4	1	2	0	0	2	1	1	0	0	0
ENSG00000226564.1	9.04366	1.94712	0.48558	8.03304e-09	1.9932e-07	FTH1P20	10.332	14.297	21.996	17.726	41.733	12.224	0	6.571	34.975	24.867	33.318	5.31	4.84	13.103	6.75	5.145	4.046	3.262	1.451	4.005	5.236	3.134	9.437	0	9.765	4.224	3.065	1.075	6.5	2.022	5.379	0	2.026	0	3.391	6.292
ENSG00000119139.21	886.683	1.15952	0.221323	8.3248e-09	2.05764e-07	TJP2	2561.34	812.581	1319.34	1418.23	1061.39	1535.58	2310.4	2094.52	1209.99	1172.09	1880.94	934.665	680.127	1036.86	1223.5	751.367	932	919.4	1219.1	314.001	798.589	643.056	880.074	0	747.184	519.687	415.077	357.658	577.798	155.695	628.928	421.153	611.298	521.308	290.612	444.578
ENSG00000185736.16	559.065	-1.27073	0.247256	8.44678e-09	2.08378e-07	ADARB2	336	624	358	140	511	142	159	78	312	230	208	604	715	494	959	430	1182	518	486	353	512	1092	646	0	697	922	1044	397	727	426	870	540	819	673	438	385
ENSG00000146677.7	11.5649	1.46429	0.301405	8.90834e-09	2.18297e-07	RPL32P18	16	10.066	16.011	27.011	23.196	9.002	12.001	14.792	16.002	13	24.128	5.002	16.177	21.29	26.483	25.045	11.001	19.021	24.844	8	9	10	14.008	0	2	5	3.001	2.044	4	4	4	4.008	5	8.005	5	4
ENSG00000167281.19	469.372	-1.18226	0.227224	9.17473e-09	2.23545e-07	RBFOX3	452	382.001	298	220	250.999	223.001	362	168.001	291	295.001	262	527	329	222.999	274.001	642	375	355.001	567.999	782.001	490	585.999	388.999	1	307.002	547.001	541	964	373	1381	443.001	482.999	495.001	399	462.998	760.999
ENSG00000184709.7	237.676	-1.19302	0.230696	1.03192e-08	2.47438e-07	LRRC26	160	96	179	173	181	117	127	66	191	65	152	336	208	146	135	245	305	164	152	382	271	342	177	0	220	270	281	430	253	498	176	298	275	198	260	449
ENSG00000204421.3	28.3535	-1.32434	0.263444	1.08927e-08	2.59494e-07	LY6G6C	25	14	16	9	23	21	19	17	10	12	3	32	38	31	26	25	26	26	54	24	36	15	20	0	29	53	60	48	9	28	22	34	53	28	25	63
ENSG00000058404.20	1549.48	-1.1203	0.215009	1.10435e-08	2.62601e-07	CAMK2B	1387	939.998	1089	772.001	1272	873	805.001	393	1388	917.001	752.998	2031	1088	880	1249	1617	1991	1098	910.001	2339	1379	1926	939.999	0	1284	1553	2007	3323	1707	3090	1193	1983	1586	1545	2549	2539
ENSG00000272767.1	62.8508	1.12043	0.215432	1.15986e-08	2.74024e-07	JMJD1C-AS1	135	48	111	109	121	118	83	79	121	56	217	35	30	48	112	37	64	49	58	46	40	49	41	0	57	29	41	42	39	18	30	30	45	53	50	47
ENSG00000166897.16	1441.61	-1.26117	0.248024	1.16421e-08	2.74547e-07	ELFN2	769	1101	907	708	960	872	658	171	1214	429	1038	1318	1157	904	1044	1059	1529	1122	1200	2447	1564	1867	1111	0	1083	1465	2186	3178	1079	3629.99	1773	1546	1569	1565	1570	2412
ENSG00000272031.3	757.866	-1.12697	0.21704	1.18516e-08	2.78974e-07	ANKRD34A	736	365	613	614	537	498	281	269	541	377	403	987	631	466	438	887	766.001	598	676.999	1082	824	803.001	624	0	633	913	893	1720	492.999	1675	519	983	780	689	591	1387
ENSG00000239219.2	48.0315	-1.09857	0.211032	1.21029e-08	2.84008e-07	RP11-379K17.4	51	31	19	11	37	21	14	20	34	56	20	42	60	45	32	67	65	39	57	56	60	62	33	0	58	57	67	48	39	66	50	56	48	36	84	59
ENSG00000107147.14	191.248	-1.26003	0.248289	1.23053e-08	2.87807e-07	KCNT1	160	98.001	109.001	127.001	128.999	131.001	83	58.001	153	27	79.999	200.999	122	146	117.999	150.999	149.001	190.999	140.001	275.002	259	205	98	0	163	228.999	330	454	198	418.001	196.999	244.999	196.001	278	141	375.999
ENSG00000261790.2	54.9439	-1.3976	0.285584	1.26563e-08	2.9548e-07	AC005606.14	49	17	26	17	30	38	22	12	36	12	12	80	51.999	24.001	40	67	102	44	28	74	84	79	55	0	44	66.001	68.001	130	39	116	48	79	70	36	58	122
ENSG00000204791.10	37.0945	-1.09548	0.210759	1.27201e-08	2.96699e-07	SMPD5	21	32	24	20	36	28	32	8	32	18	21	47	38	46	40	29	32	19	26	44	26	43	36	0	16	61	61	48	37	64	49	37	40	37	68	54
ENSG00000198910.14	13644.2	-1.06297	0.204063	1.31156e-08	3.05368e-07	L1CAM	12429	10785	7067	9134	7565	8320	5196	7526	7408	8976	4625	21295	11879.4	8436	9236	20561	14219	15540	10843	14821	20725	16818	14182	0	13366	21488	16525	27524	9228	21428	11219	17286	12986	10946	9099	19632
ENSG00000053524.13	202.793	-1.078	0.207673	1.38404e-08	3.19924e-07	MCF2L2	249	148.999	134	142	120.001	114.999	85	72	117.999	103	99.999	239.001	220.999	163.999	156	296	257	176	121	232	193	219	230.001	0	138.001	166.999	247.001	551	154.001	386	187	296.001	208.001	162	173.001	279
ENSG00000248323.7	14.4092	1.73859	0.413566	1.38677e-08	3.20266e-07	LUCAT1	34	18.001	46	43.999	25	35.001	32	30.001	45	23	28.999	11	5	10	4	5	2	10	7	4	9	5	9	0	2	4	7	5	2	1	4	9	11	26	3	17
ENSG00000287584.1	9.75697	-1.4386	0.299581	1.41987e-08	3.26152e-07	RP4-570D2.2	5	7	3	4	2	3	6	7	4	5	2	17	11	8	6	12	8	16	18	10	13	8	10	0	19	13	12	7	6	15	12	18	14	9	6	13
ENSG00000168959.15	773.994	-1.4306	0.298679	1.59901e-08	3.6148e-07	GRM5	593	367	365.994	471	325	593	255	192	401	310	447	745	634	701	595	346	493	548	599	1717.96	363	654	354	0	709	1404.99	1044	3079	1008	1939	267	728	590	791.994	761.997	1377
ENSG00000171346.16	245.188	6.48452	1.48571	1.68827e-08	3.7899e-07	KRT15	103	0	4	34	32	142	8814	5936	172	0	105	602	21	21	479.001	1	0	25	2	2	5	0	72	0	11	10	1	0	1	0	2	7	0	3	2	0
ENSG00000267750.6	117.299	-1.02291	0.198269	1.85395e-08	4.12219e-07	RUNDC3A-AS1	135	62	86	54	86	61	46	30	105	84.001	47	145	100	68	91	131	114.999	123	87	144	146	150.999	121	0	138	172	254	182.001	64	188	125.999	148	148	105	121	153
ENSG00000063015.20	1529.36	-1.16284	0.229194	1.89954e-08	4.20897e-07	SEZ6	1248	822	1140	992.999	1115	662	565.001	447.001	771.001	1141	963.999	2144	1276	980.001	898.999	1986	1730	1353	1457	1801	1454	1630	1115	0	1742	2411	1269	4000	1478	2918	1415	1570	1278	1206	1261	2152
ENSG00000261678.3	4234.03	-1.03929	0.20314	2.22633e-08	4.85764e-07	SCRT1	2968	4377	2665	2243	2699	2484	1280	2418	2227	2521	1755	5391	3904	2370	2111	8387	3630	5444	3331	3966	5817	5989	3304	5	4283	7456	5277	6487	3207	5950	6143	4872	5822	3397	2699	5872
ENSG00000116983.13	2851.41	-1.0765	0.211202	2.23484e-08	4.87207e-07	HPCAL4	2744	2207	1849	1861	1906	1964	1184	999	1623	2073	969	3735	2700	1860	1817	3081	2712	2241	1986	4278	3193	3798	2611	0	2717	3795	4049	6012	2073	5998	1769	3541	2761	2759	2585	4607
ENSG00000011347.10	3007.3	-1.07193	0.210295	2.25939e-08	4.90892e-07	SYT7	3316	1619	1864	2466	2252	1616	1656	1474	1824	1033	1014	4703	2977	1744	1871	4957	3704	2595	2354	3028	4428	3979	3520	0	2626	3138	4099	6348	2035	4333	3331	4147	2898	2667	1916	4494
ENSG00000143341.12	1493.68	1.44349	0.308752	2.41774e-08	5.20889e-07	HMCN1	4376	606	3174	4410	2840	1978	1835	4361	1879	511	3668	1203	1257	1760	2075	717	1524	1829	2155	495	671	549	743	0	628	1215	1289	639	667	495	583	509	609.999	733	469	505
ENSG00000225032.5	31.5536	-1.06244	0.208838	2.43317e-08	5.23336e-07	RP11-228B15.4	26	17	21	24	25	10	12	19	18	27	10	32	41	36	22	20	21	33	56	27	38	39	36	0	36	44	36	40	16	33	28	39	36	43	38	51
ENSG00000279254.1	25.2415	-1.15808	0.230621	2.50047e-08	5.33786e-07	RP11-536C12.1	13	17	19	23	31	15	9	7	16	8	7	31	31	21	18	21	18	18	28	15	38	28	21	0	33	42	55	51	15	33	31	28	35	35	13	31
ENSG00000135929.9	450.055	1.034	0.203304	2.62124e-08	5.54498e-07	CYP27A1	1228	274	926	1133	684.001	532.999	591.001	318	801	895	520	401.001	668	383	525	393	301.001	424.001	625	207	463	269	467	0	296	250	312.999	164	269	236	439	271	268	334	246	227
ENSG00000178773.15	63.862	-1.58215	0.361706	2.65947e-08	5.61605e-07	CPNE7	25	8	33	74	41	31	54	27	35	8	5	54	42	60	60	98	58	88	125	54	44	87	61.001	0	48	81	71	106	38	157	54	65	62	71	28	64
ENSG00000181215.15	141.009	-1.21138	0.244113	2.68493e-08	5.65198e-07	C4orf50	96.312	91.687	58.854	76.599	84.138	106.012	54.12	32.34	103.204	106.142	122.169	142.737	56.437	128.588	148.033	62.856	187.296	93.029	104.35	192.158	87.067	118.975	128.963	0	78.379	183.482	153.064	375.927	217.059	304.956	86.459	169.928	140.771	148.127	247.863	237.976
ENSG00000125966.10	2950.69	-1.06752	0.210762	2.68502e-08	5.65198e-07	MMP24	2891	1864	1897	1618	2120	2212	1124	904	2151	1614	1578	4318	2082	1834	2387	3499	3912	2480	1596	3954	3576	3693	2158	0	2368	3279	4426	6529	2723	5779	2359	3579	3009	2375	2663	4834
ENSG00000154478.4	88.6129	-1.50481	0.332124	2.72059e-08	5.71481e-07	GPR26	17	47	29	24	39	60	19	16	33	54	97	41	38	25	40	33	156	76	203	147	67	112	35	0	47	118	182	143	94	264	157	61	103	142	75	134
ENSG00000105784.15	1274.01	-1.02889	0.202693	2.78461e-08	5.80923e-07	RUNDC3B	1248	800	681	789	969.001	950	609	480.001	933	801	805.001	1770	878	918	1256	1833	1501	1022	806	1474	1374	1660	1096	0	1068	1407	1626	2881	1315	2091	760	1547	1260	957	1258	1858
ENSG00000113763.12	766.983	-1.06659	0.211349	2.94972e-08	6.11888e-07	UNC5A	352	394	601	309	479	499	238	121	441	1372	372	1103	1176	519.999	488	694	659	682	1070	961	723	939	901	0	964	1201	1148	1065	711	1074	607	878	812	890	694	948
ENSG00000153902.14	203.939	-1.11146	0.22162	3.02796e-08	6.26601e-07	LGI4	205	77	160.999	158	129	144	104	77.999	160.001	151.001	79	238.999	203	115	280	240.998	128.001	163.999	201	276	254	192.999	153.001	0	158.001	241.001	330.998	341.999	128	382.001	186	257	172	190	134.999	376
ENSG00000174938.15	6923.56	-1.12448	0.22473	3.07111e-08	6.33488e-07	SEZ6L2	7332	4242	4602	4038	5140	4604	2710	2396	4517	3693	2873	9877	6463	4307	4733	8275	7865	6501	4697	7856	8385	9045	6887	0	6237	8167	8445	12566	5268	10399	5922	8670	6897	5611	5425	9506
ENSG00000146648.20	2169.31	1.25101	0.256637	3.38593e-08	6.91758e-07	EGFR	4891	1351	4360	3030	3264	2924	6488	6372	3268	1660	6596	1942	1547	2367	4349	1288	2342	2150	2467	989	1773	784	1585	0	1348	2183	729	682	1488	501	1306	958	1198	1337	1201	1359
ENSG00000137975.8	84.9186	6.47117	1.55069	3.39124e-08	6.92293e-07	CLCA2	41	0	22	24	5	78	2012	2033	108	0	10	89	1	6	237	0	0	15	4	3	0	1	7	0	4	3	0	0	0	0	2	0	1	2	0	1
ENSG00000286000.1	29.4646	-1.30919	0.2724	3.39712e-08	6.92942e-07	RP11-192G13.1	18	2	20	24	25	15	8	10	18	14	7	41	32	19	31	31	19	18	53	30	41	28	26	0	17	27	72	48	14	54	34	43	36	33	32	51
ENSG00000254377.6	2138.86	-1.07779	0.21541	3.54189e-08	7.14526e-07	MIR124-2HG	1638	1355	1352	1846	1439	1078	807	1481	1411	1035	945.001	3076	1787	1194	1055	3462	1633	2020	1411	2243	3449	2456	1367	0	2137	3139	2580	4345	1722	2957	2079	2592	2945	1728	1805	4025
ENSG00000175766.13	14.7219	-2.62587	0.730392	3.76141e-08	7.54662e-07	EIF4E1B	3	2	3	2	8	3	3	0	8	2	0	13	9	10	9	3	20	9	10	9	9	18	17	0	8	9	42.001	27	14	22	15.001	14	20.001	13	9	19.001
ENSG00000011083.9	40.1283	-1.89876	0.511541	3.99546e-08	7.96642e-07	SLC6A7	20	3	28	16	12	9	15	10	30	10	10	41	20	17	11	22	38	20	9	69	24	45	26	0	31	22	53	198	23	169	28	56	33	73	21	97
ENSG00000028116.18	266.852	1.10122	0.221839	4.01167e-08	7.98729e-07	VRK2	497	289.999	355.001	321.001	458.001	337	464	459.001	660	502	556.998	185	250	296	399	172.001	193.999	334	295.999	101.001	189.999	167	334	0	234	130	125	69.001	159.001	63	181	176.999	116	285	254	154
ENSG00000278627.1	22.3726	-1.0964	0.22094	4.10277e-08	8.16136e-07	RP11-506H21.5	12	19	6	9	19	15	9	6	15	22	9	28	27	22	14	25	19	23	25	21	43	28	27	0	19	37	32	32	14	30	12	30	25	25	18	42
ENSG00000141337.13	132.635	1.04256	0.20907	4.20507e-08	8.34548e-07	ARSG	281.447	191.906	227.792	226.654	153.942	164.892	227.238	152.383	217	220.879	258.392	82	140	141	160.741	84.845	93.05	123.817	179	81.79	112.818	82.474	119	0	85	103.369	63.94	43.204	132.976	32.49	147.755	79.457	92.961	74.923	81.665	89.521
ENSG00000244405.8	1098.5	1.29662	0.271916	4.34305e-08	8.5641e-07	ETV5	2153	556	2268	2217	1327	2167	2002	1563	1333	3248	2012	695	1186	1945	1735	608	732.999	904	2495	289	632.001	457.001	995.999	0	702	730	457	376	603	637	770	380	513	1052	275	465
ENSG00000278905.1	27.1795	-1.09293	0.220838	4.42358e-08	8.69033e-07	RP11-65F13.3	10	13	14	10	28	8	10	6	22	30	30	30	41	24	11	35	30	33	32	20	37	30	16	0	30	44	42	22	18	34	20	28	43	35	48	44
ENSG00000164326.5	17.7622	-3.24378	0.829371	4.50571e-08	8.81273e-07	CARTPT	0	0	2	6	5	0	0	1	12	0	2	22	2	6	5	31	18	3	5	4	5	41	18	0	18	1	5	51	47	3	10	97	23	31	34	56
ENSG00000258498.8	314.157	-1.0671	0.215185	4.52855e-08	8.85067e-07	DIO3OS	161	147	214	146	181.001	129.001	86	53.999	281.999	204	104.999	367.999	395.999	441	541.001	285.999	177.001	780	671	222	344.999	383	305	0	578	677	379.001	220	173.999	139.001	399	324.999	491	664	284	278.001
ENSG00000288082.1	1.53458	-3.6643	0.890873	4.96256e-08	9.57502e-07	RP11-546M8.2	0	0	0	0	0	0	1	0	0	0	0	1	3	1	2	1	1	1	0	1	2	0	2	0	2	3	2	3	5	2	1	1	3	5	5	2
ENSG00000256073.3	21.2709	-1.12771	0.230211	5.05049e-08	9.72276e-07	URB1-AS1	9	13	7	11	12	11	17	3	20	22	13	26	31	20	10	19	25	16	16	39	26	34	31	0	11	28	29	21	19	37	27	22	21	20	27	30
ENSG00000166763.8	17.8209	-1.8114	0.480354	5.14681e-08	9.87857e-07	STRCP1	4.692	26.598	4.835	2.297	7.711	0	9.679	0	4.634	4.98	1.423	16.782	18.332	12.016	30.606	22.918	18.533	13.352	41.585	24.403	13.338	26	20.057	0	15.813	32.784	47.04	7.407	18.009	14.709	36.13	20.124	27.869	29.636	11.514	17.229
ENSG00000186487.20	2771.91	-1.03322	0.208845	5.20285e-08	9.97121e-07	MYT1L	2632	1696	1723	1587	2310	2509	813.002	690.001	2472	878	1826	3306	1769	1515	2470	2417	4157	2984	1835	3024	2715	4211	2063	0	2447	4025	4868	4689	2453	5029	2748	3302	4121	2331	2492	3385
ENSG00000147872.10	1833.45	1.02589	0.207247	5.2152e-08	9.98e-07	PLIN2	3249	1955	2634	3064	2181	2883	2999	3164	2337	5163	2089	1594	2574	2106	1998	2872	1361	1693	2227	571	1920	1027	2007	0	1628	1551	1314	596	1019	461	1575	989	1117	1477	701	1028
ENSG00000205413.8	155.649	1.19411	0.246913	5.2731e-08	1.00519e-06	SAMD9	366	102	229	222	197	250	269	216	320	119	594	118	139	206	212	94	102	166	240	80	143	84	226	0	125	52	68	51	128	38	93	94	76	108	94	102
ENSG00000146250.7	430.428	1.24957	0.261582	5.37281e-08	1.02131e-06	PRSS35	904	391	702	1004	835	746	486	642	1440	324	853	237	220	294	998	334	342	333	499	177	227	230	376	0	363	423	281	142	266	60	347	298	233	191	212	172
ENSG00000226450.2	9.638	-1.45742	0.326675	5.4243e-08	1.02901e-06	CYP2D8P	3	6	2	9	6	1	5	8	7.028	1	2	10	8	12	6	7	12	12	7	12	6	4	9	0	14	13	16	11	5	7	10	13	24	14	16	25
ENSG00000188937.6	7.33719	2.66412	0.75633	5.50195e-08	1.04123e-06	NYX	35	3	17	37	13	8	28	8	28	5	7	3	13	2	6	2	10	6	27	2	3	3	5	0	3	2	3	1	0	0	1	5	1	3	0	0
ENSG00000169758.13	263.019	-1.02298	0.20714	5.54894e-08	1.04858e-06	TMEM266	217	166	227	136	182	156	153	73	214	168	172	354	275	169	149	348.999	308	233	148	425	313	279	212	0	211	233	386	486	238	530	256	262.001	249	237	324.999	411
ENSG00000286196.1	17.819	-1.35145	0.291512	5.61265e-08	1.05751e-06	RP11-228B15.6	11	8	14	8	6	6	6	1	21	4	7	23	22	8	11	18	21	17	11	28	27	29	17	0	20	17	21	21	26	39	9	26	20	22	22	24
ENSG00000129990.15	2641.15	-1.00398	0.203337	5.79335e-08	1.08757e-06	SYT5	2772	1852	1933	1581	2363	2272	1237	798	2825	1943	1526	3058	1740	1531	1921	2329	2854	2042	1701	3500	2540	2776	1883	1	2153	2996	3815	5450	2439	4680	1866	3564	3259	2035	2993	4062
ENSG00000116014.10	165.011	-1.20704	0.251795	6.07563e-08	1.13146e-06	KISS1R	85	51	62	91	105	69	75	87	101	92	21	134	457	198	240	189	153	168	308	116	233	197	252	0	116	154	226	121	76	255	263	206	193	216	97	130
ENSG00000168143.9	44.0468	4.13475	0.986317	6.15531e-08	1.14547e-06	FAM83B	67	4	4	10	25	20	1068	720	119	6	23	114	14	10	153	4	7	21	16	4	1	0	27	0	9	10	2	0	4	0	11	8	0	3	1	0
ENSG00000269707.2	87.5553	-1.21359	0.253858	6.27015e-08	1.16431e-06	RP11-13J10.1	86.362	39.178	54.789	23.956	122.897	47.888	60.441	24.122	94.428	86.51	85.38	73.234	78.351	93.575	54.509	89.151	74.885	85.858	69.31	82.27	87.325	98.625	56.525	0	75.972	127.265	97.835	92.777	116.154	88.837	73.772	91.589	72.993	91.272	79.975	73.347
ENSG00000070886.12	282.585	-1.53687	0.360882	6.36519e-08	1.17855e-06	EPHA8	129	239	102	220	204	64	50	33	102	26	150	294	172	178	120	330	232	239	90	477	267	349	226	0	207	220	385	861	115	932	275	319	625	272	471	432
ENSG00000280053.1	24.6386	-1.00304	0.204329	6.66334e-08	1.22404e-06	RP11-61K12.2	22	14	15	20	30	17	5	5	23	21	13	24	9	19	21	16	19	18	20	17	36	26	18	0	27	47	31	37	18	47	26	40	34	26	32	36
ENSG00000260228.6	4.45176	3.64691	0.912898	6.94799e-08	1.27178e-06	RP11-483P21.2	1	1	2	4	2	3	5	5	4	1	10	5	0	7	1	0	1	2	5	0	2	2	1	0	0	0	2	1	0	2	1	2	0	1	1	1
ENSG00000196421.9	183.337	-1.04965	0.215407	7.16506e-08	1.30648e-06	C20orf204	136	108	83	140	150	132	85	48	148.999	79	73.001	183	170.999	133	113	145	160	155	243	182	229.999	222.001	168	0	244	307	317.999	264	125	213	181	263.999	265	203.001	196	283
ENSG00000162728.5	1113.99	-1.13419	0.235429	7.24595e-08	1.31787e-06	KCNJ9	790	936	567	666	536	526	358	342	542	1689	389	1312	900	619	641	1448	1046	870	1286	1466	1303	1152	982	0	1004	1932	1339	2675	785	2527	831	1292	1048	1105	942	1740
ENSG00000006453.14	117.802	1.75454	0.466232	7.76538e-08	1.40027e-06	BAIAP2L1	410	60	107	176	97	159	1098	635	151	198	59	218	142	105	307	117	31	150	128	28	56	35	212	0	56	24	30	12	18	25	39	70	32	65	27	39
ENSG00000107104.20	798.179	1.05248	0.216811	7.76989e-08	1.40027e-06	KANK1	1730.41	686.001	1383	1329	763	795.001	2619	2002.72	858.999	1972	2079.91	705.039	768	873.036	1023	568	457	615.001	1297.69	491.999	503.455	366	568.999	0	616.001	443.001	339.001	300.999	742	356.002	381.001	367	490.236	637	802.001	667.879
ENSG00000184106.8	5.97684	3.40971	0.887731	7.79743e-08	1.40425e-06	TREML3P	19	9	15	29	6	25	5	0	25	24	27	0	2	3	1	2	0	3	1	4	4	0	7	0	0	1	0	0	6	0	2	1	1	0	1	0
ENSG00000243749.1	189.873	1.01287	0.207908	7.81776e-08	1.40692e-06	TMEM35B	429.581	128.138	321.596	351.444	291.493	330.884	215.697	219.661	424.219	244.95	288.149	180.333	184.033	220.409	336.01	136.556	154.274	156.998	289.692	98.185	171.945	106.505	196.985	0	167.872	118.229	97.652	77.563	129.852	30.23	131.542	104.216	130.693	170.71	115.164	122.619
ENSG00000183347.15	75.798	3.4542	0.894266	7.8374e-08	1.40947e-06	GBP6	110	3	36	71	42	94	2240	988	343	1	25	120	20	16	346	3	2	61	15	8	30	11	29	0	20	7	11	3	14	3	16	10	11	9	4	10
ENSG00000179111.9	75.4517	-1.34253	0.293671	7.87481e-08	1.41422e-06	HES7	25	34	59	48	48	44	29	13	63	75	18	74	108	37	42	97	57	51	101	83	71	86	54	0	82	72	120	136	48	149.001	50	83	79	63	63	130
ENSG00000116711.10	316.145	1.2068	0.255035	8.08062e-08	1.44711e-06	PLA2G4A	1148	233	510	747	331	539	385	346	906	137	403	375	309	380	539	265	143	352	466	144	248	240	347	0	220	137	145	83	157	124	186	137	190	244	218	144
ENSG00000215244.3	25.1812	-1.23177	0.261875	8.18575e-08	1.45985e-06	LINC02649	11	12	20	7	20	12	15	10	11	11	20	33	48	30	12	18	17	22	30	29	34	22	24	0	33	28	34	37	17	48	32	19	27	32	31	24
ENSG00000141579.7	53.0933	4.09374	1.00962	8.85557e-08	1.56517e-06	ZNF750	81	2	2	7	4	48	2073	1045	194	0	9	147	15	7	142	7	3	12	2	9	6	4	30	0	7	10	3	0	5	1	4	4	3	2	3	7
ENSG00000189423.13	246.371	-1.02539	0.21202	9.01335e-08	1.58978e-06	USP32P3	201.321	235.5	215.662	115.8	228.352	177.062	107.651	88.559	215.957	261.665	225.212	204.497	153.555	166.02	243.474	194.692	270.727	202.215	229.774	199.358	213.839	275.679	163.334	0	230.164	460.077	518.3	224.857	206.002	301.73	288.257	232.476	321.041	216.848	217.529	213.263
ENSG00000117394.24	32217.6	-1.07638	0.224237	9.41693e-08	1.64851e-06	SLC2A1	16432	14766	20085	13504	20970	15635	49605	29774	20408	32519	8188	34502	64510	36530	48140	41456	25032	30771	53299	28197	36481	29566	42200	1	26836	33762	35770	30448	20342	35260	43280	28157	21704	39660	24574	30810
ENSG00000172260.15	4700.43	-1.04867	0.218138	9.79166e-08	1.7002e-06	NEGR1	3377	3515	3056	2267	3651	3845	2431	1573	3537	5052	3857	4775	2977	3270	4485	4476	4462	3821	3567	7513	3740	5587	3336	0	3980	5250	6494	11006	3454	9608	4087	4718	4127	3856	4042	7446
ENSG00000251442.6	10.7359	1.37527	0.308302	1.01052e-07	1.74638e-06	LINC01094	29	22	30	7	26	12	40	44	35	22	27.999	10	1	2	13	7	4	6	7	5	20	4	5	0	4	2	5	6	5	3	9	4	8	6	9	7
ENSG00000228400.2	52.532	-1.23647	0.266248	1.04498e-07	1.79987e-06	AC079154.1	30	49	26	10	40	60	30	7	39	15	35	67	46	36	35	37	87	56	31	31	52	80	33	0	43	75	104	47	102	72	51	65	84	38	80	57
ENSG00000198944.6	37.8158	-1.38059	0.310786	1.05146e-07	1.80619e-06	SOWAHA	32	16	24	8	18	25	12	7	35	3	23	47	23	19	29	13	45	26	24	63	38	67	25	0	43	55	46	56	62	101	45	46	51	24	39	57
ENSG00000116254.18	1521.05	-1.33047	0.294242	1.05285e-07	1.80736e-06	CHD5	1467	533	924	566	1019	936	574	168	1525.9	589	966	1494	1056.98	1166	1450	469	1656	949	1041	2361	641	1776	807	0	1283	2192.98	2735	2723	2145	3928	991	1501	2081	1437	2374	2474
ENSG00000157152.17	394.957	-1.09376	0.229812	1.08294e-07	1.85036e-06	SYN2	394	237.001	304	376	269	228	198	100	229	212	169.999	434	267	289	274	278	505	327	379	593	299	522	260	0	332	465	498	790	374	1008	285.001	468	445	361	478	615
ENSG00000203900.2	18.729	-1.66388	0.434144	1.15727e-07	1.9695e-06	RP11-261N11.8	6	12	5	11	9	5	10	8	13	1	1	32	25	6	13	37	6	19	6	22	25	18	13	0	13	33	29	42	13	31	15	31	15	18	21	33
ENSG00000134757.5	349.391	8.20868	2.14226	1.1822e-07	2.00927e-06	DSG3	73	0	3	51	79	334	11391	6295	1309	0	15	888	53	0	1739	0	0	47	0	0	3	0	113	0	17	6	0	0	0	0	0	2	2	9	1	0
ENSG00000197106.7	327.06	-1.43431	0.333205	1.23435e-07	2.07456e-06	SLC6A17	323	331	146	81	171	127	62	42	162	170	104	222	177	176	169	235	320	228	382	450	142	414	208	0	215	433	497	721	248	1616	250	302	361	339	276	565
ENSG00000258472.9	31.1258	-1.11943	0.237978	1.28774e-07	2.14048e-06	RP11-192H23.4	25.766	25.857	6.3	18.834	20.688	23.27	26.245	21.436	14.101	23.966	2.144	18.238	41.447	51.292	26.327	38.911	33.847	38.618	43.793	29.045	27.13	40.172	30.685	0	38.92	73.37	26.977	26.987	25.591	20.468	51.736	37.879	41.268	45.576	17.302	42.337
ENSG00000104814.13	84.5406	-1.06057	0.223727	1.29722e-07	2.15443e-06	MAP4K1	65	45	60	64	62	62	31.001	31	93.999	77	62	105.999	80	71	66	72	86	64.999	88	66	85	101	88	0	98.999	109	131.001	98.001	48	70.999	67	107	84	69	59	128.999
ENSG00000259235.2	33.4702	-1.31547	0.293733	1.38719e-07	2.2807e-06	RP11-605F22.2	29	18	23	13	29	11	16	4	25	10	17	40	15	33	26	22	45	20	21	44	21	36	42	0	14	28	49.001	51	40	55	35	45	65	32	60	56
ENSG00000196136.18	76.6739	3.21563	0.913494	1.57324e-07	2.55227e-06	SERPINA3	1120.54	2	71	37	36.102	34	202	827.238	90	13	23	88	48.999	28	76	28	0	26	41	10	19	10	25	0	30	0	2.35	10	4	10	13	12	3	32	5	14.483
ENSG00000100276.10	34.9722	-1.27702	0.284166	1.62431e-07	2.62516e-06	RASL10A	27	9	15	33	17	11	27	15	20	14	8	64.001	25	34	47	39	28	28	47	35	46	40	42	0	12	17	39	83	32	50	36	84	38	36	32	52
ENSG00000151364.17	139.189	1.10965	0.238456	1.67112e-07	2.68226e-06	KCTD14	441.292	146	213.489	161.234	263	234.025	299.599	171	328	166	321.51	128	87	151	218	85	102	139	190.027	61	106	98	92	0	156	35	52	51	100.247	23	107	87.205	96.926	98.278	108	101
ENSG00000225217.1	4.60702	3.57304	0.976607	1.69955e-07	2.72277e-06	HSPA7	9.097	20.026	0	4.582	12.894	28.509	22.097	22.631	8.452	21.364	8.719	0	1.047	3.546	3.251	1.155	1.073	1.072	1.373	0	0	0	3.725	0	0	0	0	1.085	0	0	0	2.341	4.242	1.122	0	0
ENSG00000113327.17	1365.26	-1.16249	0.252433	1.71729e-07	2.74436e-06	GABRG2	1116	962	844	962.001	787.999	1121	464	264.999	1137	558.999	940.999	1519	898.001	768	695	958.999	1210	1149	921	2025	995	1957	1133	0	1124	1673	1871	3008	1332	2733	1003	1645	1561	1351	1452	2024
ENSG00000286977.1	28.7862	-1.12094	0.243385	1.99357e-07	3.12558e-06	RP3-453A3.2	14	18	20	8	32	16	15	15	24	13	11	68	43	22	23	27	17	22	39	17	30	33	20	0	32	38	61	29	17	35	24	31	49	41	24	56
ENSG00000279073.3	8.15679	-1.80064	0.522556	2.03087e-07	3.1763e-06	RP11-229P13.27	7.325	0	5.442	1.95	2.972	6.35	0	1.574	1.346	0	1.001	9.251	3.527	0	4.86	8.75	13.478	7.651	9.682	13.544	7.036	6.718	14.267	0	9.87	18.68	18.282	14.494	4.645	19.215	8.215	13.795	3.58	10.59	5.931	9.068
ENSG00000135862.6	15038.5	1.02954	0.221265	2.08889e-07	3.25712e-06	LAMC1	31121	10728	25416	33313	22047	22344	18411	18215	23505	19746	29177	12505	14832	20770	26996	10547	13484	15560	23785	6261	11728	7846	13633	0	11595	10210	6972	5225	9972	3700	12309	7807	8849	16078	7922	8352
ENSG00000168124.2	6.97061	-1.81899	0.535136	2.2024e-07	3.41957e-06	OR1F1	0	2	3	1	2	3	0	0	4	6	1	8	12	4	8	4	12	5	7	19	2	8	4	0	7	12	13	21	2	14	6	7	8	6	7	11
ENSG00000286504.1	20.4152	-1.08215	0.234739	2.20932e-07	3.42618e-06	RP11-90D4.8	11.317	11	6.109	12	13	21	12	17	14	12	12.245	19.487	14	9.296	10.057	31.068	23	10	24	33.628	22.13	19	14.183	0	33	20.037	35	28	21.859	36.064	20	14.004	34.012	28.979	25	21.077
ENSG00000170419.11	1844.03	-1.09972	0.239244	2.22325e-07	3.4457e-06	VSTM2A	933.001	750	1462	1299	1411	1117	909.001	722.983	1714	858	666.999	2603	1870	1341	791	2866	2000	1376	865.999	2657	2835	2611	1091	0	1595	2057	3836	3547	1870	2718	1989	1873	1700	1932	1509	2670.96
ENSG00000105509.11	94.3767	-1.22859	0.274588	2.26772e-07	3.51038e-06	HAS1	72	30	62	55	90	47	58	6	70	50	42	121	106	65	84	109	97	50	80	164	98	112	46	0	78	99	79	126	105	211	37	148	100	113	165	205
ENSG00000231840.2	20.8738	-1.05594	0.229992	2.5841e-07	3.93665e-06	TMEM139-AS1	11	11	15	10	18	9	6	5	18	13	22	35	25	18	17	30	11	19	21	18	18	25	22	0	26	37	18	35	14	15	21	22	26	25	19	46
ENSG00000232215.2	14.6574	-1.23297	0.277807	2.58465e-07	3.93665e-06	OR2L6P	6	3	16	2	12	7.809	4	1	10	10	4	18	25	11	14	20	20	16	20	24.869	19	16	13	0	13.966	27.832	19	30	6	11	19	12	25	12	13	16
ENSG00000254510.2	23.562	-1.13395	0.250347	2.66181e-07	4.03292e-06	RP11-867G23.10	11	20	6	13	16	13	11	16	14	25	11	17	11	21	25	26	20	13	16	29	12	31.001	27	0	27	24	44	42	26	47	25	37	24.001	22	18	40
ENSG00000183317.17	575.203	-1.1951	0.26746	2.71419e-07	4.08816e-06	EPHA10	376	192	490	262	475.999	655.001	226	115.999	590.999	91	212	779	522	335	405	593	681.999	469	272	646.001	551	872	393	0	558	560	1249	1334	493	968.999	449	898	971	594.001	454	700
ENSG00000206028.1	19.9115	-1.1605	0.258203	2.80265e-07	4.20906e-06	CTA-373H7.7	14	12	4	10	27	9	4	8	4	25	12	17	19	14	8	12	22	18	17	23	28	19	8	0	20	28	43	17	16	18	25	29	32	31	24	53
ENSG00000223537.3	14.3067	-1.80684	0.539118	2.81998e-07	4.23261e-06	RP5-919F19.5	12	5	10	6	3	2	5	1	7	3	3	21	10	8	15	5	20	8	9	24	14	12	9	0	12	15	11	30	8	29	8	15	16	13	8	26
ENSG00000164647.9	54.112	1.23842	0.28098	2.85917e-07	4.28142e-06	STEAP1	103.463	27.789	92	192.046	63.912	75.702	108	136.648	89.665	59	87	35	56	81.066	77.525	35.679	57.366	55.658	110.914	17.78	39.519	22	27	0	45.807	42.94	24	11	23.4	18.813	22	39.684	29	37.269	10	32
ENSG00000125878.7	22.1584	-1.05341	0.230596	2.88071e-07	4.30768e-06	TCF15	9	13	10	19	10	15	3	9	13	14	9	21	42	35	19	31	15	29	45	27	27	24	16	0	21	35	18	39	24	37	23	24	14	26	9	19
ENSG00000146054.18	62.9503	-1.26135	0.288889	3.01011e-07	4.48131e-06	TRIM7	36	16	44	45.001	30	22	30	18	16	16	22	55	64.001	55	57	77.001	45.999	44	56.999	118	105	67	44.001	0	50	55	152.998	134	46.001	151	39	106	62.999	81	75	140
ENSG00000172243.18	10.9221	5.45923	1.56412	3.10393e-07	4.59435e-06	CLEC7A	49	0	1	4	5	9	329.999	129	42.001	0	11	8	0	0	3	0	0	1	1	0	0	0	10	0	0	1	0	1	0	0	0	1	0	0	0	0
ENSG00000143320.9	4455.88	1.16809	0.263479	3.52783e-07	5.13013e-06	CRABP2	12086	3051	6297	8714	5452	7461	12494	8314	7028	5917	5678	5749	5711	5724	9327	2928	3153	4833	6017	1213	4128	2515	6221	0	3836	4625	3350	804	1919	785	2463	2473	2124	3038	809	1938
ENSG00000250982.2	10.9871	-1.30744	0.307704	3.69983e-07	5.34766e-06	GAPDHP35	7	2	9	4	8	2	2	1	10	12	1	14	10	20	11	12	16	2	16	9	15	11	8	0	10	12	23	24	7	15	17	9	14	13	9	18
ENSG00000150687.12	1600.71	1.06235	0.235994	3.76705e-07	5.43797e-06	PRSS23	2865	1649	1961	1675	1998	1300	1891	4165	1739	7166	3398	1499	1303	940	2046	1470	1414	1549	1673	1256	1098	725	921	0	928	1363	950	1396	649	365	770	910	910	845.001	2075	1301
ENSG00000170074.19	199.2	-1.21575	0.278542	3.80955e-07	5.48391e-06	FAM153A	91.313	45.293	96.994	65.179	142.214	78.727	81.913	58.824	154.707	106.953	32.595	198.448	281.629	217.579	300.276	111.205	218.004	168.859	395.752	126.666	270.446	159.988	258.752	0	129.319	116.21	481.806	208.688	124.255	385.72	368.125	332.798	352.536	248.171	155.654	281.377
ENSG00000197181.12	37.74	-1.00626	0.222394	3.89978e-07	5.59812e-06	PIWIL2	37	28	35	22	19	11	48	12	46	25	19	40	50	25	48	22	50	34	51	40	51	33	39	0	28	44	74	27	23	58	43	42	34	56	43	42
ENSG00000188112.9	57.1945	2.90876	0.935605	3.92282e-07	5.6249e-06	C6orf132	152	15	8	13	51	65	1921	593	202	14	14	110	31	19	190	18	14	29	6	5	8	14	70	0	18	7	18	4	8	3	10	13	6	6	3	1
ENSG00000086062.13	1183.88	1.12898	0.254436	4.02791e-07	5.76593e-06	B4GALT1	3250	813	2270	2380	1601	1871	3161	2383	1943	831	1679	1515	1076	1237	3121	640	1163	1249	1978	469	712	488	1059	1	844	1099	558	380	496	273	425	644	710	1070	563	611
ENSG00000106927.12	3.06177	2.33725	0.787315	4.03451e-07	5.77215e-06	AMBP	13	4	5	5	9	3	17	6	11	11	19	0	3	0	1	3	6	1	1	3	5	0	1	0	0	0	2	0	1	1	1	1	2	0	0	1
ENSG00000166159.11	34.0938	-1.63187	0.459914	4.15969e-07	5.91501e-06	LRTM2	20	18	19	9	12	9	19	3	8	6	21	40	22	11	17	24	23	26	83	50	17	34	19	0	20	33	39	64	31	134.999	24	41	25	32	40	27
ENSG00000226849.1	21.3462	-1.10283	0.248009	4.22682e-07	5.9926e-06	RP4-635E18.7	10	14	11	8	20	13	20	2	15	13	25	17	25	17	16	22	26	12	24	23	20	31	24	0	21	12	52	25	13	35	20	17	28	18	41	46
ENSG00000222041.11	101.968	1.23362	0.285702	4.22826e-07	5.9926e-06	CYTOR	168.528	48.945	166.904	348.586	163.965	184.877	123.226	121.044	219.258	80.489	235.184	57.759	94.556	124.607	78.349	66.586	49.272	149.656	123.596	80.722	101.005	48.474	60.376	0	49.601	49.879	65.398	51.47	36.679	64.808	46.494	55.709	41.027	94.385	27.039	80.126
ENSG00000138798.13	311.204	1.34926	0.326076	4.34588e-07	6.12213e-06	EGF	346	752	723	215.001	801	270	375	114.001	563.001	1980	723.999	120	293	191.001	76	193	165	173.999	450	202.001	101	190	216.999	0	151.001	266	200	69.999	89	193.001	165	59.999	81	414.999	188	191
ENSG00000166407.14	531.584	-1.19104	0.273847	4.54174e-07	6.35967e-06	LMO1	206	330	395.001	210	321.001	202.999	224	271	222	273	332.999	442.001	660	343	306	576	634	594	369	707	536	1133	588	0	429	874	817.001	449.999	219	1238	1051	328	1028	598	184.001	593
ENSG00000105122.13	12.8394	-1.64105	0.469486	4.6804e-07	6.51688e-06	RASAL3	11	7	1	6	10	10	10	0	11	3	2	8	8	13	21	10	13	8	19	11	5	8	7	0	14	12	8	19	11	19	9	13	15	11	9	11
ENSG00000104689.10	16.977	1.26172	0.296484	4.68568e-07	6.51857e-06	TNFRSF10A	30	18	22	15	24	40	74	83	35	31	21	11	18	16	20	25	17	14	20	4	21	13	25	0	16	8	11	1	3	1	17	6	9	12	10	8
ENSG00000288473.1	256.645	-1.07595	0.242772	4.89203e-07	6.75079e-06	XXbac-BPG118E17.11	179.927	159.453	175.847	216.361	149.932	243.699	166.017	52.929	233.469	128.364	54.777	280.915	282.013	209.049	156.472	312.519	604.442	245.246	185.824	233.147	270.122	170.897	147.093	0	299.329	428.671	522.236	306	151.311	391.547	195.77	327.763	320.867	285.542	252.428	417.633
ENSG00000280441.3	195.618	1.11173	0.253209	5.20559e-07	7.14892e-06	CH507-528H12.1	467.999	279.511	323	229.001	359	369	422	308.001	325.569	354	629.999	143.001	148	182	204	111	55.778	149	111	213	150.999	56	178	0	157	60.965	98.001	123	187.001	34.748	147.999	128.999	83.719	96	243.969	122.999
ENSG00000166862.7	744.861	-1.14109	0.261689	5.31427e-07	7.28648e-06	CACNG2	589.807	310.889	620.071	457.375	616.175	424.183	272.583	170	614.315	148.503	474.053	894.536	552	494	538	532	1043.29	508	298.001	1332.91	719.888	1009.83	519.221	0	582.516	734.401	879.865	1566.45	753.86	1781.59	669.478	826.361	868.212	842	859	1378.27
ENSG00000198049.7	78.8807	1.55461	0.427381	5.4387e-07	7.43723e-06	AVPR1B	117	21	213	23	466	134	487	222	230	255	16	64	66	45	44	113	54	65	46	8	104	137	50	0	54	19	22	29	100	12	29	31	36	13	31	14
ENSG00000215045.8	16.9935	-1.04526	0.236641	5.67337e-07	7.74164e-06	GRID2IP	17	3	16	10	11	11	28	7	7	3	16	26	20	24	13	15	19	19	8	20	22	20	22	0	24	19	26	33	12	15	16	22	16	15	14	30
ENSG00000083307.12	68.1232	4.43389	1.33949	5.80605e-07	7.91009e-06	GRHL2	372	0	5	10	65	48	1730	782.999	268	1	15	207	18	9	273	7	2	21	2	0	4	1	164	0	6	3	2	2	0	0	3	17	4	1	0	1
ENSG00000179292.5	750.145	-1.01845	0.230104	5.82899e-07	7.93713e-06	TMEM151A	651	523	499	437	710	495	320	172	608	290	509	1020	569	399	515	796	854	578	421	1178	919	1025	560	0	624	788	1003	1689	641	1405	601	1050	769	600	868	1179
ENSG00000185641.6	8.16211	1.38022	0.345122	5.85191e-07	7.95989e-06	CTD-2287O16.1	12.896	20.2	12.72	27.226	4.849	11.095	20.62	16.627	8.219	24.991	7.463	6.403	9.182	9.098	8.473	10.218	7.906	8.512	16.41	4.942	4.187	4.042	8.044	0	6.761	5.099	3.19	1.033	3.052	2.796	5.092	3.039	1.008	7.018	0	6.218
ENSG00000165983.15	56.7476	1.28015	0.307249	5.98136e-07	8.11878e-06	PTER	149	70	105	155	51	136	122	150	68	90	37	39	45	74	129	32	16	54	119	19	34	23	48	0	42	28	38	14	32	29	25	19	12	63	15	17
ENSG00000176383.9	98.5527	-1.06536	0.243042	6.19467e-07	8.38173e-06	B3GNT4	65	47	75	59	84	50	70.999	49	98	34	66	157	52	81.001	92	108	106.999	87	66	118.001	111	88	63	0	69	85	130	169	86.001	204	82.001	119.001	113.999	82.999	119.999	171
ENSG00000119514.7	311.762	1.12222	0.258708	6.25287e-07	8.44712e-06	GALNT12	613	408	540	223	551	406	792	411	311	1559	429	328	454	312	344	634	205	231	385	97	199	290	274	0	287	178	170	102	310	43	153	138	162.999	185	215	133
ENSG00000107242.20	167.859	1.12409	0.259326	6.29263e-07	8.48745e-06	PIP5K1B	291	88	357	89	283	254	292.999	363	413	581	347	134	165	209	162	139	81	79	192	47	99	117	205	0	146	82	108	65	121	35	186	85	111	139	83	79
ENSG00000157978.12	325.846	1.02384	0.232539	6.35567e-07	8.55002e-06	LDLRAP1	617	210	448	641	412	469.999	879	805	518.001	491	428	303	332	426	646	267.001	213	397	525	137	264	164	284	3	223.999	179	179	93	217	79	220	201	209	323	172	182
ENSG00000203737.5	13.9463	-1.4512	0.379307	6.36138e-07	8.55323e-06	GPR52	4	10	7	5	8	9	3	1	13	3	7	12	8	5	6	8	23	11	4	18	7	21	6	0	5	25	18	32	17	36	5	25	21	12	35	28
ENSG00000183929.7	35.8084	-1.09679	0.252097	6.46027e-07	8.65447e-06	DUSP5P1	34	12	21	24	18	10	21	13	24	41	21	47	47	17	16	45	35	29	50	43	52	43	28	0	51	60	33	54	18	73	24	53	32	42	22	68
ENSG00000059377.18	83.8234	1.06567	0.243714	6.47695e-07	8.66777e-06	TBXAS1	247	69	246	170.999	124.999	218.999	76.001	57.999	275.001	48	226	60.001	83	88	151.002	60.999	47	62	86.999	33	124	45.001	111	0	63.999	22	24	20	55	14	85	99.001	59	64	50.001	35
ENSG00000159176.14	1162.7	1.02703	0.233833	6.6013e-07	8.78839e-06	CSRP1	2771	971	1839	3362	1523	1994	2545	1385	1615	782	1102	1058	943.001	909.999	2479	824	1021	1274	1268	577	923.001	840	966.999	1	885	796	787	501	452.999	468.001	696	939	676	1071	575	785.001
ENSG00000249853.9	162.997	-1.04781	0.239785	6.88477e-07	9.12792e-06	HS3ST5	159	126	109	90	111	67	80	39	134	48	128	181	254	171	163	149	177	259	57	155	145	185	131	0	190	227	85	232	173	272	207	212	243	97	180	239
ENSG00000170324.21	150.232	-1.63653	0.482619	6.89393e-07	9.13535e-06	FRMPD2	96.453	121.047	51.463	46.092	62.628	52.092	38.999	27.498	83.99	51.612	210.102	112.762	68.669	44.139	68.952	84.106	96.592	66.835	42.511	246.348	49.402	135.595	75.902	0	123.993	55.854	115.615	591.33	93.825	103.357	97.234	267.331	84.489	78.606	376.963	221.87
ENSG00000135750.15	174.997	1.1462	0.267506	7.10913e-07	9.38178e-06	KCNK1	642	83	190	331	254	295	678	390	187	192	310	175	205	163	318	107	109	170	294	81	122	78	285	0	138	113	148	46	73	61	59	136	105	81	72	89
ENSG00000152049.6	475.451	1.51633	0.41692	7.29207e-07	9.59363e-06	KCNE4	1147	102	699	2297	486	958	333	450	1047	572	973	192	542	832	436	268	272	562	1320	143	519	92	534	0	192	208	50	75	207	108	383	170	228	405	76	172
ENSG00000179915.24	6430.82	-1.03348	0.236873	7.35029e-07	9.65045e-06	NRXN1	6956	5834	3924	3086	4282	4111	2915	2776	4098	3240	5550	9875	4234	4548	4250	8239	6586	4797	3567	7412	6799	6896	5221	0	5399.06	7255	7926	17201	5117	9870	4723	8617	5380	5601	5612	10227
ENSG00000231473.3	24.7139	-1.21144	0.289968	8.2031e-07	1.06128e-05	RB1-DT	12	14	14	6	11	18	11	4	14	32	7	32	29	21	15	58	28	12	34	20	32	40	30	0	26	29	38	33	11	38	27	18	18	25	20	34
ENSG00000278558.5	148.178	-1.04203	0.240887	8.40187e-07	1.08426e-05	TMEM191B	148.983	96.02	104.456	142.89	109.319	101.107	91.374	41.464	161.098	68.49	96.103	143.121	143.807	107.642	107.838	108.112	103.443	103.606	119.849	144.458	152.173	145.051	124.301	0	109.216	157.573	208.94	207.17	140.14	207.214	156.293	181.123	189.012	115.103	205.457	217.269
ENSG00000198848.13	106.71	1.74389	0.555096	8.42054e-07	1.08504e-05	CES1	267.783	34	601	13	186.999	190.794	384.882	273.001	522.844	66	391.845	69	94	93	77	27.947	19	61	83	17	40	48	85	0	54.976	36	23	50	56	0	72	63.001	65.888	12	22	47
ENSG00000267919.1	4.80069	-1.68823	0.522252	8.44421e-07	1.08754e-05	RP11-256I23.3	1	1	1	0	1	2	2	1	5	3	0	8	5	2	7	4	5	5	2	7	11	8	6	0	4	4	5	10	1	8	6	4	8	9	4	8
ENSG00000136869.16	180.638	1.59245	0.465461	8.45035e-07	1.08779e-05	TLR4	668.405	40.076	281.008	1065.2	204	351.127	129.935	57.999	365.854	308.151	468.659	104	160	278.545	186	76.523	46.35	184	549.887	48	155.344	33	156	0	126	32	40	20	47	23	109.273	82	78	93	41	120
ENSG00000184363.10	150.95	3.26897	1.09999	8.7652e-07	1.12437e-05	PKP3	388	4	36	8	97	85	3263	2020	293	33	9	195	55	21	280	34	13	23	9	14	20	24	207	0	11	6	27	40	2	1	38	64	8	2	13	12
ENSG00000279232.2	18.4798	-1.11025	0.260484	8.8769e-07	1.13813e-05	CTC-463N11.4	11	15	13	17	8	10	2	6	6	18	9	12	17	9	10	28	15	24	18	31	18	16	10	0	12	31	34	29	19	17	12	28	29	43	20	20
ENSG00000280234.1	65.2771	-1.04086	0.2414	8.9346e-07	1.14496e-05	RP11-145P16.2	41	44	58	40	69	43	36	15	51	21	41	73	32	42	63	41	84	45	28	105	49	121	46	0	61	70	92	111	66	120	69	75	74	82	87	103
ENSG00000250420.8	6.20295	-1.53048	0.432442	9.02854e-07	1.15469e-05	AACSP1	1	2	2	4	3	1	2	0	5	1	5	8	3	8	3	8	2	5	11	7	19	7	3	0	8	10	13	8	3	9	6	9	5	6	10	9
ENSG00000135914.6	24.3633	2.19048	0.788457	9.17082e-07	1.17114e-05	HTR2B	99	4	56	196	8	74	49	8	88	12	27	21	7	7	40	9	6	27	68	0	6	2	23	0	11	5	2	7	3	13	6	8	9	4	1	6
ENSG00000130429.15	387.015	1.10202	0.259093	9.46113e-07	1.20164e-05	ARPC1B	1046.23	217.034	800.222	848.46	398.435	757.074	667.286	807.96	592.547	359.906	515.006	286.431	382.232	379.952	658.952	317.354	203.804	448.076	506.943	147.166	415.333	169.585	392.363	0	267.687	241.971	266.669	134.003	128.475	336.956	297.481	197.68	158.054	280.574	96.871	172.949
ENSG00000269883.1	29.6026	-1.15675	0.275429	9.57596e-07	1.21502e-05	RP11-463C8.7	13	30	19	12	27	11	12	7	24	14	22	36	31	15	6	17	32	28	25	46	22	45	21	0	24	65	50	58	21	52	29	46	36	21	31	48
ENSG00000132793.12	77.0223	1.41749	0.375522	9.72913e-07	1.23081e-05	LPIN3	161.999	85	73	57.999	83.001	159.001	341.999	293	140	158	35	113.999	82	68	121	56.001	22	85	76.999	17	57	39	101	0	45	29	57.999	11	22	24	51	49	22	65	9	35
ENSG00000251209.9	41.7867	-1.49635	0.41773	1.01387e-06	1.27759e-05	LINC00923	6	7	16	22	13	1	2	11	56	20	26	29	47	23	6	21	9	81	68	71	32	64	52	0	41	55	48	74	23	102	22	61	43	86	39	71.001
ENSG00000106571.15	1946.11	1.13152	0.268797	1.0161e-06	1.27914e-05	GLI3	4226	2631	2441	2725	994.001	3914	2667	6365	1488	6394	2025	1261	2377	2146	3483	2789	779	2256	4368	771	1079	1128	1392	0	1154	2075	1288	1189	815	836	1218	517.001	1163	1387	426	715.999
ENSG00000244128.7	107.389	-1.29804	0.324918	1.0184e-06	1.28141e-05	LINC01322	95	46.001	64	88.001	58	53	24	29.001	56.001	30	34	138	48.001	54.001	50.001	108	71	57	100.999	152	112.001	149.999	68.999	0	70.999	112	211	298	88	298.001	54	112	127.999	112	96.999	210.002
ENSG00000279288.1	36.1654	-1.1585	0.277177	1.02931e-06	1.29197e-05	RP11-736E3.3	26	19	20	36	15	14	10	12	20	26	19	74	31	16	21	43	42	34	13	48	43	55	26	0	40	34	45	95	17	62	19	59	45	43	30	61
ENSG00000176076.7	142.083	1.41128	0.374258	1.03117e-06	1.29304e-05	KCNE5	498	110	291	792	99	261	150	37	223	257	152	125	84	180	168	51	112	165	429	40	136	42	83	0	55	61	36	45	63	21	92	43	46	106	72	80
ENSG00000234572.1	5.34085	-1.6001	0.480015	1.06507e-06	1.3336e-05	LINC01800	2	1	4	3	2	0	3	0	3	2	3	1	8	4	1	4	4	11	1	6	7	9	5	0	7	10	1	8	5	11	5	7	11	9	9	10
ENSG00000182575.8	238.363	-1.39825	0.369783	1.09435e-06	1.36493e-05	NXPH3	205	109	109	123	102	109	100	65	123	132	97	227	137	206	120	168	251	111	125	472	260	186	163	0	114	111	386	998	143	1084	262	184	105	151	143	578
ENSG00000235597.2	662.222	-1.16177	0.280729	1.19219e-06	1.47338e-05	LINC01102	584.002	288.001	599	334.002	465.998	253	144	334	504.001	129.001	295	781	573	397	237.001	626.001	728.002	890.998	211.001	692.999	1066	1225	674	0	584	1019	1034	889.998	498	884	1498	668.999	1006	650	305.999	733.999
ENSG00000101188.5	532.29	-1.09044	0.259454	1.20406e-06	1.48375e-05	NTSR1	237	214	328	156	709	116	297	180	209	451	136	768	669	225	762	772	1437	441	670	530	726	937	602	0	440	479	581	864	361	602	945	325	657	471	240	677
ENSG00000184497.13	65.7598	1.01913	0.239955	1.23103e-06	1.51047e-05	TMEM255B	74	86	66	68	70	52	69	87	61	152	60	73.999	93	41	59	127	58	66	89	46	94.999	51	60	0	53	38	89	57	27	15	35	62	37	33	42	40.999
ENSG00000235934.2	207.76	-1.09984	0.26271	1.24562e-06	1.52619e-05	AC007405.8	90	188	204	92	138	105	83	35	80	172	147	186	340	304	186	151	259.999	200	153	157	180	331	203	0	326	654	326.999	93	229.001	133	384	113	284	247	133	146
ENSG00000100302.7	381.87	-1.13071	0.271917	1.24729e-06	1.52677e-05	RASD2	291	297	302	171	232	160	223	120	216	87	361	517	287	181	277	370	442	350	241	547	317	745	264	0	289	558	556	569	221	1118	445	355	503	536	208	465
ENSG00000233058.2	98.0364	-1.01193	0.238446	1.26943e-06	1.55017e-05	LINC00884	74	66.001	82	59	93	45	47	26.999	58	43	50	116	132	81	69	73	168	100	52	88	149	174.998	99	0	173	121.001	99	143	86	77.999	48	119	106	126.999	132	85.001
ENSG00000205837.7	21.0038	-1.44116	0.396051	1.27435e-06	1.55397e-05	LINC00487	11	10	7	5	14	8	4	9	12	7	2	17	27	8	15	28	19	17	16	15	19	50	20	0	20	33	47	13	16	18	35	37	23	26	15	20
ENSG00000234210.1	102.264	-1.09576	0.262237	1.30336e-06	1.58859e-05	AC006372.4	66	36	83	40	92	73	41	29	120	28	40	136	87	62	101	169	119	126	33	77	101	172	83	0	85	187	152	111	176	105	98	116	223	59	117	104
ENSG00000198754.5	7.72892	-1.47887	0.418471	1.34473e-06	1.6305e-05	OXCT2	6	2	1	0	7.555	6.316	9	1	0	0	3	7	14	9	9	13.13	7	9	18	7	6	18	8	0	9.395	6	18	3	3	10	9.49	10	7	11	9	12.039
ENSG00000100385.14	20.0052	1.27064	0.3207	1.34551e-06	1.63068e-05	IL2RB	54	24	34	36	24	48	101	22	52	10	50	14	24	12	30	25	6	31	26	8	14	9	26	0	22	6	8	16	14	2	10	4	9	13	13	4
ENSG00000102359.9	405.528	1.44601	0.401055	1.36725e-06	1.65001e-05	SRPX2	741	111	944	1089	542	878.999	396	1036	986	118	626	300	317	489	541	230.001	274	474	803	109	295	232.001	228	1	202.999	225	144	128	94	58	138.001	112	173	440	30	163
ENSG00000213023.11	697.695	-1.04657	0.249014	1.37274e-06	1.6543e-05	SYT3	583.19	431.073	615.873	387.068	530.782	557.587	285.342	153.792	642.912	341.51	296.018	963.876	433.339	299.184	473.889	665.763	701.849	729.04	597.746	1120.41	563.295	992.811	535.389	0	634.337	1135.35	906.259	2005.62	689.069	1074.24	417.248	728.997	717.896	722.179	509.875	926.971
ENSG00000163554.15	4.66116	3.92167	1.35373	1.38527e-06	1.66746e-05	SPTA1	18	0	2	13	1	19	11	9	28	10	13	1	0	0	0	0	1	1	1	0	2	0	0	0	0	0	0	3	0	0	0	1	0	0	0	0
ENSG00000197956.10	658.498	1.00315	0.237369	1.39262e-06	1.67356e-05	S100A6	1158	516	1318	1464	1198	732	2724	1437	1248	552	801	836.001	532.001	523	873	537	554	545	633	315	462	431.999	492	0	563	433	382	233	341.999	174	398	474.999	338.999	826	447	527
ENSG00000272953.1	28.6057	-1.02171	0.242843	1.43889e-06	1.72191e-05	RP11-1275H24.2	11	14	22	31	14	25	13	7	37	20	10	29	25	26	13	27	25	20	33	35	44	17	27	0	24	32	43	59	29	50	25	35	20	30	38	57
ENSG00000256274.1	15.2184	-1.23358	0.308557	1.44619e-06	1.72903e-05	TAS2R64P	11	4	4	9	11	13	5	4	8	8	13	14	16	10	10	12	16.027	13	14	10	26	13	5	0	17	30	17	17	10	14	20	20	24	16	15	23
ENSG00000163218.15	5.55601	15.809	4.98139	1.48353e-06	1.76627e-05	PGLYRP4	4	0	0	0	4	0	93	122	0	0	0	1	0	0	2	0	0	0	0	0	0	0	0	0	0	0	0	0	0	0	0	0	0	0	0	0
ENSG00000175206.10	74.0453	-1.15616	0.282898	1.48692e-06	1.76949e-05	NPPA	51	40	60	28	36	28	27	2	25	89	89	69	49	110	62	53	95	49	64	109	110	81	49	0	90	60	76	112	108	152	169	45	59	84	67	108
ENSG00000009694.13	1345.77	-1.16382	0.285667	1.51198e-06	1.79516e-05	TENM1	1366	600	738	1057	792	568	670	679	792	464	454	2699	771	736	1086	1995	2080	781	599	1535	2362	1264	757	7	791	1093	1886	4207	1318	2591	1476	1496	1272	845	1101	2431
ENSG00000140832.11	32.7403	2.52564	0.963014	1.56363e-06	1.84454e-05	MARVELD3	250	10	7	9	29	28	546	181.001	108	33	16	74	27	5	135	13	7	15	9	9	1	3	87	0	3	4	3	3	3	3	2	19.999	1	17	11	5
ENSG00000157110.16	567.436	1.19198	0.295914	1.58598e-06	1.86919e-05	RBPMS	1674	326	1181	1271	661	1472	730.002	564.999	930.001	856	723.998	401.999	709.999	607	1623	392	312	588	970	108	323	347.001	571.001	0	566	443	343	122	263	98	319.999	218.999	227	594.998	162.001	165
ENSG00000078081.8	93.7996	1.41686	0.391193	1.60521e-06	1.88838e-05	LAMP3	183	71	339	92	277	72	185	99	201	333	42	81	101	56	215	38	45	65	162	68	28	48	148.999	0	41	26	50	8	12	11	48	64	41	105	51	64
ENSG00000138829.12	8231.56	1.21225	0.30384	1.6587e-06	1.94596e-05	FBN2	20211	3342	13759	17128	14316	12397	10137	13415	18816	4277	25056	7101	8797	10962	19575	4424	8371	6476	11093	2774	6385	2963	7469	0	6205	5780	3390	2435	5566	627	5052	4077	4315	5660	3815	4379
ENSG00000159231.6	48.9861	1.07141	0.260046	1.77297e-06	2.06586e-05	CBR3	76	17	88	116	68	85	68	96	127	61	49	26	94	54	58	33	42	33	48	34	67	31	54	0	39	34	31	20	25	27	37	29	18	30	10	36
ENSG00000111816.8	26.4073	1.66329	0.545884	1.78507e-06	2.07897e-05	FRK	171	20	12	11	33	17	268	138	55	19	43	59	22	27	67	13	16	23	6	8	12	7	39	0	10	15	2	6	3	3	12	7	17	12	12	11
ENSG00000147697.9	2.36462	3.34423	1.22775	1.78799e-06	2.07959e-05	GSDMC	8	3	3	6	2	0	38	37	2	4	2	5	1	2	1	1	1	1	1	1	0	0	0	0	0	0	0	0	0	0	0	0	1	0	2	0
ENSG00000162542.14	110.978	1.15576	0.286388	1.80715e-06	2.09807e-05	TMCO4	344.001	68	195	198	148	202	339.001	249.999	255	88	185	142	67	123	196	47	118	104	103	60	95	43	123.999	0	81	52.999	37	37	61	18	66	73.001	68	82	52	59
ENSG00000261462.1	6.39661	-1.44474	0.411274	1.84205e-06	2.13377e-05	CTA-254O6.1	5	2	1	3	3	2	4	1	3	1	5	11	6	4	10	9	7	6	1	10	11	3	6	0	7	7	8	18	12	4	8	10	6	5	14	3
ENSG00000224223.1	47.9073	-1.10795	0.272494	1.93604e-06	2.22857e-05	VSTM2A-OT1	25	23	38	49	34	34	15	10.017	38	14	19	64	54	30	37	56	28	34	28	77	80	60	22	0	35	65	102	89	47	84	38	65	30	57	42	81.038
ENSG00000034971.17	7.68842	3.91506	1.4292	1.94003e-06	2.23216e-05	MYOC	22	3	2	4	20	65	4	6	111	14	6	1	2	0	0	0	0	0	7	0	0	4	14	0	0	0	0	0	5	0	0	0	2	0	0	0
ENSG00000151702.17	143.746	1.30746	0.344932	1.95453e-06	2.24683e-05	FLI1	399	128	278	477	135	249	76	210	241	271	200.001	203.001	92	163.001	228	72	123	185	337	32	127	36	142.999	0	126	135.999	56	28	40	3	67	80	82.999	64.001	33	70
ENSG00000142185.17	16.8818	-1.16996	0.292752	1.9682e-06	2.26146e-05	TRPM2	13	10	9	7	10	8	11	0	14	6	13	8	20	16	26	7	28	8	24	17	32	20	17	0	8	15	22	21	13	33	19	23	28	20	16	21
ENSG00000213178.3	296.59	1.09722	0.270478	2.08294e-06	2.36795e-05	RPL22P1	334.651	246.727	531.634	1871.32	524.383	339.715	392.838	249.568	234.638	411.368	471.12	303.527	316.398	286.89	299.827	294.378	142.816	344.369	735.329	150.351	266.021	173.64	165.351	0	117.452	343.485	208.66	235.146	133.275	67.349	158.372	148.882	58.738	228.94	113.372	186.544
ENSG00000125968.9	1601.4	1.05545	0.258	2.08409e-06	2.36821e-05	ID1	3543	2322	2737	2116	2366	2589	5026	3002	2796	1977	3635	1988	1790	1686	2594	955	955	1250	1940	518	1164	812	1762	0	1559	955	360	781	1120	134	707	1206	1031	1111	1507	1122
ENSG00000267144.2	5.94754	-1.57134	0.497622	2.21748e-06	2.50757e-05	ZNF222-DT	2	2	0	0	10	6	2	1	2	1	0	5	7	5	0	14	7	5	6	5	5	6	4	0	12	12	9	5	5	8	8	11	8	11	5	4
ENSG00000065325.13	8.91478	2.11469	0.82758	2.2823e-06	2.57069e-05	GLP2R	18	7	40	8	8	42	5	5	116	6	7	1	0	2	21	0	5	6	1	3	3	1	2	0	2	1	7	2	0	0	6	1	4	5	2	6
ENSG00000143217.9	149.402	3.06115	1.18594	2.314e-06	2.60184e-05	NECTIN4	247	8	3	19	50	95	4750	2278	554	3	15	347	29	33	430	18	11	43	48	20	27	15	124	0	22	19	12	14	4	2	19	34	16	26	17	15
ENSG00000231991.4	50.469	1.03977	0.255187	2.32227e-06	2.60803e-05	ANXA2P2	84.23	48.076	71.068	72.988	158.207	61.397	134.816	63.281	89.221	84.043	84.965	38.767	29.849	67.143	66.131	36.371	76.172	44.354	64.759	29.434	40.324	32.181	56.241	0	25.446	15.302	35.827	6.733	13.289	8.643	37.53	26.696	46.737	49.255	66.888	42.446
ENSG00000198624.13	68.6614	1.14423	0.287473	2.32723e-06	2.61214e-05	CCDC69	439	71	83	117	107	71	304	85	81	113	108	70	54	80	50	39	36	57	119	36	25	43	122	7	50	28	30	42	32	9	27	44	34	59	55	42
ENSG00000198483.13	69.8055	1.11341	0.278353	2.4357e-06	2.71962e-05	ANKRD35	97	33	62	120	67	79	392	323	77	170	111	71	69	57	115	54	52	38	40	57	68	64	78	0	43	24	51	40	32	24	26	53	38	48	44	60
ENSG00000171819.5	24.9488	2.6136	1.04641	2.46483e-06	2.74976e-05	ANGPTL7	111	2	10	35	8	18	1591	7	416	23	13	8	18	5	116	4	4	22	5	4	16	2	36	0	4	2	1	0	1	2	4	8	4	12	0	3
ENSG00000215397.4	1667.05	-1.01792	0.249868	2.46758e-06	2.75163e-05	SCRT2	1075	2374.72	1100	689.9	1172.72	1422.83	336	281	1023	337	1174	1799.94	1570.94	1077.85	1056.95	1833.91	1724	2168	1160	1731.94	1665	2676.81	1364.92	0	2091	3195.94	2388	2227.93	1357.95	2567.96	2121	1863	2593.86	1549.79	1061.97	2057.79
ENSG00000187678.10	807.501	1.15884	0.293777	2.49551e-06	2.77795e-05	SPRY4	1481	374	1945	2295	872.999	2025	1659	753	1362	1002	1411	612	720	1528	1373	486.999	401	930	1936	238	465	339	584	0	422	233	355	297	466	309	523	358	450	837	435.999	398.001
ENSG00000187686.4	39.8326	-1.02393	0.251904	2.51707e-06	2.79952e-05	KRT18P59	24	24	24	26	51	32	17	14	20	28	18	46	33	33	27	48	50	22	33	51	35	60	39	0	42	53	56	42	29	39	31	47	39	38	47	50
ENSG00000234177.5	91.2379	-1.07248	0.266352	2.53423e-06	2.81738e-05	LINC01114	100	87	75	25	49	43	28	35	69	24	51	63	96	79	23	76	122	92	30	113	122	143	83	0	66	106	137	112	94	159	173	101	119	128	127	89
ENSG00000241180.1	4.22127	-2.86999	1.1431	2.61028e-06	2.89566e-05	RP11-54O7.2	3.19	0	0	0	0	0	1.777	0.677	0	0	1.032	11.279	12.276	7.328	0	4.387	6.832	8.529	5.34	2.769	2.107	0	5.21	0	8.638	11.368	1.017	4.236	4.721	8.249	3.991	0	4.75	1.724	3.741	2.33
ENSG00000130300.9	54.2143	2.37911	0.962882	2.63171e-06	2.91817e-05	PLVAP	250	8	153	148	36	311	36	9	108	2	123	33	19	46	111	9	3	309	115	9	23	2	61	0	11	1	3	3	19	2	5	35	4	4	22	7
ENSG00000166006.14	205.372	-1.11724	0.281144	2.6459e-06	2.93011e-05	KCNC2	156	93	141	112	223.999	125	194	74.999	151	94	125	310.999	164.999	125	128	175	201.001	136	132.999	301	174	193.999	93.001	0	169	114	337	700	348	297.999	104	328.001	137	138	196	482
ENSG00000220575.8	75.9157	-1.47899	0.447258	2.66825e-06	2.94597e-05	HTR5A-AS1	31	10	18	37	33	20	32	2	24	12	19	99	166	101	64	263	120	14	127	91	189	90	55	0	66	25	50	12	12	161	35	76	119	59	155	189
ENSG00000232949.2	17.4604	-1.37043	0.3869	2.84744e-06	3.10247e-05	AC002480.4	10	9	10	6	3	2	3	7	15	2	1	24	7	21	32	12	29	30	25	10	18	26	24	0	17	19	12	25	28	3	28	30	27	17	25	13
ENSG00000285952.1	35.1137	-1.85803	0.703394	2.87523e-06	3.12611e-05	RP11-127I20.9	31.765	0	34.775	0	21.434	3.79	19.047	0	7.679	0	0	80.851	15.607	17.811	32.813	13.452	50.558	35.475	35.972	43.328	71.09	43.801	42.011	0	34.008	41.709	52.338	88.22	47.559	40.037	23.115	45.217	21.828	38.875	55.407	89.835
ENSG00000181481.14	217.046	1.14264	0.292448	3.05722e-06	3.30858e-05	RNF135	506	127	423	524	264	415	448.001	389.001	463.999	235	351	244	187	297.001	461	137	108	219	395	74.999	142	56	190	0	142.999	111	87	50.999	161	31	145.999	111	170	226	86	90
ENSG00000139278.10	324.438	1.4378	0.429218	3.14177e-06	3.38389e-05	GLIPR1	1214	132	414	1953	213	524	231	243	475	27	258	169	328	181	423	156	188	443	670	108	304	108	198	0	184	129	169	114	46	101	88	153	199	114	189	156
ENSG00000249628.3	6.91665	1.34314	0.376416	3.15995e-06	3.39969e-05	LINC00942	12	8	24	17	11	29	10	9	9	9	12	2	5	2	12	1	3	6	7	4	7	3	7	0	4	3	2	2	1	1	4	8	6	5	2	4
ENSG00000229727.7	19.9238	-1.19976	0.313994	3.20756e-06	3.44371e-05	AC013460.1	14	15	9	11	18	3	6	8	5	15	5	23	16	34.001	18	26	12	33	38	13	21	17	16	0	25	30	47	25	11	13	16	16	33	16	14	35
ENSG00000050327.15	155.483	1.5947	0.53509	3.23489e-06	3.47159e-05	ARHGEF5	598.533	25.21	210.707	209.423	165.222	269.901	1286.11	637.786	356.584	81.402	178.547	236.078	99.31	117.76	524.683	47.209	61.613	139.702	173.497	23.881	91.034	13.514	198.826	1	87.031	49.707	38.449	16.772	68.979	24.809	65.095	93.546	59.638	44.427	15.002	49.34
ENSG00000136630.13	69.4786	1.74012	0.63589	3.23892e-06	3.47447e-05	HLX	175.917	10.017	116	663	42	120.977	40.008	40.838	73	15.267	61.764	47	33	71	104	15.648	62.896	185.887	190	17.201	51	16	13.151	0	26.322	14	29.112	4.045	12.179	15.064	13.485	15.086	9.07	35.385	12.448	13.917
ENSG00000259856.1	22.1636	1.04046	0.261375	3.31958e-06	3.54029e-05	RAB43P1	53.079	32.63	47.157	20.41	34.535	39.73	28.816	24.094	37.597	33.678	41.316	14.197	24.912	33.488	42.91	18.719	24.782	16.731	15.249	12.604	28.178	19.22	9.289	0	11.928	27.349	6.963	6.192	9.103	14.537	8.735	16.528	15.149	1.979	12.135	21.831
ENSG00000187689.10	2.895	3.27428	1.3364	3.50227e-06	3.70588e-05	AMTN	11	0	8	6	14	8	303	1	23	0	3	7	5	2	3	1	0	2	4	1	0	0	3	0	0	0	0	0	0	0	1	0	2	0	0	0
ENSG00000204020.6	1.85067	14.4959	5.83042	3.52013e-06	3.72018e-05	LIPN	0	0	0	0	0	0	24	52	0	0	0	0	0	0	0	0	0	0	0	0	0	0	0	0	0	0	0	0	0	0	0	0	0	0	0	0
ENSG00000188501.11	31.1524	1.02837	0.259145	3.59826e-06	3.78562e-05	LCTL	43	37	53.999	16	68	37	48	47.999	55	105.999	83	28.001	38	34	43	30.001	20	16	30	20.999	16	31	24	0	24	28	20	19	31	13	8	14	19	7	26	14
ENSG00000134873.10	83.3952	1.43299	0.433943	3.72085e-06	3.9018e-05	CLDN10	230	94	62	21	80	60	270	285	146	267	104	222	77	95	386	32	25	61	69	31	23	61	96	0	81	30	33	27	20	11	11	24	40	30	78	19
ENSG00000189362.12	209.314	1.13486	0.293941	3.72385e-06	3.90336e-05	NEMP2	332	226	260	325	267	279	226.999	295.999	300.999	317	278.999	148	166	287	370	188	168	181	239.999	97	140	112	171	0	207.001	161	122	107	138	36	153	88	89	148	94	91
ENSG00000171227.7	59.0123	1.28855	0.356322	3.85669e-06	4.02237e-05	TMEM37	181	17	159	96	60	126	100	71	136	161	122	31	54	75	110	23	34	80	78	10	49	15	57	0	41	29	19	17	35	4	67	30	35	43	12	23
ENSG00000078328.23	939.761	-1.00265	0.25301	3.92816e-06	4.08748e-05	RBFOX1	700.001	943.001	779	1095	529	535	488	190.001	432.999	145.142	828.001	1088	929.002	1105	862	848.999	708.001	1184	1215	1004	715.181	854.007	474	0	961	2269	681.001	1745	1084	1917	532.001	1037	1171.21	919	1073	896.651
ENSG00000137699.17	172.078	3.09281	1.29375	3.93449e-06	4.09241e-05	TRIM29	96	10	24	39	78	244	9049	5056	663	11	48	434.001	54	32	1279	6	9	38	25	30	16	3	79	0	16	9	2	5	12	0	3	22	8	21	6	54
ENSG00000286028.1	11.1112	-1.37637	0.40295	3.97491e-06	4.12758e-05	RP11-794P6.8	4	7	1	2	9	4	7	5	13	1	3	10	22	4	2	5	7	10	9	12	18	14	14	0	13	17	16	12	2	6	15	32	27	11	19	20
ENSG00000280135.1	43.4396	-1.04741	0.266717	3.97634e-06	4.12758e-05	RP1-47M23.3	53	48	18	38	30	32	19	14	31	13	15	45	22	26	34	34	46	42	12	42	50	47	41	0	43	75	65	148	31	66	36	51	46	35	46	75
ENSG00000204021.5	1.52977	14.2054	5.9889	4.08311e-06	4.22135e-05	LIPK	0	0	0	0	0	0	32	39	0	0	0	0	0	0	0	0	0	0	0	0	0	0	0	0	0	0	0	0	0	0	0	0	0	0	0	0
ENSG00000182776.4	16.185	-1.31846	0.372982	4.10694e-06	4.24257e-05	RP11-114H20.1	10	15.5	7	5.5	4.5	4	0.5	0.5	5.5	13.5	7	16	16	15.5	5.5	12	18.5	19	10.5	41	21.5	20	27	0	39	37.5	17.5	33.5	7	32.5	5.5	15	12	7	9	24.5
ENSG00000262668.2	13.3731	-1.34626	0.387859	4.1436e-06	4.277e-05	AJ003147.9	9	2	3	6	23	11	7	3	6	3	2	13	15	4	7	8	19	14	11	13	14	15	16	0	10	18	23	33	5	36	16	8	11	12	16	23
ENSG00000182853.12	71.3822	1.64202	0.59016	4.43115e-06	4.53372e-05	VMO1	807.999	15	166	161	11	290.999	499	60	51	11	86.999	274	37	48	131.001	21	13	38	43	24	13.001	18	71	0	19	16.001	16	20	11	39	17	24	10	24.001	6	22.999
ENSG00000166250.12	2707.6	1.10007	0.285883	4.45519e-06	4.55287e-05	CLMP	7647	1226	4611	6716	3473	4616	2066	3782	5435	1573	5748	2881	1972	2941	6219	2277	1529	1695	3900	930	2240	788	1848	0	1845	1405	816	1913	2142	1250	1433	1303	1534	2081	931	1773
ENSG00000107984.10	110.014	1.08647	0.281922	4.57927e-06	4.65928e-05	DKK1	173	66	234	61	257	271	245	168	90	311	179	139	180	75	156	63	137	54	118	18	82	107	87	0	78	66	114	83	64	22	86	91	46	61	62	31
ENSG00000286786.1	12.0117	-1.06448	0.27486	4.60217e-06	4.67702e-05	RP11-102L12.3	2	1	11	6	5	10	6	4	13	13	8	9	11	11	10	17	13	20	5	11	14	17	6	0	12	16	16	16	8	26	19	10	15	14	17	14
ENSG00000115194.11	155.489	-1.19451	0.321512	4.70406e-06	4.76927e-05	SLC30A3	61	150	125.001	111	77	44	57	26	47	72	174	152	137	86	58	91	150	99	97	221	220	249	64	0	145	185	157	226.001	132.001	292.001	411	94	239	173	88	315
ENSG00000186288.5	207.746	-1.04171	0.268063	4.70409e-06	4.76927e-05	PABPC1L2A	189.891	97.603	203	156.173	167.679	105.126	103.399	46.396	141.226	131.001	61.16	294.709	178.408	95.493	109.537	310.892	227.674	130.411	98.843	305.661	259.099	281.902	156.952	0	157.209	212.796	257.993	383.721	190.731	518.631	155.64	236.612	223.288	179.068	234.334	378.18
ENSG00000253958.2	32.5238	1.39157	0.421099	4.91056e-06	4.95124e-05	CLDN23	155	17	99	103	34	62	95	98	39	21	29	39	8	25	104	13	30	31	29	1	23	8	17	0	21	20	4	13	9	3	13	13	22	18	14	7
ENSG00000188032.10	3.15424	-2.59786	1.14092	4.98732e-06	5.01682e-05	C19orf67	1	0	0	0	0	1	0	0	0	1	0	8	12	5	3	4	4	4	7	0	3	2	5	0	4	5	4	1	4	0	11	2	0	2	3	4
ENSG00000182255.7	135.161	-1.09986	0.288514	5.06209e-06	5.08208e-05	KCNA4	160	86	88	66	94	57	39	47	74	81	102	186	103	84	106	116	172	116	64	213	81	182	134	0	62	106	125	487	103	284	76	182	145	107	90	278
ENSG00000151834.16	1195.48	-1.25645	0.350082	5.0745e-06	5.09056e-05	GABRA2	710	594	1056	963.965	817.623	787.999	813	213.001	385.005	499.001	295	1593	1574	889.001	1060	1173	1315	565.001	894.999	715.015	1119	1435	947.934	0	1181	815.001	1997	283	574.001	4778.89	396.001	1940.07	1344.87	1066	1668	2473.86
ENSG00000160606.11	55.7139	1.00759	0.259232	5.15792e-06	5.16013e-05	TLCD1	117	46	73	84	70	83	97	126	78	79	71	39	46	106	70	43	65.001	65	92	34	65.001	47	42	0	48	23	28	23	18	8	45	18	16	64	66.001	33
ENSG00000203999.9	20.6299	1.1697	0.314467	5.21561e-06	5.20567e-05	LINC01270	51	33	49	59.001	29.999	41	23	28	47	15.999	51	15	9	18	40	10	5	12.001	39	12	10	10	20	0	20	12	8	11	14	1	10	6	11	28	6	12
ENSG00000242960.1	3.50477	1.59689	0.569744	5.28159e-06	5.26335e-05	FTH1P23	9.166	3.421	8.691	18.224	6.158	10.843	6.243	6.185	6.956	5.895	3.249	4	3.582	2.423	1.031	3.427	1.091	0	4.571	0	4.361	1.136	1.597	0	4.222	0	1.369	1.141	1.139	2.288	0	0	1.346	2.4	2.257	2.087
ENSG00000260552.1	4.35107	1.42407	0.446514	5.40091e-06	5.3656e-05	COSMOC	9	9	10	4	2	11	8	8	5	16	4	3	7	4	10	3	4	4	5	3	2	6	4	0	2	4	1	1	2	1	1	0	1	3	3	1
ENSG00000259660.2	32.4041	1.08252	0.284213	5.44919e-06	5.40938e-05	DNM1P47	87.717	57	39	87.055	56	46	31	54.596	39.062	31	120	14	21	38	48.064	13.121	13.399	16	28.344	18	25	2.026	24.003	0	13	22	18	20.144	30	11	29	16.952	19	34	19	19
ENSG00000235296.1	6.44259	-1.58492	0.56344	5.47819e-06	5.43187e-05	AC137723.5	4	1	2	0	2	0	3	2	2	8	0	13	6	2	1	5	10	9	10	6	9	6	8	0	16	9	11	25	6	3	10	14	2	4	3	5
ENSG00000250685.7	10.919	4.31267	2.00968	5.55005e-06	5.49015e-05	RP11-486L19.2	2	0	0	6	3	2	266	108	35	1	0	17	2	1	60	1	1	7	0	3	0	0	2	0	2	2	0	0	0	0	0	0	1	0	0	0
ENSG00000140284.11	70.8328	1.00956	0.26198	5.79903e-06	5.69939e-05	SLC27A2	374	69	85	26	107	125	289	112	90	106	136	109	67	50	76	83	50	62	34	32	38	59	89	0	40	64	56	33	30	59	56	42	35	31	53	28
ENSG00000125257.16	744.705	1.10624	0.294005	5.87633e-06	5.76873e-05	ABCC4	1045	901.999	1273	556	662	863	1084	1311	659	5119	955	695.999	1070	994.001	1352	682.999	327.001	469	1130	360	372	392	467	0	689	408	248.001	498	481	197	436	371.999	307	712	417	305
ENSG00000184388.6	173.098	-1.05242	0.275827	5.87899e-06	5.76914e-05	PABPC1L2B	173.109	93.397	159	130.827	137.321	90.874	51.601	28.604	116.774	96.999	75.84	234.291	130.592	79.507	75.463	182.108	174.326	117.589	91.157	281.339	257.901	202.098	90.048	0	165.791	169.204	226.007	310.279	122.269	412.369	120.36	233.388	216.712	165.932	157.666	410.82
ENSG00000204264.12	146.062	1.0093	0.262352	5.94205e-06	5.81547e-05	PSMB8	398.999	97	239	323	173	274.999	135.999	118.999	300.999	232.001	172.999	142.001	130	145	277	61	87	188	181	81	171.001	76	210.999	0	167.001	67	73	55	77	21	119.001	107.001	59.999	107.999	81	92.999
ENSG00000112378.12	986.187	1.67459	0.642225	6.28197e-06	6.10857e-05	PERP	1341	406.001	489	467	961	997	19610	11954	2041	286	1049	1787	402	268	3298	497	176	648	198	360	305	218	661	0	455	311	131	114	281	108	389	272	196	295	422	554
ENSG00000136155.17	32.4746	3.16041	1.43693	6.42579e-06	6.23145e-05	SCEL	51	1	0	12	18	4	1360	606.999	101.999	2	3	92	6	6	132	0	1	14	3	4	0	5	13.999	0	6	6	1	0	3	2	0	6	6	2	4	1
ENSG00000224709.2	4.29902	-2.60192	1.18593	6.42775e-06	6.23145e-05	OR11M1P	1	3	0	0	0	0	1	0	0	1	0	13	4	3	0	6	6	5	6	2	13	8	4	0	4	4	10	0	1	3	15	10	5	8	1	3
ENSG00000255433.5	3.82723	-2.74659	1.25939	6.68486e-06	6.44604e-05	LINC02735	2	0	0	0	0	0	1	0	1	0	2	1	2	1	6	11	3	8	0	7	1	2	3	0	3	12	2	8	1	20	5	1	13	3	0	8
ENSG00000101203.16	61.8121	-1.19248	0.330681	6.77503e-06	6.51647e-05	COL20A1	124	26.999	37	67.001	24	26.001	43	5	26	15	1	65	71.001	64	246	74	64	76	90.999	77	68	57.001	50	0	80	75.001	67.999	75	17	49.999	91	73.001	62	72	47	93
ENSG00000188404.10	31.809	1.07445	0.286282	6.81465e-06	6.54966e-05	SELL	49	44	28	28	111	42	84	118	84	45	50	27	18	29	30	8	45	15	49	24	21	27	41	0	25	5	8	11	11	1	31	32	33	20	30	26
ENSG00000125384.7	182.198	1.38339	0.432226	6.8834e-06	6.60832e-05	PTGER2	472	108	461	391	242	345	401	405	425	75	254	187	137	270	550	61	129	124	235	173	86	64	138	0	102	56	47	33	32	6	53	33	39	393	119	108
ENSG00000173156.7	139.537	1.30023	0.383487	7.03527e-06	6.73398e-05	RHOD	435	45	237	449	147	230	491	488	261	44	271	161	94	133	233	54	108	152	238	35	108	32	90	0	104	111	51	20	87	7	75	57	68	86	51	61
ENSG00000103067.14	41.2631	2.46815	1.15577	7.79127e-06	7.36971e-05	ESRP2	141	2	7	6	46	24	1021	686.001	82	4	4	85	31	11	105	6	1	19	10	5	4	3	52	0	0	12	4	1	4	3	1	12	7	5	6	5
ENSG00000157445.15	547.85	-1.05245	0.282213	7.96981e-06	7.52155e-05	CACNA2D3	502.001	474	319.001	312.999	351.001	493	313	196	330	94.001	362	745	362	502	496	451	665	445	188.001	753.999	741.001	532	234	0	380	539.999	887	1505	582	988.999	442	588	682	475	303	1216
ENSG00000111145.8	1208.21	1.09249	0.296342	8.02823e-06	7.55212e-05	ELK3	2919	434	2578	2640	1369	2348	2349	2049	2255	993	2044	1380	1295	1583	3111	713	745	1367	2093	416	842	461	1017	0	831	970	430	305	663	332	704	552	759	1246	307	524
ENSG00000117595.12	331.707	2.14913	0.993651	8.3537e-06	7.81535e-05	IRF6	990	36	58	160	229.999	402	5761	2420	1023	30	240	1013	215	125	2360	98	47	397	52	17	111	32	448	0	120	58	9	14	75	16	36	123	56	45	19	81
ENSG00000255434.1	7.23554	-1.30003	0.390979	8.46239e-06	7.89231e-05	CTD-2530H12.8	0	5	4	8	7	0	3	1	1	6	7	2	6	3	5	9	3	6	6	1	10	7	8	0	16	14	3	15	5	12	7	6	14	9	16	15
ENSG00000152583.13	6408.82	1.16924	0.327485	8.49405e-06	7.91494e-05	SPARCL1	14055	13251	12758	7482	8926	5876	9772	1987	7278	48887	10207	4024	2913	8047	14028	3856	5118	2547	5561	4800	3616	2700	3541	0	2893	3684	3088	1571	5097	2498	4877	1532	1787	4301	7457	2986
ENSG00000004399.13	2180.88	1.13499	0.313908	8.57135e-06	7.98407e-05	PLXND1	4150	984	4381	4766	2784	4171	1459	2090	4503	897	3360	1751	1892	2796	3901	1214	1650	3192	4188	823	1783	969.001	2277	0	1630	1063	798.001	633	1168	338	1859	1305	1198	2215	891	1318
ENSG00000103490.14	61.8213	1.34107	0.416267	8.6048e-06	8.00747e-05	PYCARD	200.001	18	120	209	116	116.001	231.001	156	173.999	15	76.001	95	27	52	212.001	15	39	57	56	22	36	15	49	0	22	35	5	19	16	14	33	29	25	54	37	23
ENSG00000102802.10	39.8621	1.44371	0.48859	8.73958e-06	8.11136e-05	MEDAG	114	4	64	210	28	59	56	77	74	34	44	17	49	86	73	22	16	35	136	8	44	14	25	0	11	14	7	6	20	6	15	7	29	32	5	9
ENSG00000261829.1	44.1073	-1.03245	0.277542	8.76392e-06	8.12904e-05	RP11-223I10.1	29	33	36	21	39	16	16	3	61	31	22	46	42	18	40	34	45	26	30	61	52	54	63	0	29	52	82	105	35	89	52	44	32	36	39	74
ENSG00000080031.10	119.44	-1.14772	0.320563	9.08645e-06	8.36976e-05	PTPRH	117.999	42	70	46	70	61	34	22	92	101	23	92	182	103	136	90.001	114	190	183.999	66	213	147	224	0	96	124.999	147	51.001	53	59	249.999	246	134.001	193.001	43	65.001
ENSG00000253117.5	80.9587	4.42277	2.43177	9.35905e-06	8.56557e-05	OC90	2474.16	1	11.84	3	15	4	24.905	0	0	131.144	0	158.301	155.291	5.225	15	1.384	0	0	190.883	0	3	0	25.344	0	1	5.208	2	0	0	5	0	3	0	0	0	0
ENSG00000205856.4	194.623	-1.07796	0.295559	9.66952e-06	8.79642e-05	C22orf42	157	142	88	46	133	87	72	10	130.001	361.001	32	278	129.001	136	246	243	255	180.001	158	182.001	173.975	263	198	0	187	289	288	270	160.001	416	180.001	301	215	174	184	228
ENSG00000176153.12	17.836	3.01449	1.49421	1.01126e-05	9.12833e-05	GPX2	71	0	3	2	13	8	809	345	80.001	8	18	3	4	3	17	0	0	1	1	0	0	0	1	0	0	8	4	0	0	5	5	0	1	2	3	0
ENSG00000179148.10	36.0448	-1.05124	0.288579	1.0764e-05	9.63609e-05	ALOXE3	34	12	30	23	38	19	26	18	29	22	9	35	29	18	19	55	23	18	40	56.001	31	38	18	0	31	52	67	75	23	65	24	48	33	42	29	70
ENSG00000255559.1	11.7685	-1.19054	0.344149	1.07689e-05	9.63609e-05	ZNF252P-AS1	2	4	6	5	10	8	3	7	19	3	4	7	11	5	11	24	13	6	2	10	1	10	12	0	16	15	31	21	20	16	17	18	10	20	7	18
ENSG00000196593.9	4.04602	-2.31622	1.13411	1.09071e-05	9.72196e-05	ANKRD20A19P	0	0	2	1	0	2	0	0	0	0	1	2	6	1	0	0	1	3	4	5	7	4	2	0	2	4	2	1	4	2	3	6	1	4	4	6
ENSG00000144891.19	46.8416	1.16324	0.334089	1.15085e-05	0.000101773	AGTR1	79	16	67	90	35	63	21	38	65	366	97	29	57	79	56	32	51	36	71	18	21	18	27	0	27	23	29	18	26	7	24	29	26	48	23	17
ENSG00000282872.2	26.946	-1.07936	0.300465	1.15457e-05	0.000102067	C1orf232	31	28	14	17	6	12	5	3	19	18	24	39	26	16	17	17	20	17	22	28	17	33	23	0	28	38	29	49	15	87	24	33	33	31	22	50
ENSG00000008323.16	21.5138	1.52429	0.575144	1.1588e-05	0.000102406	PLEKHG6	103	7	20	26	30	31	389	186	44	8	23	54	17	8	53	10	3	43	11	3	11	6	47	0	9	6	6	2	4	3	10	16	6	18	1	1
ENSG00000277010.1	7.74098	-1.11846	0.315627	1.15931e-05	0.000102416	RP11-616M22.12	10	8	3	3	4	2	5	2	8	8	2	10	3	10	4	7	2	11	10	4	7	1	9	0	17	12	17	11	3	5	9	11	10	13	13	13
ENSG00000205867.3	7.0235	-1.3521	0.440911	1.19251e-05	0.000104916	KRTAP5-2	4	2	6	1	1	1	2	1	5	3	4	12	5	3	8	11	7	5	2	17	17	9	3	0	6	6	9	13	2	12	7	15	7	6	4	18
ENSG00000161249.21	76.7906	1.6373	0.674034	1.1955e-05	0.000105107	DMKN	233	18	62	22	57	73.001	680.001	792.004	124	26.001	28	110.999	89.999	21	228	26.998	18	67	28.001	17.999	24	26.999	120.002	0	21.999	18.001	23.001	19	7	8	9	41	23	22.001	16.999	25
ENSG00000229356.1	8.97748	-1.10662	0.311863	1.1984e-05	0.00010529	LRRC3-DT	1	5	10	4	11	4	1	2	4	10	3	12	12	11	7	9	4	6	5	10	13	3	8	0	16	15	16	5	12	10	4	9	12	11	14	22
ENSG00000163354.15	50.7918	-1.00677	0.275821	1.20438e-05	0.00010567	DCST2	52	27	36	25	36	48	28	18	29.999	45	17	51	48	46.999	42	65	46	37	77	40	56	59.001	52	0	58	63	78	55	35	31	67	55	48	46	31	61.999
ENSG00000170044.9	55.4792	-1.86909	0.860504	1.21907e-05	0.000106777	ZPLD1	8	2	17	7	11	8	18	29	20	8	2	18	31	10	27	16	26	218	15	4	31	387	68	0	22	445	33	5	33	19	35	114	85	32	37	41
ENSG00000182162.11	9.1675	-1.35329	0.445224	1.26521e-05	0.00011025	P2RY8	1	5.5	4.5	4.5	6	3.5	2.5	0.5	1.5	2.5	0	12	19	8.5	7.5	5	16.5	6.5	12.5	6.5	12	12	23.5	0	7.5	7.5	11	8.5	2.5	12	11.5	9	13	17	4	8
ENSG00000182162.11_PAR_Y	9.1675	-1.35329	0.445224	1.26521e-05	0.00011025	P2RY8	1	5.5	4.5	4.5	6	3.5	2.5	0.5	1.5	2.5	0	12	19	8.5	7.5	5	16.5	6.5	12.5	6.5	12	12	23.5	0	7.5	7.5	11	8.5	2.5	12	11.5	9	13	17	4	8
ENSG00000276600.5	158.737	1.18626	0.347685	1.26732e-05	0.000110326	RAB7B	282	49	248	375	191.001	276	1346	440	470	190	203.001	103	89	127	411	92	97	161	234.999	86	165	54	94	0	94	105	42	21	106	43	77	85	108	170	36	89.001
ENSG00000087494.16	112.512	1.43522	0.512448	1.34059e-05	0.00011553	PTHLH	322	53.001	137.001	48.001	131	119	3235	700	194	13	126.001	310	85.001	116	355	25	99.999	108	61.999	40	87.999	18	211	0	46	86	22.001	55	28	5	27	22.001	51	33	60	39
ENSG00000262691.1	30.9862	-1.03178	0.286973	1.34506e-05	0.000115837	CTC-277H1.7	13	12	21	34	35	15	11	18	30	13	8	40	38	19	19	18	5	27	37	27	42	28	23	0	45	43	67	41	15	51	24	44	50	31	27	71
ENSG00000004939.16	3.80491	-1.90879	0.904131	1.35037e-05	0.000116216	SLC4A1	2	1	1	0	2	0	1	0	0	1	1	7	5	1	4	5	4	9	6	3	2	1	3	0	2	10	12	5	0	2	5	6	1	4	0	11
ENSG00000118640.11	83.7282	1.28836	0.406016	1.36527e-05	0.00011738	VAMP8	473	35	62	146	117	79	862	317	174	32	76	139	45	104	138.001	44	35	63	98	12	94	30	188	0	31	38	15	19	33	26	60	38	31	60	44	43.001
ENSG00000188761.13	27.8316	-1.17534	0.345235	1.36859e-05	0.000117552	BCL2L15	30	17	9	15	19	22	13	10	27	13	14	24	8	24	13	24	13	9	20	25	16	33	35	0	32	23	40	30	21	44.001	23	23	28	22	29	20
ENSG00000107593.17	37.9935	-1.20215	0.35819	1.37119e-05	0.000117653	PKD2L1	13	44	22	10	16	12	12	7	24	17	74	29	31	43	24	35	22	13	55	44	30	37	27	0	45	21	22	202	28	43	34	51	44	46	16	70
ENSG00000153551.14	172.74	1.01864	0.282851	1.37337e-05	0.000117762	CMTM7	294	248	231.999	343	370	242	266	278.999	198	146	377	221.999	121	209.001	237.001	135	191	223.001	237.999	71.001	98	63.999	184	0	130.001	71	78	57	53	19	149.001	67	103	102	179	249
ENSG00000182107.7	143.802	1.57741	0.643339	1.4571e-05	0.000123824	TMEM30B	1462	8	138	332	164	147	783	464	249	6	104	308	61	56	222	16	100	125	140	46	114	10	396	0	26	98	53	17	35	24	34	95	39	33	23	35
ENSG00000143036.17	176.322	1.06082	0.299678	1.46555e-05	0.000124389	SLC44A3	606	126	325	408	168.999	185	235	184.999	198	255.001	284	198	214.001	328	177	223	83	147	458	105.001	155.001	73	175	0	92	60	60	58	67	65	134	83	63	268	48	104
ENSG00000104888.10	270.815	-1.23982	0.381503	1.49333e-05	0.000126485	SLC17A7	93	62	198	127	164	72	67	102	97	195.001	76	312.001	307	122	95	487	99	168	808	617	353	266.001	159.999	0	167	241	330	727	84	902.999	213	206	159	314.001	88	560
ENSG00000285467.1	8.30203	1.03777	0.292705	1.55697e-05	0.000130926	RP11-468E2.12	14.673	8.031	11.357	12.751	13.357	16.739	8.715	13.489	7.24	18.05	15.11	8.39	3.446	9.648	5.42	4.927	11.816	9.792	12.244	6.575	15.148	12.395	6.133	0	7.383	9.051	2.968	5.214	4.973	1.042	2.056	3.299	4.53	2.071	3.236	9.767
ENSG00000268401.2	7.17652	-1.19095	0.359391	1.64066e-05	0.000136881	CTC-344H19.4	4	7	2	11	6	1	5	4	2	7	0	6	7	9	5	5	2	4	10	3	7	6	2	0	3	10	11	17	11	12	10	8	9	5	8	16
ENSG00000129167.10	239.398	1.2463	0.389486	1.64219e-05	0.000136881	TPH1	540	72	305	231	699.778	560	623	375	742.941	99	569	289	335	193	188	116	185	154	204.999	39	95	290	437.927	0	193	69	80	83	216	28	59	275.846	149	98	39	134
ENSG00000170421.12	879.565	1.95322	0.971859	1.69e-05	0.000140365	KRT8	5581.88	77.977	460.996	300	1327.9	1014.99	15344.7	5787.69	2649.59	132	244	2407.77	713.979	330.99	3514.84	253.977	71	1272.91	244.993	59.001	108	102	2113.87	1	338.781	154	55	46	39	21	78.01	573.977	95	372	85	159.876
ENSG00000184292.7	131.246	2.53292	1.37193	1.75515e-05	0.000145306	TACSTD2	621	4	21	27	134	167	3524	1147	491	4	24	608	112	31	495	5	0	45	14	1	4	19	338	0	21	20	7	1	6	4	10	49	34	16	3	6
ENSG00000165905.18	51.8951	1.60777	0.697468	1.84449e-05	0.000151627	LARGE2	326	9	7	16	72	65	1152	297.999	90	41	9	94	91.999	17	132.001	23	7	46	36	5	9	11	101	0	16	22	25	8	9	9	8	36	7	10	6	10
ENSG00000175832.13	422.954	1.17206	0.354539	1.84944e-05	0.000151937	ETV4	675.001	178	823.999	763.999	362	1024	1158	575	374.001	1909	481.001	294.999	682	1189	658.999	216	148	360	744.002	93	276	199	498.999	0	340.001	220	242	127.001	179	94	189.001	136	247.999	459.999	80	121.999
ENSG00000177191.2	60.3215	1.01436	0.289509	1.9245e-05	0.000157298	B3GNT8	124	40	77	85	76	90	215	181	122	91	71	52	43	24	121	67	38	56	67	22	52	37	50	0	63	41	30	18	36	14	38	46	35	36	39	34
ENSG00000231170.7	13.4791	1.55706	0.656667	1.94012e-05	0.000158323	AC002451.3	27	27	21	13	21	18	21	12	20	29	20	3	4	6	4	3	8	15	3	5	0	6	5	0	3	2	5	6	3	0	3	3	1	5	21	6
ENSG00000233093.6	4.10071	3.39905	2.0756	1.94479e-05	0.0001586	LINC00892	20	0	16	52	0	16	3	3	4	0	7	1	1	0	0	0	0	5	0	0	1	0	0	0	0	0	0	0	0	0	1	0	0	0	0	0
ENSG00000237737.6	27.3312	-1.16595	0.353523	1.94947e-05	0.000158683	DCTN1-AS1	13	26	18	12	18	12	4	1	7	35	16	12	16	13	16	12	21	35	28	33.999	31	45	28	0	30	41	33	64.999	22	51	28	27.001	25	28	14	34.001
ENSG00000128052.10	585.269	1.6757	0.766145	1.95062e-05	0.000158726	KDR	2187	34	1135	4617	364	1635	217	132	630	59	1908	438	275	437	1709	127	23	1012	1272	60	236	101	576	0	257	15	80	80	169	8	242	272	267	187	76	158
ENSG00000257607.1	10.4626	-1.08989	0.319636	1.97917e-05	0.000160597	RP11-449P15.1	6	4	8	4	6	5	2	1	5	9	3	14	30	15	13	7	11	9	26	8	14	9	13	0	5	16	12	22	3	9	17	6	8	17	7	15
ENSG00000189410.12	176.74	-1.22479	0.386046	1.99714e-05	0.00016188	SH2D5	80	72	56	112	42	70	82	156	45	213	30	230	153	128	104	313.999	70	149	178	190	218	116	97.999	0	109	124	169	907	107	340	247	305.999	76	127	56	339
ENSG00000198569.10	13.7299	-1.08488	0.317839	1.99758e-05	0.00016188	SLC34A3	12	6	9	5	9	7	6	1	12	7	2	12	8	12	15	8	10	12	27	15	17	12	11	0	17	20	23	16	10	24	13	23	24	14	8	35
ENSG00000177494.6	23.7369	3.61226	2.31759	2.00775e-05	0.000162551	ZBED2	1	0	1	4	0	6	498	402	29	1	5	30	13	3	229	0	3	1	0	1	3	0	2	0	0	0	2	0	3	0	0	0	0	0	0	1
ENSG00000154975.14	732.162	-1.08957	0.320371	2.03591e-05	0.000164364	CA10	1021	322	298	571.999	337.999	445	257	364.001	436	396	212.999	947	495.999	288.999	398.001	1395	437	520	588	1336	483	743.999	547.001	0	350.999	911	786	2326	393	1952	323	1016	747.001	843.001	622	1269
ENSG00000049283.18	42.0826	1.50996	0.618502	2.04756e-05	0.000165149	EPN3	150	10	18.138	15	40.145	34	869.001	343	66.051	7	5	80.361	18	17	70.378	25.317	43.484	16	26	18	18	37	38.999	0	7	4.02	23	7	16	11	19	26	19	11	2	13
ENSG00000204959.4	115.082	1.49329	0.603481	2.06115e-05	0.000165984	ARHGEF34P	552.423	23.961	176.317	150.122	133.911	150.456	1041.38	557.441	235.017	86.598	127.955	183.06	85.779	101.815	380.943	34.865	55.942	124.307	98.478	13.365	45.654	22.486	222.738	0	32.544	26.914	0	8.472	67.333	5.754	38.298	68.679	32.073	96.765	22.049	39.754
ENSG00000243896.4	13.4276	1.76367	0.851393	2.06198e-05	0.000165999	OR2A7	64	10	19	24	24	17	166	101.363	37	0	16	25	7	7	54	4	5	9	7	3	2	2	20	0	5	4	2	0	7	0	4	7	0	0	1	3.168
ENSG00000283597.3	1.52233	1.87601	0.945653	2.06813e-05	0.000166364	FAM169B	6	1	2	1	2	4	2	1	7	1	2	0	0	0	2	1	0	1	3	1	1	0	2	0	1	1	0	0	0	1	1	1	1	1	0	0
ENSG00000257185.2	31.0894	-1.13702	0.341936	2.07454e-05	0.000166749	LINC02293	20	15	17	17	23	8	11	2	39	4	15	52	39	17	14	45	27	22	19	23	32	52	25	0	51	48	45	31	28	35	28	37.001	40	26	53	46
ENSG00000137393.10	120.437	1.16764	0.357215	2.09881e-05	0.000168489	RNF144B	259	117	91	80	223	99	884	388	271	50	245	195	68	175	311	36	92	155	234	66	43	52	192	0	47	28	33	34	25	58	53	68	53	126	82	75
ENSG00000118271.12	905.28	1.51697	0.630323	2.14355e-05	0.000171386	TTR	463	2135	1666	164	7783	1907	5578	2066	2165	1102	2694	274	73	28	185	2264	775	498	191	269	451	1176	157	0	386	51	81	483	912	12	164	88	405	61	1005	157
ENSG00000125637.16	133.281	1.07104	0.314717	2.17499e-05	0.000173358	PSD4	374	73.999	120	157	110.001	229	763	505	266	127.999	156	202.999	87	106.999	250	71	95	90.001	109	64.001	72	55	130.999	0	102.001	80	57	70.001	86	76.999	75	63.001	81	60	88	80
ENSG00000255136.3	38.7563	-1.23151	0.394693	2.19894e-05	0.000174914	CTD-2562J17.4	18	14	25	14	22	13	11	3	30	7	17	32	32.001	40	26	29	28	33	54	53	29	44.001	16	0	25	35	37	82	46	90	27	48	37	37	44	65
ENSG00000186732.14	364.98	1.15356	0.352048	2.20139e-05	0.000175028	MPPED1	355	918	319	81	323	508	1838	644	842	1398	380	383	314	723	1056	127	380	458	426	135	98	251	546	0	472	324	170	158	198	60	236	122	185	114	125	90
ENSG00000105357.19	506.98	1.17731	0.36433	2.21329e-05	0.000175865	MYH14	1833	393	582	602.001	725	382	6176	2488	745	373	375.001	850	328	627	838.001	332	245	463	629	197.001	171.999	267.001	865.001	0	262	239.999	161	151.001	121	107	236.999	338.001	178.999	674	243	229
ENSG00000014257.16	35.2343	1.28672	0.432441	2.24489e-05	0.000177911	ACP3	186	13	21	51	51	92	306	155.999	85	4	69	35	45	49	42	24	11	25	60	16	16	25	62	0	33	15	19	3	22	1	13	20	9	22	9	15.001
ENSG00000125522.4	5.50795	-1.85576	0.943117	2.24495e-05	0.000177911	NPBWR2	0	1	2	2	2	1	0	0	0	2	0	7	10	1	6	5	4	8	7	7	7	8	3	0	1	6	12	4	1	40	2	11	3	7	0	5
ENSG00000188425.4	11.6222	-1.14671	0.350126	2.28609e-05	0.00018081	NANOS2	4	12	10	10	7	2	10	2	8	4	5	16	10	5	10	11	10	10	11	24	8	12	6	0	9	13	14	30	5	32	11	15	10	8	11	28
ENSG00000283973.2	9.27271	-1.38014	0.510527	2.32655e-05	0.000183727	RP5-848E13.4	3	0	5	1	4	1	4	7	2	4	2	10	23	1	13	19	4	13	15	11	9	10	14	0	10	3	28	14.999	2	7	34.001	9	5	10	4	10
ENSG00000272235.1	14.033	1.23012	0.397404	2.35955e-05	0.000185933	RP11-22L13.1	23	43	18	9	35	28	21	9	27	47	24	11	9	30	8	2	20	7	10	4	4	33	16	0	9	6	5	7	11	1	2	4	3	7	22	6
ENSG00000171345.13	1639.56	2.25051	1.26865	2.46506e-05	0.000193416	KRT19	3823	28	175	605	1389	2236	43728	17581	4730	59	329.001	5839	945	700	9160	188	44	1336	733	18	179	23	3129	0	308	170	62	20	57	21	177	744	84	590	42	69
ENSG00000258752.2	54.3214	-1.50054	0.631538	2.48231e-05	0.000194591	RP11-356K23.1	26	35	20	8	25	26	131	13	17	17	30	53	14	19	42	23	17	19	17	80	19	38	27	0	42	41	42	83	31	42	24	53	34	25	69	40
ENSG00000111348.9	35.9286	1.26593	0.424437	2.5073e-05	0.000196191	ARHGDIB	178	5	46	104.999	28	62	138	99	90	8	34	24	61	32	52	20	16	161	126	9	26	6	45	0	17	17	13	15	10	7	9	29	10	18	5	6
ENSG00000075643.6	51.701	1.23933	0.407419	2.55157e-05	0.000199048	MOCOS	234	63	81	81	47	82	88	51	48	258	49	24	128	78	51	29	15	29	112	11	9	13	95	0	35	38	17	13	14	16	20	20	7	54	40	10
ENSG00000143226.15	28.007	1.38305	0.523215	2.60208e-05	0.000202436	FCGR2A	115	6.999	55	71	30	30	158	20	97	85	36	23	18	52	63	7	13	28	48	1	35	5	42.001	0	17	8	5	9	4	0	17	12	4	26	9	4
ENSG00000243902.6	22.254	-1.16687	0.365661	2.60544e-05	0.000202594	ELFN2	17	9	20	7	8	18	6	3	20	3	13	32	15	13	9	21	11	16	19	56	24	27	17	0	15	26	34	57	18	58.007	13	15	25	24	14	32
ENSG00000137801.11	2520.75	1.18587	0.376144	2.61061e-05	0.000202915	THBS1	4203	2432	4623	3296	3001	2843	3877	10263	4564	652	5991	2092	1865	2113	11515	1102	1576	2174	2864	990	792	1181	1546	0	1311	1000	2634	947	919	341	832	1114	847	2057	2212	744
ENSG00000255374.3	4.85604	-1.29287	0.44789	2.65189e-05	0.000205688	TAS2R43	0	3	0	2	4	2	2.178	1	5	3	1	5	3	4	4	0	7	3	7	5	11	3	8	0	12.724	8	3	5	4	8	6	6	5	1.844	9	10
ENSG00000203908.4	9.41849	-1.08686	0.328038	2.67842e-05	0.000207558	KHDC3L	4	5	9	4	3	2	9	7	12	9	2	16	9	10	7	10	7	2	4	7	16	7	6	0	7	10	11	14	6	20	16	14	9	19	7	21
ENSG00000215065.3	7.89363	-1.2871	0.444435	2.68955e-05	0.000208294	DUSP8P1	0	4.059	4.63	3.251	5.152	7.999	3.336	1.112	3.012	3.447	0	10.712	17.085	7.929	2.761	10.308	2.609	10.739	8.651	9.919	9.694	5.301	10.255	0	4.521	15.772	6.803	13.735	1.349	14.607	8.809	12.044	12.375	1.252	14.754	15.198
ENSG00000132698.15	88.4636	1.98061	1.08257	2.71682e-05	0.000209963	RAB25	514	8	13	42	107.999	72.999	1847	962	254	6	13	285.999	40	22	376	6	4	32	3	8	8	9	251	0	20	16	11	5	9	6	3	80	8	8	6	19
ENSG00000236345.1	7.46425	1.50042	0.642745	2.72368e-05	0.000210367	SCAT8	36	1	11	21	16	6	22	33	15	4	2	6	8	4	14	5	1	12	11	1	1	7	16	0	4	4	2	1	1	2	0	1	5	5	1	2
ENSG00000140287.11	71.8656	1.40915	0.553673	2.76048e-05	0.000212889	HDC	224	418	123	5	73.999	286.999	65	7	97	329.001	60	49.999	108	137	22	67.999	75	67	20	5	11	62	58	0	39.999	45.999	150	11	18	13	5	30	8	16	28	11
ENSG00000165125.22	37.9358	-1.04512	0.311505	2.77744e-05	0.000213876	TRPV6	46	12	20	25	27	26	63	22	42	9	15	45	26	20	32	24	38	22	23	30	39	47	44	0	33	64.001	61.999	51	24.001	63.001	16	46	54	28	40.999	67
ENSG00000258670.1	1.95407	2.38036	1.40236	2.78869e-05	0.000214613	RP11-1042B17.3	3	0	2	3	1	4	3	3	1	19	2	5	5	2	2	0	3	0	3	0	2	0	6	0	0	0	0	0	0	0	0	1	0	0	0	0
ENSG00000116132.12	4461.46	1.04592	0.312202	2.8112e-05	0.000216151	PRRX1	7739	916	8530	6968	7578	5916	6424	16433	7527	4563	9485	5459	3337	3444	5344	2708	7522	3782	5126	2524	4093	1728	2610	0	2735	7223	2934	1286	2914	901.999	2094	1932	3337	2481	998	2098
ENSG00000286086.1	7.81586	-1.10554	0.338565	2.84212e-05	0.000218332	RP11-110C15.5	10	6	1	2	3	3	4	5	10	0	2	8	10	6	3	14	3	8	11	9	14	7	5	0	11	11	12	6	6	8	14	9	14	11	9	9
ENSG00000232903.2	10.12	-1.15145	0.361728	2.87789e-05	0.000220948	LINC01166	5	1	11	5	2	5	1	0	6	16	3	10	14	7	5	4	15	11	21	8	6	12	11	0	5	15	13	18	5	23	9	18	12	20	11	11
ENSG00000241061.3	7.34634	1.09511	0.334357	2.89012e-05	0.000221754	RPL5P1	10.054	14.824	10.001	9.918	10.375	15.013	8.001	11.018	8.001	15.001	8.281	7	10	16.468	15.967	6.001	6.988	14	12.619	1	4	3	4.979	0	4	1	5.001	5.001	8.001	0	1	4	3.019	6.084	3	2
ENSG00000184261.5	533.76	-1.15041	0.361804	2.92081e-05	0.000223775	KCNK12	350	266	300	286	258	133	368	278	208	327	132	1504	395	214	192	1106	597	348	205	972	1684	283	259	0	402	505	719	1150	386	947	286	600	288	351	271	1620
ENSG00000172209.6	109.672	-1.05908	0.319072	2.93837e-05	0.000225053	GPR22	84	30	105	44	73	109	29	17	109	16	96	112	87	66	98	75	109	106	52	146	94	151	69	0	134	174	164.999	126	88	269	102	93	145	95	89	135
ENSG00000256812.2	13.1855	4.19399	3.49331	2.95146e-05	0.000225798	CAPNS2	3	0	1	0	2	1	269	261	24	0	0	22	1	1	49	0	2	0	0	0	0	3	0	0	0	0	0	0	0	0	0	0	0	1	0	0
ENSG00000266907.1	8.18129	-1.08759	0.332779	3.04559e-05	0.00023225	AC006116.22	5	3	4	1	3	3	0	8	8	1	6	9	11	15	9	13	3	15	7	6	10	8	8	0	12	7	16	15	4	14	7	6	4	11	7	15
ENSG00000285778.2	15.842	-1.03495	0.310328	3.06286e-05	0.000233266	RP11-275A6.1	8	5	4	7	3	6	4	9	2	14	32	21	22	26	16	28	15	14	18	18	11	23	8	0	18	33	26	41	13	9	16	12	12	17	13	19
ENSG00000279954.1	15.5883	-1.10777	0.342493	3.07301e-05	0.00023397	WI2-85898F10.2	4	7	6	5	4	11	6	3	4	32	6	14	30	18	14	21	8	25	33	10	9	25	12	0	21	30	23	10	11	18	5	15	23	37	21	14
ENSG00000212664.5	16.2336	1.06428	0.323506	3.14329e-05	0.000238543	RP11-592N21.1	17.607	12.381	26.121	65.586	18.358	14.747	20.182	17.881	22.689	25.221	24.411	12.743	18.375	24.549	32.524	23.52	9.579	13.982	32.631	4.68	10.081	17.994	23.264	0	10.156	14.862	6.831	12.296	6.003	13.071	13.26	8.9	1.291	6.656	5.461	0
ENSG00000165816.13	105.926	1.66218	0.825875	3.14826e-05	0.000238849	VWA2	293	20	100	292	65	181	2194	785	212	13	46	101	138	302	419	37	4	72	132	8	27	14	56	0	57	10	3	10	29	0	20	16	9	89	20	10
ENSG00000125533.6	40.2982	-1.15153	0.366531	3.21379e-05	0.000243246	BHLHE23	33	6	13	13	7	36	16	45	15	16	12	42	48	12	23	109	24	24	62	38	75	46	26	0	13	49	42	80	24	95	81	28	92	35	18	42
ENSG00000162621.7	17.2281	-1.4263	0.592033	3.34097e-05	0.000251907	LRRC53	1	9	2	4	6	3	1	4	5	12	13	23	5	6	3	10	14	2	9	109	23	20	5	0	9	4	47	25	11	50	14	12	8	13	11	61
ENSG00000052344.16	96.2881	1.6297	0.804259	3.3566e-05	0.000252863	PRSS8	826	9	39.001	24	131	66	1121	455	191	9	15	339.001	79	19	276	21	36	76	24	23	21	12	326	0	30	20	19	14	6	10	28	72	17	21	16	17
ENSG00000267436.1	8.64591	-1.06065	0.324791	3.42332e-05	0.000256928	AC005786.7	4	3	3	4	3	3	2	5	6	8	10	14	8	3	6	8	15	14	9	4	13	11	7	0	8	15	11	20	7	6	3	2	17	15	13	13
ENSG00000271811.1	6.23148	1.24564	0.430156	3.46132e-05	0.000259382	RP1-79C4.4	24	1	15	12	12	4	8	19	13	10	10	13	6	1	7	4	8	5	5	2	4	4	4	0	1	1	2	1	6	2	1	3	5	2	3	8
ENSG00000138772.13	84.3949	1.26298	0.444513	3.52022e-05	0.000263104	ANXA3	450.001	38	100.999	70	130.001	80	737.999	230	255	32	38	242.001	88	53	251	52	58	82	52	23	36	33	184.999	0	40	39	9	26	68	6	41	58	28	17	48	19
ENSG00000225206.10	362.796	-1.05036	0.321772	3.57655e-05	0.000266694	MIR137HG	265	223	193.001	264.999	259.819	171	210	149.999	217	139	195	661.001	219	160	156.999	460.001	325	180	145	803.099	835.675	262.791	221	0	367	329.001	519	836.001	192	752.886	166.999	389	231	243	424	1097.83
ENSG00000114349.10	9.08966	-1.44115	0.61688	3.60045e-05	0.000267932	GNAT1	3	1	4	0	2	2	1	4	4	4	3	9	11	1	3	8	6	7	12	10	10	7	8	0	11	8	11	6	2	8	10	15	7	6	2	17
ENSG00000213386.3	5.3408	-1.28494	0.465108	3.64836e-05	0.000271104	RP11-779O18.2	0	2	4	6	2	3	3	0	1	6	2	8	1	2	1	0	4	3	8	4	4	6	9	0	9	16	9	3	6	10	7	2	5	14	7	11
ENSG00000225420.1	3.36478	-1.69553	0.887596	3.69744e-05	0.000274275	AC104134.2	2	1	1	1	0	1	2	0	0	1	0	7	4	2	2	9	7	0	9	2	3	4	5	0	1	8	8	8	0	2	5	2	1	9	3	6
ENSG00000078269.15	621.736	1.12249	0.357927	3.76229e-05	0.000278122	SYNJ2	1154	305	1364	2298	581	1053	1916	976	853	524	1226	403	592	1300	1130	469.001	346	762.999	1603	244	401	234	460.999	0	367.999	260	211	145	222	73	304	223	262	1121	187	224
ENSG00000212743.2	8.6261	-1.17133	0.38555	3.78109e-05	0.00027927	LINC02656	3	2	5	7	7	3	2	2	4	3	1	6	24	9	12	16	13	1	17	7	12	9	9	0	9	5	21	7	1	12	13	14	7	6	10	13
ENSG00000147889.18	67.1537	1.29391	0.477766	3.87132e-05	0.000285032	CDKN2A	96.999	9	32	369.999	57	123	100	95	194.001	25	42.001	20	49.001	175	365	90.001	30	96	125	48	40	11	21	0	37.999	42.001	14	47.001	17	10	23.001	12	12	27.001	8	13
ENSG00000249109.1	5.33132	-1.54526	0.739681	3.87494e-05	0.000285217	RP11-1026M7.2	0	0	0	0	0	3	1	0	8	5	0	2	4	6	11	2.999	4	5	14	3	9.732	2.498	9	0	0	3	8	12	3	13.59	11.722	7	5	6	5	10
ENSG00000189280.3	16.0074	3.70269	3.26953	3.8845e-05	0.000285839	GJB5	2	0	1	0	0	17	473	309	43	0	1	29	3	1	59	0	0	0	0	0	0	0	5	0	1	0	1	0	0	0	0	0	2	0	0	0
ENSG00000226725.2	6.0182	-1.19748	0.404412	3.94448e-05	0.000289589	PABPC1L2B-AS1	4.5	2.5	3.5	5.5	2	3	1	0.5	6.5	4	2.5	5	2.5	4	0.5	8.5	8	3.5	4.5	7	0	10.5	4.5	0	6.5	5.5	16	18.251	7	7	2.5	5	11	11	12	9.5
ENSG00000279594.1	6.43412	-1.05518	0.327274	3.94682e-05	0.000289669	RP11-950C14.10	3	4	5	2	3	9	0	2	6	2	4	4	6	4	5	12	6	3	8	3	7	3	7	0	10	5	13	12	9	3	15	3	9	10	10	9
ENSG00000116819.9	40.2828	-1.0036	0.305534	3.97654e-05	0.000291194	TFAP2E	22	16	37	38	29.001	26	23	19	22.001	26	15	37	22	36	50	35	19	92	41	53	22	44.999	17	0	40	59	41	49	28	99	28	54	39	35	24	60.001
ENSG00000234782.3	6.92357	1.08447	0.341271	3.99026e-05	0.000292115	TPT1P9	12.995	8	14.473	6.202	6.001	14.001	17.956	17	11.004	12.087	7	7	12	9.003	19.003	5	5	5	12	5	2	5	7.001	0	6.001	4	2.001	2	4	2	3	2	3	7	3	2
ENSG00000225159.1	8.95477	1.05544	0.328089	4.02544e-05	0.000294545	NPM1P39	18.125	12.911	21.98	12.507	8.416	10.166	15.581	14.861	8.05	19.467	14.912	9.396	11.325	18.755	12.502	10.249	4.042	11.936	24.884	4.627	2.32	3.015	6.286	0	3.962	8.011	4.003	6.046	7.029	0	6.81	2.046	6.766	5.004	2.003	3.164
ENSG00000144119.4	219.673	-1.30548	0.491909	4.03515e-05	0.00029498	C1QL2	381	148	166	93	41	52	15	12	68	139	23	169	147	114	72	133	76	124	68	300	142	260	391	0	143	361	410	185	93	1426	449	84	302	139	84	235
ENSG00000111907.21	365.663	1.2854	0.475192	4.10289e-05	0.000299081	TPD52L1	1015	81.999	588.999	1172	299	663.999	1238	947	612	106.001	248	257.999	403.001	777.999	784	229.999	80	511.999	1668	93	192.001	111.999	279	0	123	119	70	49	96.999	63	140.998	99	79	414.999	49	101.999
ENSG00000152766.6	17.3992	2.83075	2.03238	4.10708e-05	0.000299301	ANKRD22	62	0	3	2	6	4	258	356	14	0	0	24	0	1	36	1	0	4	0	0	0	1	20	0	3	3	1	0	0	0	0	2	1	1	0	0
ENSG00000287209.1	21.3142	-1.0726	0.337993	4.24757e-05	0.00030788	RP11-761D8.1	15	11	15	3	23	11	10	2	24	9	7	15	26	26	9	21	19	29	5	31	23	39	22	0	31	21	42	55	20	41	20	24	13	9	20	28
ENSG00000115474.7	36.6872	1.41408	0.617031	4.49936e-05	0.000323302	KCNJ13	79	68	25	5	193	31	98	55	31	30	68	15	47	6	12	175	23	3	78	6	21	25	23	0	3	5	2	7	24	42	5	12	8	4	17	9
ENSG00000206337.12	92.3044	-1.088	0.348215	4.54871e-05	0.000325845	HCP5	78	51.001	66	46	65	57.324	38.288	18	83	87.671	39.548	119.554	65.956	43	90	91	80	90.412	81	108.928	72	115.053	62	0	84	80	64	89	38	103	55.406	108.433	89.468	73	76	132.107
ENSG00000163793.13	2.9938	-1.77264	1.01238	4.63025e-05	0.000330948	DNAJC5G	0	2	0	0	2	2	0	0	1	0	0	2	2	5	0	1	3	1	0	6	3	12	1	0	5	7	5	2	2	3	17	1	2	5	1	5
ENSG00000167767.14	39.7423	1.62117	0.855949	4.68441e-05	0.000334167	KRT80	67	4	44	53	22	33	1312	361	204	5	7	78	51	35	82	6	3	65	39	4	9	1	45	0	16	4	7	7	3	0	4	16	9	39	8	13
ENSG00000006606.9	3.06552	1.72038	0.966552	4.79289e-05	0.000340393	CCL26	18	0	5	9	2	13	5	3	14	1	5	0	2	1	5	1	0	3	2	3	2	2	1	0	1	2	1	0	0	1	3	0	0	1	0	0
ENSG00000274727.1	3.88991	-1.47124	0.691991	4.80821e-05	0.000341387	RP11-476I15.6	1.117	3.933	1.13	0	3.251	1.147	0	0	0	0	0	2.722	5.644	4.762	1.205	7.901	6.971	3.509	4.108	8.098	6.526	2.504	3.718	0	1.09	7.406	7.049	6.385	4.283	8.507	0	2.405	3.567	2.158	5.228	5.745
ENSG00000268660.1	7.5923	-1.15489	0.389654	4.94993e-05	0.000349863	LETM1P2	6	4	3	4	9	2	2	1	4	6	0	10	9	6	4	8	11	4	5	11	2	9	12	0	3	24	19	7	7	9	5	14	15	6	5	9
ENSG00000261226.1	24.8875	-1.09327	0.354541	4.95799e-05	0.000350067	RP11-830F9.7	9	6	22	20	25	29	13	6	21	19	10	26	31	17	15	33	26	14	21	20	37	34	7	0	19	35	24	30	14	28	19	29	18	31	13	38
ENSG00000144063.4	55.6274	1.13572	0.378336	4.98396e-05	0.000351726	MALL	123.147	32.91	23	25.547	59.661	55.338	725.898	491.667	119.244	68.705	38.777	66.785	34.252	33.527	74.488	32.84	31.666	25.732	58.462	15.33	30.437	29.719	35.666	0	31.517	33	39	26	26.748	26	29.138	24.19	19.217	26.188	26.721	31.665
ENSG00000251593.1	3.68011	1.23374	0.44901	5.12395e-05	0.000360417	MSNP1	8.005	1	6.003	10.003	7.001	5.002	5.002	5.001	8.644	5.001	9.001	4.003	2	3.001	5.002	4.001	9	2	5.004	3.001	3.001	4.001	2	0	5.003	5	0	2	1	0	1	1	0	1	1	2
ENSG00000203987.3	6.66845	-1.31419	0.526987	5.24231e-05	0.000367534	RP11-188C12.3	6	2	1	5	4	1	1	0	4	1	1	8	2	2	6	14	8	3	4	8	12	13	5	0	1	9	12	16	2	14	3	11	6	10	2	25
ENSG00000141750.7	115.561	-1.03913	0.330824	5.32779e-05	0.000372713	STAC2	46	121	62	48	28	24	20	58	28	181	29	129	166	111	101	161	87	89	378	106	126	78	103	0	142	333	142	148	40	224	102	72	82	199	55	121
ENSG00000285417.1	29.2971	1.7048	0.975241	5.34777e-05	0.000373805	CH17-84K15.2	13	9	24	0	49	16	161	47	51	517	5	7	143	15	14	23	0	26	73	1	10	9	12	0	6	12	2	2	30	0	17	2	23	10	1	3
ENSG00000261744.1	6.69079	-1.1572	0.395584	5.36015e-05	0.000374365	ZFPM1-AS1	2	1	8	4	2	2	2	0	7	5	5	7	11	4	1	7	7	5	4	5	16	2	7	0	10	12	14	2	2	11	7	6	11	12	7	16
ENSG00000283439.4	6.80804	-1.44369	0.684504	5.59495e-05	0.00038844	SPEM3	3	4	4	1	2	1	0	1	3	0	0	11	10	0	2	24	6	5	6	13	11	9	2	0	1	17	21	15	0	9	6	5	6	7	3	20
ENSG00000152463.15	11.1335	1.38529	0.617302	5.68561e-05	0.000393776	OLAH	43	11	20	38.001	23	25	6	11	43	1	33	7	3	3	19	10	8	8	4	2	11	5	13	0	2	0	1	0	3	1	3	8	9	4	5	5
ENSG00000096696.15	2484.53	1.48368	0.736208	5.71308e-05	0.000395465	DSP	7117	221	1006	794	2031	1580	58130	31163	5591	262	2862	3114	937	1189	5831	717	560	1989	943	379	1114	375	2789	0	1258	421	268.001	101	705	55	1047	1390	952	640	634	1101
ENSG00000280486.2	1.96806	-1.73286	1.02353	5.75124e-05	0.000397357	LLNLR-307A6.1	0	1	0	0	1	0	3	0	0	1	1	6	1	1	1	2	0	4	0	2	1	2	3	0	0	4	6	4	1	4	2	5	3	2	4	2
ENSG00000286348.1	3.20922	-1.35718	0.586432	5.76822e-05	0.000398316	RP11-107M13.1	1	3	0	2	1	0	0	0	0	4	1	2	1	2	1	4	0	2	4	7	3	5	2	0	1	6	3	4	4	9	2	4	8	9	7	2
ENSG00000119411.11	38.1561	2.09182	1.40491	5.8148e-05	0.000401007	BSPRY	521	0	5	16	46	26	478	315	61	7	3	72	14	26	39	3	0	22	30	0	2	1	90	0	6	1	1	1	0	1	0	25	2	23	1	3
ENSG00000203722.8	2.66785	1.40384	0.642993	5.81961e-05	0.00040111	RAET1G	10	1	5	7	5	7	16	9.001	6	2	10	2	1	2	4	3.004	1	3	0	2	0	0	0	0	0	0	2	1	1	0	0	3.042	1	2	1	1
ENSG00000132357.14	123.493	1.08296	0.356932	5.91926e-05	0.000406451	CARD6	399	65	163	261	195	267	146	121	387	33	355	92	135	128	182	52	44	95	177	37	108	74	153	0	119	17	27	38	105	28	102	111	68	57	57	81
ENSG00000083067.24	1425.64	1.13239	0.386141	6.00497e-05	0.000411505	TRPM3	3013	3919	1279	530	2349	2012	2016	665.999	1733	2566	5515	945.001	1862	955	1117	1135	816	737	1527	774.001	387	1328	853.999	0	1010	574.001	649.001	1017	1399	223.001	238.999	754	686.001	716.999	2419	509.001
ENSG00000081923.15	66.5114	1.33347	0.568682	6.19505e-05	0.000422227	ATP8B1	243	6	85	135	48	76	672	484	96	20	104	120	60	55	388	12	22	116	80	16	11	11	100	0	22	9	44	13	4	10	24	23	14	25	14	12
ENSG00000142494.13	45.6792	1.10294	0.37022	6.20481e-05	0.000422668	SLC47A1	176	22	101	44	52	48	18	86	37	185	66	50	62	68	62	26	38	51	56	6	70	8	27	0	35	58	11	10	30	5	31	12	21	62	9	19
ENSG00000100593.18	41.6256	1.04443	0.34029	6.36337e-05	0.000431865	ISM2	68	48	95	19	65	46	106	48	31	141.999	69	42	30	66	58	33	40	47	42	24	10	82	120	0	29	7	47	31	15	9	25	15	13	13	13	16
ENSG00000166105.16	23.7413	-1.25931	0.492659	6.42787e-05	0.000435667	GLB1L3	11	2	3	14	8	1	22	18	3	13.008	4	72	26	8	10	69	26	7	23	36	72	14	14	0	16	22	39	59.999	14	24.001	17	43.001	10	17.999	4	84
ENSG00000111057.11	361.25	1.13757	0.393313	6.43064e-05	0.00043574	KRT18	1994	222	261	182	494	493	2546	1209	532	227	465	642.001	398.001	231	897	218	125	519.999	241	149	120	148	834	0	210	62	112	134	134.999	141	82.001	253	139	287	189.997	247.999
ENSG00000181323.8	4.15259	-1.32454	0.564937	6.50728e-05	0.000439772	SPEM1	2	2	1	0	1	2	3	1	1	0	3	8	3	4	1	3	4	2	2	10	12	9	5	0	8	4	5	3	3	9	9	4	3	1	3	7
ENSG00000111405.9	11.8783	1.48969	0.772723	6.64822e-05	0.00044753	ENDOU	10	2	21	8	1	11	259	190	11	3	13	7	9	3	8	2	3	2	12	3	7	5	5	0	1	5	4	1	3	1	3	2	4	0	3	7
ENSG00000134762.17	357.737	1.30269	0.542868	6.65767e-05	0.000447932	DSC3	196	289	159	151	478	217	5383	4649	836	84	330	450	162	217	686	346	345	210	61	67	216	110	243	0	161	106	170	69	35	30	70	105	113	218	305	85
ENSG00000229855.9	2.06179	2.04428	1.41664	6.77402e-05	0.00045445	CTC-546K23.1	9	0	6	5	3	1	0	0	1	0	18	0	3	1	2	0	1	0	1	0	2	1	1	0	0	1	0	0	0	0	0	0	1	0	0	1
ENSG00000112038.18	131.625	-1.02727	0.335132	6.89037e-05	0.000461532	OPRM1	114	79	56	197	92	65.001	35	26	76	15	53	113	86	68	33	159	177	93	48	223	104	143	70	0	113	221	216	514.001	155	295	118	153	95	153	99	236
ENSG00000119715.15	116.413	-1.03037	0.337609	7.05858e-05	0.000471079	ESRRB	47.999	157	84	49	40	46	21	60	69	47	69	107	46	95	56	275	93	204	79	65	87	133.001	80	0	68.999	270	53	115	58	195.999	376.999	79	126	262.999	70	102.001
ENSG00000163191.6	1908.12	1.11272	0.382843	7.06641e-05	0.00047148	S100A11	4137	477	2967	6136	2432	2998	10845	6674	4083	404	1962	2007	1706	2333	4520	1061	850	2713	3850	502	1544	505	1689	0	1308	902	619	345	943	336	1094	924	719	2057	554	863
ENSG00000224294.1	3.0287	-1.67651	1.02133	7.25811e-05	0.00048289	PINCR	1	0	1	0	0	2	0	0	1	0	0	2	5	0	5	3	1	7	6	6	2	6	5	0	8	2	6	0	2	0	5	10	3	2	6	2
ENSG00000182352.8	7.89445	-1.19606	0.447215	7.4298e-05	0.000492272	C17orf77	7	4	2	5	7	7	1	2	6	1	4	7	15	3	3	7	3	5	4	9	10	8	10	0	10	15	10	15	9	2	2	18	3	7	4	7
ENSG00000006555.11	15.4506	1.46149	0.76079	7.47198e-05	0.000494684	TTC22	39	9	6	3	12	25	221	222.999	4	29	5	8	5	4	4	4	5	9	7	14	1	7	15	0	9	9	4	0	3	0	0	3	4	3	10	12
ENSG00000159556.10	23.5685	1.20792	0.461059	7.71597e-05	0.000508347	ISL2	32	72	51	11	13	38	162	134	28	38	28	18	17	24	60	42	16	24	14	6	28	0	20	0	30	6	13	1	5	1	13	10	9	11	13	6
ENSG00000265907.2	37.9717	-1.17851	0.436968	7.85824e-05	0.000516396	RP11-737O24.2	7	7	13	8	18	12	39	46	11	7	9	115	42	28	157	23	22	27	56	44	12	37	26	0	36	29	38	45	25	83	14	24	29	90	35	52
ENSG00000168404.13	19.4154	1.13995	0.410037	8.18385e-05	0.000534919	MLKL	53	5	46	75	21.001	41	23	12	52	7	23	13	18	17	31	14	12	39	55.001	6	9	6	20	0	9	13	8	0	7	6	11	12	8	13	6	12
ENSG00000006747.15	79.0754	1.30648	0.578968	8.3649e-05	0.000545253	SCIN	114	15	133	5	278	13	33	858	55	10	127	42	15	27	115	15.999	11	33	34	10	15	8	23	0	36	36	25.999	9	41	10	31	27	27	11	40.999	22
ENSG00000144824.21	1409.19	1.02818	0.343635	8.36532e-05	0.000545253	PHLDB2	3613	542	2720	5430	1335	2382	1931	1395	2316	987.999	1987	1110	1392	2178	3506	849	814	1646	3902	465.001	1596	437	939.001	0	1077	614	800	271	556	166	820	530.999	573.999	1709	736.001	664.999
ENSG00000285972.1	41.2368	-1.55948	0.915002	8.38225e-05	0.00054608	CERNA2	1	14	1	7	1	0	10	12	9	11	3	6	17	1	16	49	13	42	11	11	76	50	21	0	1	9	34	33	131	16	639	6	43	3	11	4
ENSG00000233191.2	5.1684	-1.22303	0.484699	8.4633e-05	0.000550293	AC006372.6	1	0	5	4	3	1	2	0	3	5	3	5	6	2	5	5	1	3	2	0	6	13	1	0	6	14	8	8	6	2	9	5	7	6	7	5
ENSG00000260001.7	30.3634	-1.03675	0.348728	8.49211e-05	0.000551279	TGFBR3L	25	11	24	21	26	17	10	12	21	13	8	27	35	17	18	26	34.001	25.999	35	40	34.001	33	28	0	20	22	38	22	17	40	34	37	29	33	18	47
ENSG00000219451.3	2.60914	1.40547	0.717116	8.67641e-05	0.000561539	RPL23P8	8	5	6.001	3	1	3	6	6.001	2	1	7	5	3	6	3	5	3	1	4	1	0	0	5	0	0	0	1	1	1	1	0	1	1	1	0	1
ENSG00000279878.1	5.79096	-1.29412	0.570584	8.77114e-05	0.000566243	RP11-286N22.16	3	2	7	3	3	1	4	1	3	0	0	8	5	4	1	14	3	3	1	7	11	2	3	0	3	9	11	9	1	7	10	16	20	5	1	11
ENSG00000147257.15	6917.24	1.02181	0.342953	8.87672e-05	0.000571766	GPC3	18265	9623	11310	9652	9738	10805	7870	9265	8812	19649	6029	11012	6062	14297	11037	2707	6275	7483	10584	1763	4051	2161	10593	0	7204	10254	3572	1120	3025	246	3883	3722	4200	3927	1375	2482
ENSG00000120471.16	22.0784	-1.06082	0.364994	9.06023e-05	0.000581835	TP53AIP1	8	14	11	15	10	11	56	14	17	13	19	30	4	21	15	12	15	18	3	39	19	34	7	0	11	17	26	93	30	51	20	25	21	25	24	31
ENSG00000280916.2	33.0127	1.33975	0.63919	9.23414e-05	0.000591229	FOXCUT	107	7	39	105	20	59	6	6	58	3	38	22	30	49	31	18	5	33	63	9	49	7	49	0	26	11	2	0	15	2	15	20	16	24	5	16
ENSG00000149418.11	159.046	1.97212	1.48182	9.32397e-05	0.000596237	ST14	1440	4	4	22	232	118	4404	1487	520	0	30	463	62	38	424	1	0	80	14	7	4	4	569	0	27	17	4	4	7	1	1	141	19	10	4	3
ENSG00000143297.19	2.06478	1.51127	0.885913	9.57462e-05	0.000609836	FCRL5	9	5	4	4	5	3	1	4	13	0	14	2	0	3	2	1	0	0	1	0	0	0	1	0	3	0	1	0	0	0	1	0	1	0	2	0
ENSG00000198203.10	13.4354	1.30928	0.604399	9.57903e-05	0.000609966	SULT1C2	93	6	22	20	23	21.999	6	14	11	9	17	9	38.001	5	7	9	0	22	19	1	19	3	10	0	9.999	2	1	7	0	3	5	11	3	3	1	8
ENSG00000007933.13	9.85764	1.41469	0.752668	9.63668e-05	0.000612877	FMO3	35	3	41	58	13	25	25	6	28	0	6	6	3	11	12	5	2	17	17	4	8	1	1	0	4	6	0	0	3	1	2	2	4	8	0	0
ENSG00000152192.8	653.282	-1.17352	0.450356	9.69257e-05	0.000615821	POU4F1	139	90	197	155	279	74	180	1279	240	83	186	374	216	352	178	3311	414	2290	407	238	577	810	921	6	257	1148	298	763	465	714	762	723	2431	663	185	253
ENSG00000153060.8	8.90997	-1.01208	0.343026	9.96449e-05	0.00063122	TEKT5	11	4	7	4	9	1	5	2	8	4	4	4	10	8	6	8	10	8	3	3	13	8	8	0	10	11	6	14	6	18	13	8	14	14	8	11
ENSG00000197506.8	28.4346	1.14135	0.426309	0.000100978	0.000638406	SLC28A3	64	41	16	8	30	50	119	121	31	8	34	39	42	20	43	34	14	16	36	10	12	29	47	0	13	5	6	11	6	3	16	27	19	20	9	13
ENSG00000178722.13	38.4281	-1.06188	0.371363	0.000101183	0.000638918	C5orf64	24	17.001	25	15	14	19	8	8	19	13.001	16	28	19.999	27.999	27	40	35.999	76.999	23	29	52.001	61	83	0	31.001	150.999	24.001	53.999	19	51	24	47	62	40	14	52
ENSG00000278961.2	10.1259	1.62939	1.07794	0.000105842	0.000664578	SMIM34B	46.012	3	9	8	17.247	8	57.761	28	83	0	4	29	6	2.606	22	0	1	19	7	1	6	2	27.346	0	1	1	0	1	0	0	0	9	0	5	5	1
ENSG00000285889.1	2.87377	1.28462	0.591266	0.000107848	0.000675361	RP11-350J20.17	6	5	2	0	7	2	5	6	6	9.972	9	5	3	0	2	1	5	4	5	2	2	5	1	0	2	0	0	1	3	0	1	0	0	1	1	3
ENSG00000078596.11	1752.1	1.20668	0.495267	0.000108667	0.000678994	ITM2A	6399	483	3662	16382	1195	3389	941	1433	3945	242	1477	1603	1384	1768	2666	643	606	1924	4516	269	1257	306	1522	0	1033	628	252	111	732	60	1031	941	830.999	1042	425	647
ENSG00000117154.12	762.352	-1.14191	0.433211	0.000109424	0.000682562	IGSF21	862	233	296	708	409	265	337	391	310	246	164	970	413	268	343	2023	568	312	434	1138	988	516	342	0	317	389	535	3898	271	2381	435	701	901	299	406	2400
ENSG00000187783.12	15.1307	1.11104	0.408965	0.000109655	0.000683837	TMEM72	77	5	34	55	29	32	30	20	9	19	4	9	26	18	47	10	2	10	11	8	5	5	13	0	17	3	11	5	2	3	6	7	9	6	6	10
ENSG00000182795.13	35.7742	1.44519	0.842041	0.000115377	0.000715356	C1orf116	58	6	8	4	20	33	874	432	47	11	10	95	7	10	221	10	5	11	13	2	6	2	23	0	12	18	3	4	5	2	5	9	12	10	9	6
ENSG00000124107.5	17.3817	1.6429	1.13066	0.000116189	0.000720044	SLPI	344	0	3	5	23	3	258	92	0	3	5	26	1	1	15	3	3	5	3	4	5	4	36	0	6	4	6	2	0	2	2	9	4	1	3	0
ENSG00000167306.20	165.655	1.02314	0.356897	0.000118071	0.000729067	MYO5B	665.001	135	111	70	150	100	1756	897	132	209	311	189	110	189	232	88.419	125	129	59	112	85	110	244.001	0	78	102	157	59	38	73	126	105	116	86	111	113
ENSG00000251623.2	9.71832	-1.19401	0.493342	0.000120294	0.000740832	FAM153B	7	0	5.465	4	4.362	7.578	1	0	5.427	1.778	0	6.106	12.981	8.526	12.218	0	10.11	11.134	4.289	8.555	7.923	5.047	9.799	0	5.97	6.481	16.994	9.792	4.123	19.43	18.117	17.339	28.394	15.878	9.882	20.432
ENSG00000138271.6	14.2689	2.03979	1.78391	0.000120912	0.000744102	GPR87	18	0	1	6	6	13	326	205	65	0	0	38	13	2	101	0	0	4	0	0	1	0	15	0	1	1	0	0	0	0	2	2	1	2	1	0
ENSG00000128918.15	1351.04	1.38605	0.768865	0.000122758	0.000754201	ALDH1A2	7928	38	3478	7488	685	4773	1276	366	2623	290	1137	876	1235	1092	1554	214	105	3322	5273	79	1081	106	1353	0	932.999	149	43	59	411	27	904	774.999	445.999	343	30	243
ENSG00000168306.13	91.3159	1.00872	0.351146	0.000123563	0.000758418	ACOX2	305.001	33	181	193	133.001	207	71	77	207	101	146	85	112	81	197	50	48	111	157	40	94.999	26	85	0	80	40	26	15	72	3	89	55	57	79	22	43.999
ENSG00000168314.18	7.84153	-1.18212	0.487739	0.000128205	0.000782048	MOBP	3	4	5	2	6	12	1	1	5	1	1	8	2	0	2	3	5	5	10	1	18	8	8	0	7	7	16	4	17	5	4	8	9	17	8	13
ENSG00000101842.14	8.54172	1.42946	0.848584	0.00012849	0.000783602	VSIG1	199	3	0	2	2	4	56	12	4	5	4	3	0	3	11	2	2	3	2	11	5	3	5	0	2	2	3	4	4	0	2	3	1	4	7	4
ENSG00000286485.1	25.5451	-1.09456	0.408752	0.000129958	0.000791801	LL22NC01-132D12.4	21	6	29	9	21	10	9	1	22	10	12	36	9	12	19	8	29	16	4	52	16	47	23	0	8	15	42	66	20	75	31	34	28	20	23	63
ENSG00000261949.7	132.086	-1.27599	0.613548	0.000130288	0.000793437	GFY	45	18	41	120	50	22	8	53	24	44	23	132	63	24	16	331	37	40	68	344	183	98	58	0	45	95	74	451	26	901	49	83	43	73	15	507
ENSG00000128422.17	2438.18	1.73977	1.33171	0.000132303	0.000804185	KRT17	2967	9	564.995	888	4478	5287	88065.9	24435	26649	4	155	8575	1512	1781	16357	867.999	142	1826	230	36	97	15	3825	0	592	506.993	11	57	28.001	4	62	903	145	3547.99	37	15
ENSG00000171916.17	3.13672	2.05323	1.97245	0.00013613	0.000824908	LGALS9C	0	0	0	1	4	3	65.52	35.638	44.999	0	0	6	1.611	1	11	0	3	1.078	0	0	1	1	1	0	0	0	0	0	0	0	0	0	0	0	0	0
ENSG00000180043.11	12.414	-1.26949	0.613073	0.000136548	0.00082705	FAM71E2	4.679	3	16.44	0	9.521	2	0	0	9.112	0	1.493	5.492	23.563	6.086	1.508	27	2.953	15.664	5.369	10.658	16.434	9.636	14.964	0	22.295	9.726	65.504	12.362	3	7.831	46.431	17.558	12.41	1.818	10.094	18.631
ENSG00000006611.17	20.5587	1.43658	0.882151	0.000138367	0.000835899	USH1C	350	4	80	75	12	10	54	26	2	6	9	81	2	3	46	5	0	13	18	1	23	1	23	0	0	2	1	0	4	0	5	8	4	5	2	7
ENSG00000174804.4	892.441	1.02517	0.368981	0.000145305	0.000872475	FZD4	1959	465	1864	2765	759	1508	529	1592	1210	1387	781	730	860	1460	2648	369	357	1264	2614	202	398	318	595	5	734	610	439	178	356	118	297	374	313	1218	286	277
ENSG00000187546.14	4.57812	1.28561	0.6522	0.000145941	0.000875883	AGMO	14	1	16	22	4	16	7	1	12	2	10	0	1	3	8	2	2	5	4	1	2	0	7	0	2	4	4	0	1	0	2	2	1	4	0	1
ENSG00000286733.1	39.4429	-1.00074	0.355653	0.00014807	0.000887626	LINC02348	24	17	15	22	36	22	16	3	27	18	4	37	91	56	39	57.999	33	47.999	103	17	47	42	44	0	30	34	46	15.999	21	19	109	38	41	105	26	26
ENSG00000185823.5	10.5652	-1.09083	0.419594	0.000155714	0.000926526	NPAP1	15	9	3	4	5	0	1	1	1	7	3	3	8	14	8	12	12	20	17	13	19	16	15	0	9	28	10	9	2	12	21	4	18	17	18	3
ENSG00000279064.1	2.60652	-1.19083	0.525821	0.00015743	0.000934571	CH507-39O4.2	2	0	2	1	0	0	2	1	1	4	2	5	3	1	2	0	3	3	1	0	2	2	1	0	6	7	3	7	1	3	4	1	4	2	5	5
ENSG00000198759.12	744.522	1.16482	0.493578	0.000157629	0.000935508	EGFL6	2702	55	1224	1190	959	1654	1209	2661	1728	174	1678	650	453	463	1084	116	1694	671	1139	156	766	139	527	0	313	1791	346	70	271	109	105	234	410	178	71	271
ENSG00000285565.1	18.0838	1.16012	0.489915	0.000159901	0.000947488	XXbac-BPG254B15.11	60.975	51.759	2.248	28.05	46.096	48.449	30.989	27.48	21.246	34.086	92.98	2.092	8.348	34.81	13.992	11.5	8.532	11.277	2.48	5.372	15.631	2.163	2.062	0	11.459	19.049	9.303	5.638	7.951	5.001	7.97	2.158	4.683	0	30.099	13.703
ENSG00000213598.4	5.03609	1.11365	0.442174	0.000160741	0.000951152	RP11-112J1.1	3	6.974	9.005	16.011	7.003	4.003	9.187	4.003	9.487	10	5.001	8.005	5.022	5.003	9	5.002	4	6.02	15.69	1	7.044	2	4	0	5.158	4	2	3	1	4	0	0	0	4.003	0	2
ENSG00000249362.2	38.1652	-1.01284	0.36716	0.000160886	0.00095157	LINC02488	22	39	15	19	12	31	9	2	24	1	71	48	15	22	26	28	21	46	35	49	27	68	18	0	35	82	43	33	46	80	45	38	63	37	61	47
ENSG00000171812.13	911.576	1.12193	0.451194	0.000162684	0.000959613	COL8A2	2531	131	1808	1417	1341	1176	1162	2922	3348	84	2013	1211	558	898	1853	208	1585	720	963	395	649	210	519	0	400	753	546	153	403	29	343	279	839	791	209	568
ENSG00000205279.8	24.4866	-1.02272	0.375152	0.000166147	0.000977957	CTXN3	10	7	5	9	23	7	13	10	17	56	7	28	14	9	6	38	18	60	1	15	27	50	23	0	38	29	22	42	34	52	15	39	33	21	19	37
ENSG00000254997.4	2.47103	-1.22164	0.58799	0.000173939	0.0010159	KRTAP5-9	0	0	1	0	1	1	4	1	2	1	3	2	1	1	1	4	3	0	1	2	7	2	1	0	3	1	3	5	3	4	2	6	5	3	3	7
ENSG00000125089.18	88.6237	1.17289	0.518909	0.00017575	0.00102485	SH3TC1	217	33	178	416	61	170.999	246	124	164	13	114	56	67	152.001	299	34	6	141.001	282	26	44	19	73	0	48	9	13	10	32	8	32	34	27	82	20	19
ENSG00000180549.8	24.6062	-1.00462	0.367415	0.000176709	0.0010295	FUT7	11.695	18	21.572	24.058	24.028	5.65	8	1.428	21.655	11	5	15.768	16.481	12	16.151	38.289	35.571	12.369	19.364	57.489	18.968	18.3	17.796	0	23.16	51.366	37.772	50.513	8.371	54.828	18.811	26.271	23.435	19.429	19.097	63.932
ENSG00000107438.9	543.733	1.01634	0.37555	0.000179093	0.00104127	PDLIM1	1456	423	382	1121	337	821	2957	1503	999	302	288	637	596	378	2509	790	173	1243	359	176	472	252	613	0	472	392	166	133	234	62	326	224	188	352	145	170
ENSG00000163762.7	40.2948	1.06024	0.407482	0.000181994	0.00105479	TM4SF18	131	43	52	47	66	52	119	29	106	51	158	24	20	27	35	32	21	85	71	13.999	9	37	41	0	44	6	23	29	34	4	13	26	10	8	7	32
ENSG00000214336.5	82.184	1.51137	1.11662	0.000183595	0.00106167	FOXI3	114	0	5	13	83	116	1362	438	286	108	8	236	225	15	707	9	1	163	83	6	11	0	100	0	12	14	4	2	4	1	7	12	4	57	8	5
ENSG00000189143.10	249.538	1.53329	1.17795	0.000191606	0.00110057	CLDN4	1291	7	13	22	175	122	2409	1035	317	77	11	587	178	38	519	9	12	85	57	11	11	10	632	0	51	16	7	10	12	9	25	111	16	13	7	13
ENSG00000142765.18	97.3164	1.19684	0.568511	0.000191721	0.00110098	SYTL1	208	15	79	41	77.001	113	1977	812	275.999	28	14	198.999	53	48	403.999	35	54	119.001	58	39	48	13	149.999	0	38	49	15	15	11	14	32	76	49	53	10.001	28.001
ENSG00000244198.7	308.502	1.02862	0.389156	0.000194953	0.0011163	ARHGEF35-AS1	1041.78	58.5	594.804	739.45	377.407	615.311	510.866	520.185	640.652	139.607	558.342	257.152	230.161	377.123	915.321	101.517	181.242	310.406	512.133	94.034	255.723	57.258	265.895	0	217.006	162.089	55.118	50	238.557	56.261	207.066	195.568	167.915	308.235	108.514	131.203
ENSG00000145103.15	8.41681	1.67391	1.48631	0.000199297	0.00113762	ILDR1	191	0	0	4	9	16	74	8	25	1	1	22	0	1	24	0	0	4	1	2	0	1	42	0	5	1	0	0	0	0	0	1	0	1	3	0
ENSG00000288002.1	4.86139	-1.03227	0.396179	0.000207803	0.00117806	RP11-215I16.3	3	3	3	1	3	3	0	5	1	2	1	4	6	5	3	4	3	6	11	4	3	5	5	0	3	8	4	3	4	19	6	4	4	7	5	8
ENSG00000249934.2	3.18181	-1.26425	0.714446	0.000213295	0.0012044	NCOA4P2	0	1	2	2	3	0	0	0	0	0	1	0	2	1	1	1	3	4	2	4	7	4	7	0	8	6	1	1	0	10	2	1	8	7	9	4
ENSG00000281348.1	21.6331	-1.05908	0.419672	0.000214361	0.00120883	CTD-2574D22.6	26.089	0	28.69	0	10.196	13.304	23.717	9.745	6.615	4.064	9.358	19.288	43.876	13.736	33.081	28.998	3.965	26.579	21.687	4.318	35.226	24.94	26.983	0	51.335	25.203	52.101	36.976	7.58	14.523	26.854	37.662	13.054	20.327	27.416	18.08
ENSG00000129354.12	37.4974	1.23894	0.676651	0.000221212	0.00124038	AP1M2	538	12	18	12	110.001	26	870	238	209	2	16	132	11	26	99	9	15	33	8	5	4	5	202	0	21	2	7	16	1	1	10	60	7	6	17	10
ENSG00000227615.1	4.05821	1.06719	0.432686	0.000228836	0.00127702	RP11-864N7.2	13.002	5	9.001	7.002	8	7.964	10.002	5.001	6	9	3	4.001	2	5.001	7.03	5.001	1	5.001	11	3	1.001	0	2	0	1	1.999	3	0	1	3.001	1	1	2	6.001	1	2.001
ENSG00000165810.17	20.9176	-1.08067	0.449804	0.000238209	0.00131955	BTNL9	5	16	10	14	5	3	15	1	14	16	2	18	19	14	26	9	24	30	27	20	11	17	13	0	15	18	29	40	11	62	19	18	25	30	18	25
ENSG00000149573.9	207.161	1.21306	0.65203	0.000241715	0.00133609	MPZL2	1001	9	153	211	146	210.001	2107	1595	291	55	526.001	437	98	122	435	42	47	78.001	174	9	308	13	277	0	112	68	8	20	114	2	106	96.001	128	47	28	156
ENSG00000131142.14	5.00721	-1.10706	0.481944	0.000243555	0.0013454	CCL25	0	0	5	0	4	2	2	2	5	1	3	4	10	4	2	3	4	7	10	3	7	3	5	0	4	5	12	11	0	8	5	3	11	13	8	2
ENSG00000235169.11	19.4793	1.01233	0.393288	0.000244784	0.00135044	SMIM1	36	5	45.001	58	31	44	14	25.001	37	11	16	23	28	15	65	11	10	20	37	7	18	15	15	0	20	17	7	6	2	0	11	11	2	19	5	13
ENSG00000121858.11	53.8268	1.20243	0.636887	0.000246511	0.0013588	TNFSF10	38	18	39	12	58	45	1648	142	494.999	35	30	123	32	42	177.999	25	24	50	83	12	18	4	73	0	26	5	2	2	23	1	11	11	23	36	31	25
ENSG00000184224.3	9.3818	-1.01345	0.39574	0.000250342	0.00137757	C11orf72	2.008	5.01	13.03	8.027	6.112	3.016	4.011	5	3.006	8.068	2	13.001	10.046	4.02	7	3.015	7.008	11.061	8.019	8	17.049	18.112	6.097	0	9.047	12.862	12.041	12	4.012	9	13.042	7	19	3.023	10.048	9
ENSG00000146904.9	25.7835	1.61304	1.588	0.000252509	0.0013874	EPHA1	183	4	7	3	28	19	680	373	65	8	1	57	2	3	80	0	0	21	5	0	0	0	55	0	2	0	1	0	0	0	1	20	0	5	0	1
ENSG00000130768.15	20.8987	1.13527	0.526016	0.000252935	0.00138944	SMPDL3B	198	6	8	9	30	21	195	33	51	15	12	67	36	31	45	25	5	26	6	9	9	5	56	0	5	5	11	3	2	9	2	21	4	5	3	7
ENSG00000120738.8	916.916	1.00522	0.390678	0.000253792	0.00139265	EGR1	2174	350	1928	3085	1240	1770	965	987	1696	230	1706	650	776	1821	1704	453	396	1077	2582	319	745	300	528	0	512	321	178	228	345	179	379	439	493	1576	342	629
ENSG00000230313.1	6.51363	-1.13856	0.534468	0.00025772	0.0014118	HCG24	0	3	3	2	11	3	3	0	4	1	2	13	4	1	2	3	13	0	2	8	7	9	3	0	6	7	7	12	6	24	2	11	4	8	9	19
ENSG00000253734.2	2.07552	-1.3647	1.00406	0.000261907	0.00143107	LINC01289	0	0	0	1	0	0	1	0	0	0	2	5	0	4	0	7	1	2	0	3	3	7	0	0	3	1	2	6	2	6	2	0	1	5	6	3
ENSG00000104413.18	157.717	1.52392	1.37314	0.000262343	0.00143223	ESRP1	1072	0	8	60	201	176	3038	1589	427	3	10	459.999	54	41.001	1007	3	5	43	47	1	4	0	480	0	34	11	0	4	0	45	2	105	5	3	4	4
ENSG00000188162.12	26.6368	1.09471	0.478071	0.000264513	0.00144194	OTOG	179.999	4	30	35	12	14	16	13	11	16	14	32	26	12	18	14	8	7	23	4	40	2	15	0	11	11	15	9	6	5	13	8	18	15	8	10
ENSG00000163814.8	57.9498	1.28903	0.845216	0.000265663	0.00144697	CDCP1	302	4	23	6	64	26	617	648	55	2	15	74	9	20	317	2	16	92	6	15	3	7	119	0	12	8	8	25	4	3	12	20	9	29	11	2
ENSG00000039068.20	648.426	1.26646	0.800857	0.000269086	0.00146283	CDH1	3917	311	113	157	903	487	14056	5471	2109	256	321	1632	134	166	1887	32	100.999	253	88	167	29	71	1243	0	121	53	43	83	32	642	56	440	76	96	137	254
ENSG00000204362.6	6.82583	-1.24032	0.744811	0.00027006	0.00146688	LINC02783	1	0	6	3	2	4	0	0	0	0	0	11	11	1	1	24	5	19	12	6	11	9	10	0	2	6	29	11	0	13	2	8	7	8	0	5
ENSG00000147614.4	8.95353	1.16589	0.597009	0.000276255	0.00149484	ATP6V0D2	13	5	3	2	16	6	119	14	142	9	8	9	2	12	10	0	4	2	4	8	4	1	11	0	4	1	7	3	2	0	7	2	1	4	4	5
ENSG00000214381.6	6.97061	1.00872	0.401188	0.000282217	0.00152229	LINC00488	11	9	14	1	27	18	6	4	8	21	26	6	2	1	3	3	9	12	9	0	2	5	7	0	9	1	3	3	4	7	7	1	4	3	3	5
ENSG00000233695.2	25.7031	-1.02377	0.413886	0.000283958	0.0015304	GAS6-AS1	7	10	17	11	14	6	18	10	21	15	9	35	51	10	14	54	11	28	46	22	44	30	21	0	26	17	46	14	0	12	40	45	31	32	16	43
ENSG00000105699.17	217.563	1.05661	0.444934	0.000285775	0.00153696	LSR	1017	113	164	64.999	356.999	429	1629	836	329	196	108	380.999	312	172	646.001	277.999	98.999	195	133	41	73.001	121	404	0	100	73	119	18	100	4	136.001	162	97	119	106	66
ENSG00000182450.13	20.4077	-1.10291	0.502441	0.000290088	0.00155657	KCNK4	16.487	0	15.234	13.505	9.626	8.284	0	2.635	10.777	18.946	14.542	23.84	9.822	13.815	0	32	11.307	6.129	14.899	45.723	24.616	25.414	0	0	9.182	33.733	47.567	91.068	8.021	39.257	20.73	40.827	16.964	11.978	15.159	18.56
ENSG00000215086.2	3.94316	1.10225	0.505363	0.000296973	0.00158804	NPM1P24	2.009	4.037	4.128	5.464	5.822	7.717	7	6.175	9.112	13.656	5.669	3.221	1.005	8.575	10.156	5	0	4.76	10.828	2.995	3.516	1.013	4.139	0	1.006	4.015	1	0	3.029	1.005	2.006	1	0	0	3.081	2
ENSG00000132832.10	5.22011	-1.19895	0.688495	0.000297806	0.00159133	RP11-445H22.5	0	2.297	5.125	4	0	5	0	0	0	2.059	0	14	1.953	1.999	8	2.285	11	4.998	0	0	7	4.687	4.233	0	2.095	10.819	14	19	2	7.555	1.661	12	1.972	4.254	1.717	16
ENSG00000259803.8	26.4049	-1.05203	0.448106	0.000306968	0.00163451	SLC22A31	15	13	8	12	23.001	5	8	9	24	5	6	15	42	53	53	2	32	12	80	16	11	14	43	0	25	23	24.001	11	15	18	13	36	24	77	53.001	20
ENSG00000106648.14	4.13394	-1.47652	1.47666	0.000324921	0.00171517	GALNTL5	0	0	5	0	0	0	0	0	0	0	0	10	0	7	1	0	6	4	0	4	13	2	3	0	1	0	3	23	0	18	0	3	1	2	0	29
ENSG00000095585.17	14.477	1.16005	0.632301	0.000326026	0.00172065	BLNK	68	18	10	42.995	28	16.007	288.999	67	41	1	21	45	11	6	81	3	2	14	16.007	3	10	3	13	0	4	1	3	2	0	0	2	10.146	1	5	5	2
ENSG00000285735.2	11.5297	-1.11372	0.543294	0.0003295	0.00173648	LINC02717	3	0	3	7	24	2	12	7	0	2	3	18	4	3	11	23	11	2	7	20	22	5	6	0	6	1	24	38	16	12	10	24	15	8	7	36
ENSG00000214612.3	2.14406	1.18814	0.70657	0.0003346	0.00175723	RPS19P1	6	2	2	5	5	5	2	6	0	4	4	3	1	3	4	0	0	1	3	1	1	1	4	0	1	1	1	0	0	0	0	2	1	2	0	0
ENSG00000227242.4	1.503	-1.34984	1.12347	0.000336935	0.00176769	CH17-112A12.2	0	0	1.011	0	0	0	2.075	0	0	1.036	0	1.014	0	0	0	6.193	1.017	2.049	2.052	2.079	1.014	0	0	0	3.189	0	0	6.344	2	0	3.166	3.006	6.962	1.017	5.234	1.027
ENSG00000171860.5	3.86161	1.39102	1.2426	0.00033853	0.00177497	C3AR1	11	0	1	5	14	5	87	13	40	0	6	6	1	0	12	0	0	5	3	0	1	0	5	0	0	0	0	0	0	1	1	1	1	1	0	0
ENSG00000233705.7	4.32574	1.19955	0.741383	0.000340185	0.00178135	SLC26A4-AS1	29	2	23	3	2	17	70	11	9	0	17	5	3	1	16	0	3	2	3	1	1	0	4	0	0	0	1	0	2	1	0	2	3	2	0	2
ENSG00000163599.17	1.78164	1.3838	1.22875	0.000341238	0.00178552	CTLA4	11	2	4	2	8	1	3	8	0	0	0	1	2	1	15	0	1	2	1	0	3	0	0	0	0	0	0	0	0	0	0	0	0	0	0	0
ENSG00000181143.15	15.3266	1.4072	1.34894	0.000356369	0.00185224	MUC16	238	0	3	1	7	3	174	33	5	1	14	37	3	2	8	0	4	8.999	0	0	1	0	7	0	0	1	1	0	0	0	1	9	3	2	1	2
ENSG00000254416.6	3.76013	1.07592	0.50109	0.000362734	0.00187999	LINC02732	11	11	1	0	12	9	7	8	5	20	14	0	6	5	2	1	3	3	4	1	0	1	2	0	2	1	4	1	0	1	3	0	2	2	7	3
ENSG00000236133.2	10.5566	1.01603	0.430655	0.000366035	0.00189366	LINC01069	22	21.999	42	31	13	11	33.999	4	16	3	44	14	12	5	1	14	5	3	5	9	8	1	12	0	16	6	4	1	2	5	4	2	6	10	5	13
ENSG00000234975.6	3.6864	1.16817	0.70116	0.00037337	0.00192656	FTH1P2	6.503	12.5	1.118	14.774	10.016	4.92	7.549	7.389	6.12	3.374	10.273	1.021	1.209	10.107	0	2.046	5.534	1.197	2.216	3.197	0	1.746	0	0	0	0	5.303	0	2.551	1	1.015	1.039	0	2.449	2.456	0
ENSG00000285082.2	2.0591	1.34434	1.19902	0.000375903	0.0019375	RP11-281A20.3	7.595	1.924	2.992	11.795	0	3.778	1.065	0	6.145	3.849	10.342	0	0	5.455	0	2.477	2.65	0	2.113	0	4.656	3	0	0	0	0	0	0	0	0	2.727	1	0	0	0	0
ENSG00000164695.5	63.0602	1.08518	0.522969	0.000377117	0.001942	CHMP4C	347	10	114	50	99	82	330	122	133	85	34	118	127	38	252	27	15	79	63	17	6	16	147	0	52	14	28	1	13	2	21	53	7	48	19	12
ENSG00000253965.1	2.69316	-1.139	0.6327	0.000377348	0.00194252	CTC-329D1.3	0	1	0	0	1	1	1	0	3	3	0	2	4	1	3	4	6	4	1	2	5	4	2	0	5	3	9	3	2	1	1	8	2	2	3	1
ENSG00000264026.2	5.75415	-1.0332	0.452782	0.000380115	0.00195508	LINC02003	1	8	2	0	0	1	1	0	8	9	5	7	6	2	4	6	6	3	1	8	3	8	9	0	5	25	2	6	1	6	5	6	7	7	16	13.001
ENSG00000166145.15	252.551	1.19879	0.797983	0.000385416	0.00197799	SPINT1	1999	16	52	63	323	178.999	4302	1507	675.999	8	28	565.001	127	56	607.999	32	46	144	54	37	60	61	702	0	56	44	27	25	43	91	35	249	43	41	35.001	30
ENSG00000232597.6	1.89855	-1.21177	0.8429	0.000391687	0.00200576	AC013727.1	0	0	0	0	1	0	0	1	1	0	1	3	1	1	0	5	3	3	0	0	4	3	2	0	0	1	1	4	4	0	8	2	4	3	4	2
ENSG00000170289.13	6.02547	1.14248	0.666324	0.000403406	0.00205716	CNGB3	24	13	12	0	10	7	5	2	2	53	7	4	25	1	1	2	2	6	15	2	3	6	4	0	4	1	1	0	0	2	0	3	4	1	4	4
ENSG00000170893.4	675.224	1.04882	0.481178	0.000406063	0.00206948	TRH	395	1914	608	152	532	325	957	546	354	7690	1560	552	1308	142	518	1594	277	285	1381	187	528	214	177	0	169	356	319	214	375	322	445	165	75	839	321	144
ENSG00000213214.5	27.2932	1.1217	0.62188	0.000412168	0.00209395	ARHGEF35	139.044	3.829	43.976	49.454	32.867	45.643	302.516	139.773	71.399	0	12.498	31.862	19.911	21.425	96.373	2.926	4.445	28.99	26.025	3.754	16.312	0	42.437	0	16.424	7.379	1.551	3.756	11.688	2.436	10.607	15.774	14.289	15.807	4.949	5.906
ENSG00000243859.3	2.7439	1.07929	0.535723	0.000419539	0.00212466	RPL5P17	3	1.173	4	3.034	6.897	10	3	4	3	4	5.002	2	1	6	6.039	3	3.012	2	6.994	2	2	3	2	0	2.822	1	2	0	0	0	0	1	0	4	1	0
ENSG00000167741.11	4.26656	1.3824	1.96825	0.000420319	0.00212736	GGT6	23	0	0	0	5	2	192	78	4	1	0	18	0	0	7	0	0	1	0	0	0	0	0	0	0	0	0	0	0	0	0	0	1	0	0	0
ENSG00000249014.2	2.92297	1.05621	0.506559	0.000441358	0.00221591	HMGN2P4	8.005	3	5.51	9.031	3.001	0	3.046	2	6.043	10	4.895	3.033	5	5	1	3.001	2.001	4	1.003	2	2	3	1	0	1	2	0	1	2	0	1	0	0	5	2	1
ENSG00000249695.6	4.21662	-1.0549	0.505847	0.000444595	0.00222715	RP11-598F7.4	1	5	1	0	2	3	2	1	6	1	2	5	6	4	0	5	3	8	1	1	3	5	2	0	5	14	5	1	5	1	4	11	5	5	3	23
ENSG00000227081.5	4.75856	1.07757	0.555483	0.000460142	0.0022941	RP11-543P15.1	3.257	6.948	8.041	20.262	7.149	2.898	3.159	5.942	2.389	7.501	10.535	5.003	5.01	10.355	7.833	8.009	6.008	2.702	7.782	3.217	2.005	0	1	0	0	4.004	0	0	4.285	1.995	0	0	3	3.18	3.003	1.001
ENSG00000169900.8	4.8412	-1.07517	0.551349	0.000461577	0.00229991	PYDC1	2	1	1	5	3	1	1	0	3	0	4	2	6	2	2	0	13	4	4	7	1	5	2	0	1	4	6	2	15	13	2	6	6	5	12	9
ENSG00000149380.12	271.251	1.02016	0.464003	0.000465657	0.00231575	P4HA3	921	62	717	1998	285	549	242	290	671	7	178	330	126	362	480	83	83	217	397	55	192	102	143	0	203	270	40	39	106	11	90	161	282	121	75	152
ENSG00000142319.18	22.8699	-1.05789	0.521477	0.000467986	0.00232481	SLC6A3	5	10	10	3	16	3	16	9	6	7	7	26	6	13	99	14	144	18	14	9	12	53	17	0	34	7	30	21	31	1	23	18	74	11	8	11
ENSG00000182489.9	11.1441	1.01344	0.457087	0.000470238	0.00233311	XKRX	29	26	4	1	7	17	56	35	18	38	18	12	11	16	18	14	8	7	20	1	1	9	22	0	8	13	9	4	2	3	4	1	2	8	11	1
ENSG00000231424.3	21.6048	1.11756	0.663835	0.000470891	0.0023359	RP1-45C12.1	42	3	23.001	78	7	18.999	15	36.999	27	16	13	7	10	30	64.001	2	9	36	68.999	6	16	4	5	0	6	13	5	0	5	0	4	8	7	19	0	2
ENSG00000118520.15	5.1124	1.28758	1.27973	0.000480152	0.00237222	ARG1	20	0	1	5	1	1	23	124	6	0	9	0	0	0	0	0	0	0	4	0	3	0	0	0	1	0	0	0	3	0	1	0	1	1	0	0
ENSG00000196772.5	5.66852	-1.10213	0.639636	0.000492852	0.00242563	OR14A16	2	4	0	2	3	2	0	0	5	0	1	3	1	11	15	1	7	4	2	2	2	10	11	0	2	1	3	9	24	0	5	12	15	5	14	5
ENSG00000287987.1	2.76262	-1.09297	0.625614	0.000506937	0.00248211	RP11-214L19.2	0	2	4	3	0	0	1	0	0	0	0	4	8	4	2	5	1	1	2	4	8	1	3	0	4	3	8	5	0	1	3	1	4	6	2	2
ENSG00000145908.13	91.0872	-1.15091	0.812636	0.000507943	0.00248561	ZNF300	40	22	3	0	44	1	3	40	14	30	4	158	14	115	166.999	22	9	21	4	386	44	293	9	0	10	11	822	117	4	5	205	192	53	92	20	61
ENSG00000237705.1	1.25762	-1.21845	1.06182	0.000510061	0.00249503	AC008937.2	0	0	0	0	0	0	0	0	0	0	0	5	0	1	1	6	0	1	3	1	1	1	1	0	0	1	5	2	2	2	0	2	0	1	0	2
ENSG00000114638.8	8.9501	1.26728	1.31563	0.000518999	0.00253199	UPK1B	41	0	0	1	10	1	162.999	136	0	2	76	13	0	2	15	3	0	1	0	0	8.001	1	2	0	0	3	1	0	0	0	0	2	5	0	2	6
ENSG00000007908.16	9.2104	1.13836	0.785197	0.000520453	0.00253812	SELE	78	0	5	5	3	105	33	5	52	4	20	0	5	2	17	2	0	5	5	1	1	6	10	0	7	0	3	1	9	0	5	2	7	0	3	1
ENSG00000184454.7	30.5471	1.05848	0.55031	0.000523034	0.00254781	NCMAP	295	7	32	1	40	50	132	96	44	32	16	60	14	25	81	13	17	33	3	4	11	26	53	0	18	6	11	9	21	0	8	20	18	7	6	16
ENSG00000285244.1	2.07506	-1.14354	0.807842	0.000523887	0.002551	DINOL	0	0	0	0	1	2	2	0	0	0	2	2	4	1	1	4	0	1	2	6	5	1	0	0	2	3	5	1	1	1	0	3	5	7	1	5
ENSG00000107099.17	50.4525	1.00214	0.459699	0.000530122	0.00257763	DOCK8	400	23	61	34	64	82	355	248	75.001	21	36	76	72	35	126	34	10	37	53	10	17	29	54.999	0	29	12	16	11	30	18	3	30.999	14	21	29	14
ENSG00000262823.1	1.14894	-1.15615	0.862847	0.000530726	0.00257989	RP13-580F15.2	0	0	2	0	0	0	0	0	0	0	1	0	0	0	1	3	1	0	0	1	1	0	1	0	2	1	1	4	2	1	2	3	1	2	1	2
ENSG00000232710.1	1.87002	-1.11211	0.727278	0.000549423	0.0026547	RP4-669P10.16	1	0	1	1	1	1	1	0	0	0	2	0	3	0	0	0	3	1	1	0	2	1	1	0	2	5	5	9	3	3	1	2	2	2	0	5
ENSG00000055732.13	20.1035	1.0806	0.624713	0.000550108	0.00265751	MCOLN3	188	4	36	70.001	46	29	32	15	34.999	1	20	27	21	44	10	3	2	28.001	56	1	3	6	31.999	0	2	0	3	1	3	26	4	12	10	11	1	8
ENSG00000175591.12	21.1525	1.10952	0.737708	0.00056692	0.00272509	P2RY2	36	15	21	19	10	7	503.342	264.839	17	6	6	29	10	0	32	7	1	11	5	6	0	6	18	0	1	12	3	6	0	0	21.995	6	20	3	8	2
ENSG00000269526.1	8.8687	-1.11214	0.749578	0.000568853	0.00273213	ERVV-1	3.563	0	5.752	5.099	0	2.339	4	0	3.524	0	0	10.676	4.236	0	1.653	6.757	9.782	11.571	0	5	33.888	13.379	13.587	0	2	0	9.62	11.829	6.986	10	53.061	15.496	17	6.115	4.475	15.48
ENSG00000165685.9	2.15993	1.18272	1.0646	0.000584619	0.00279427	TMEM52B	5	0	6	3	6	1	34	22	5	0	2	0	0	0	1	1	1	4	0	0	0	0	1	0	0	0	0	0	0	0	1	0	2	1	0	0
ENSG00000133067.18	120.901	1.01178	0.489667	0.000586607	0.00280272	LGR6	217	27	173	99	168	120	3459	919	241	46	171	256	32	93	377	32	155	69	30	30	50	11	54	0	67	67	26	77	25	14	52	39	115	44	48	110
ENSG00000204577.11	7.58221	-1.08073	0.663084	0.000594504	0.00283045	LILRB3	1	1	0	1	6	0	0	0	5	4	0	4	7.039	2	6	6	6	14	11	4	4	8	9	2	3	9	1	8	3	14	9	10	6	10	1	9
ENSG00000118898.16	458.514	1.02352	0.515646	0.000602605	0.00286106	PPL	1104	153	161	135	449	254	9722	5012	825	66	307	759	315	128	1305	351	149	472	119	288	149	139	713	0	241	108	105	112	91	167	83	312	127	178	155	413
ENSG00000181227.3	1.81053	1.05479	0.589947	0.000605439	0.00287293	DLSTP1	2	3	3	3.005	3.004	5	3.003	3.002	3	6	2	1.005	2	2.001	1	1	5	2	1	2.441	2	2	1	0	1	1	1	1	0	0	1	1	1	1	0	0
ENSG00000254779.4	2.69381	-1.20384	1.64746	0.000609727	0.00288901	EGLN1P1	0	0	0	0	0	0	6.299	0	0	0	0	0	0	0	0	0	0	0	0	0	0	0	0	0	11.215	0	4.627	0	5.795	8.727	8.427	7.943	13.805	0	0	6.764
ENSG00000234810.4	3.14603	1.10202	0.763243	0.000613117	0.00290292	RP11-90C4.1	7	1	6	5	3	2	1	6	0	0	3	6	6	3	9	3	2	3	1	0	0	3	1	0	2	0	0	0	0	0	0	1	2	0	1	0
ENSG00000185168.5	10.8217	-1.00307	0.496009	0.000651736	0.00305591	LINC00482	3	2	6	4	5	0	8	6	1	4	9	8	37	10	11	26	6	8	12	18	11	4	8	0	15	15	19	11	5	8	7	1	4	7	15	11
ENSG00000224153.3	3.62921	-1.06357	0.659916	0.000658887	0.00308381	LINC02054	1	0	1	2	2	2	1	0	0	4	2	5	1	0	2	2	3	1	1	2	6	3	3	0	1	5	2	7	0	9	2	4	10	2	3	8
ENSG00000204403.9	5.82848	1.0352	0.569903	0.000662054	0.00309638	CASP12	18	2	8.999	28	8	10	1	13	15	0	12	9	1	13	5	1	2	3	13	2	5	0	7	0	3	4	1	0	2	0	1	5	1	4	5	1
ENSG00000229798.1	3.36107	-1.00975	0.513545	0.00066752	0.00311796	KRT18P26	2	2	1	2	4	2	0	0	0	0	0	3	2	2	6	2	2	2	2	11	8	7	2	0	8	5	3	5	2	4	2	4	3	2	4	6
ENSG00000070190.13	8.86959	1.08421	0.78964	0.000695583	0.00322908	DAPP1	42	5	11	14	0	6	125	112	11	1	5	7	1	6	11	0	6	5	19	1	3	1	11	0	8	2	1	0	0	1	0	2	2	12	0	3
ENSG00000198417.7	7.36348	1.02449	0.560976	0.00069926	0.00324322	MT1F	16	55	11	17	18	10	14	0	11	21	11	2	0	0	2	3	2	7	3	8	4	5	3	0	1	3	2	9	12	2	3	0	2	1	4	3
ENSG00000274461.2	1.36341	-1.08965	0.857221	0.0007235	0.00333756	RP11-323P17.2	1	0	0	0	0	0	1	0	0	0	0	1	0	1	2	0	2	2	1	3	2	4	0	0	0	2	0	0	1	1	4	1	3	4	5	1
ENSG00000150337.14	1.52994	-1.11393	1.00701	0.000729511	0.00336167	FCGR1A	2.545	0	0	0	0	0	4	1	0	0	0	1.165	0	0	3.999	1.382	0	0	0	0	1.04	0	2	0	2	1	2.584	5.006	2	4.201	2.542	0	4.133	1	2.637	0
ENSG00000287719.1	7.98285	-1.1061	0.976144	0.000737863	0.00339103	RP11-772F18.1	0	9	0	1	2	0	0	1	0	1	1	1	10	3	0	1	24	5	5	4	13	8	1	0	0	1	33	2	47	2	36	0	2	4	36	0
ENSG00000115112.8	15.7537	1.04495	0.682449	0.000764006	0.00349554	TFCP2L1	253	6	2	3	43	7	142	49	35	0	11	16	10	3	14	4	3	16	3	1	2	3	26	0	2	7	2	3	5	4	1	21	1	13	5	5
ENSG00000151615.3	137.488	-1.03598	0.655313	0.000778229	0.0035486	POU4F2	5	44	3	21	57	16	5	239	54	13	56	23	6	20	17	306	147	421	53	29	239	245	74	0	30	248	161	71	19	38	761	20	938	27	51	3
ENSG00000094755.17	8.99774	1.11574	1.22619	0.000785837	0.00357694	GABRP	301	0	0	0	1	0	72	22	13	4	6	25	4	1	1	0	1	2	2	1	0	0	7	0	0	0	0	1	0	0	4	1	2	0	1	0
ENSG00000136695.15	12.9194	1.03272	1.65148	0.000846289	0.00381223	IL36RN	8	0	0	1	4	15	364	272	22	0	0	21	0	2	28	0	0	0	0	0	0	0	18	0	2	1	0	0	0	0	0	1	1	0	0	0
ENSG00000284772.1	5.88804	-1.00271	0.575861	0.000849587	0.0038224	RP11-315A19.1	1.904	4.689	1.114	0	8.122	0	0	1.486	1.625	2.77	0	2.754	3.401	1.537	6.037	8.548	0	7.644	9.508	10.565	0	11.104	15.349	0	9.932	7.156	8.523	7.24	0	8.164	11.973	11.836	12.452	8.186	6.505	1.332
ENSG00000267943.1	4.02059	-1.04177	0.849423	0.000900343	0.00401279	CTD-2620I22.3	2	2	0	2	0	0	0	0	0	0	1	1	1	1	1	4	14	3	0	2	13	7	2	0	0	0	4	8	10	4	28	5	6	1	0	6
ENSG00000176920.13	6.80197	1.05122	1.05227	0.00094066	0.00416756	FUT2	68	0	0	1	8	4	253	87	10	0	0	1	4	1	10	1	1	2	0	0	2	0	5	0	1	0	0	0	0	5	1	2	4	2	4	2
ENSG00000115165.10	7.06014	1.02245	0.775527	0.000944957	0.0041826	CYTIP	13	2	15	47	6	13	12	3	9	0	15	3	6	6	11	1	0	17	15	1	2	0	4	0	1	5	0	1	0	0	1	3	0	4	11	0
ENSG00000160678.12	89.0421	1.00512	0.843952	0.00106472	0.00462815	S100A1	606	5	39	94.001	6	16	20	680	7	3	14	21.001	4	8	53	8	8	16.001	29	2	23	1	13	0	14	9	9	2	11	61	9	3	11	39	2	6
ENSG00000108839.12	2.50816	1.01457	1.08378	0.0010732	0.00465921	ALOX12	8	1	1	2	1	1	94	20	13	0	0	3	2	1	4	1	0	0	0	0	0	0	1	0	0	0	0	1	2	0	0	0	1	0	0	1

## Sheet: B) n-3 LCPUFA_High vs Low
Gene_ID	baseMean	log2FoldChange	lfcSE	pvalue	padj	gene_name	DEFEND.BILX_2.HH_1	DEFEND.BILX_2.HH_2	DEFEND.BILX_2.HH_3	DEFEND.BILX_2.HH_4	DEFEND.BILX_2.HL_1	DEFEND.BILX_2.HL_2	DEFEND.BILX_2.HL_3	DEFEND.BILX_2.HL_4	DEFEND.BILX_2.HN_2	DEFEND.BILX_2.HN_3	DEFEND.BILX_2.HN_4	DEFEND.BILX_2.LH_1	DEFEND.BILX_2.LH_2	DEFEND.BILX_2.LH_3	DEFEND.BILX_2.LH_4	DEFEND.BILX_2.LL_1	DEFEND.BILX_2.LL_2	DEFEND.BILX_2.LL_3	DEFEND.BILX_2.LL_4	DEFEND.BILX_2.LN_1	DEFEND.BILX_2.LN_2	DEFEND.BILX_2.LN_3	DEFEND.BILX_2.LN_4	DEFEND.BILX_2.NEG	DEFEND.BILX_2.NH_1	DEFEND.BILX_2.NH_2	DEFEND.BILX_2.NH_3	DEFEND.BILX_2.NH_4	DEFEND.BILX_2.NL_1	DEFEND.BILX_2.NL_2	DEFEND.BILX_2.NL_3	DEFEND.BILX_2.NL_4	DEFEND.BILX_2.NN_1	DEFEND.BILX_2.NN_2	DEFEND.BILX_2.NN_3	DEFEND.BILX_2.NN_4
ENSG00000110090.13	2004.86	3.18858	0.139399	1.41897e-117	3.15607e-113	CPT1A	8039	4984	5992	4252	4824	5622	5666	6178	5644	7686	7055	530	546	749	690	457	510	688.999	669	499	477	587	747	2	516	535	395	319	492	262	566	370	432	336	447	404
ENSG00000167772.12	2507.85	2.76777	0.157626	2.56135e-70	2.84847e-66	ANGPTL4	7568	5568	8234	5701	8883	5322	5287	3944	8695	7796	9117	921	1253	1180	1116	581	807.001	631.001	1107	1181	784.999	845	821	0	710.999	561.001	662	470.001	505.001	531.999	1067	526	891.001	991	692	1272
ENSG00000140961.14	204.871	1.97358	0.140884	6.62966e-47	3.68642e-43	OSGIN1	529	389	426	365	479	362	394	252	521	880	626	81	128	59	132	123	123	79	131	111	98	136	156	0	87	64	114	86	47	98	98	110	74	106	118	115
ENSG00000178537.10	656.05	1.1989	0.0923439	2.07895e-41	9.24799e-38	SLC25A20	1316	1077	1126	1012	1133	1074	954	834	1447	1462	1292	460	446	544	520	438	547	482	516	459	439	536	465	0	432	432	459	396	495	255	489.001	371.999	375	447	675	395
ENSG00000173110.8	455.556	4.71598	0.379448	1.11501e-40	4.13333e-37	HSPA6	732.903	2512.97	180	356.418	1439.11	3742.49	2327.9	2305.37	1015.55	1568.64	1128.28	42	67.953	40.454	53.749	22.845	32.927	47.928	50.627	46	51	34	82.275	0	46	29	64	29.915	16	46	26	87.659	45.758	43.878	14	73
ENSG00000087086.15	40507.3	1.42453	0.114887	3.10695e-39	9.8721e-36	FTL	91672	50500	108849	98076.4	91753	78635	65465	56630	114578	74035	81361.9	29310.3	32459	24710	37876.7	25111	26486.3	23844	36026.9	20906	31103	22942	28769.3	13	23401.1	21100.3	20274	20206.3	16101	15012	25066	22163	19723	23412	18952	24525.9
ENSG00000087842.11	610.744	1.22185	0.109805	9.45663e-32	2.10334e-28	PIR	1149	1137	1272	1092	1276	956	1027	779	1344	1463	1372	360	543	585.999	522	567	444	358.999	462	286	436	466.999	455	0	381	265	342	347	322	335	479	294	286	402	447	294
ENSG00000152256.14	11338.5	-1.29944	0.118135	1.6043e-31	3.2439e-28	PDK1	6509	6414	6595	6128	8745	5797	5336	3109	7186	8735	4369	12748	14765	12739	10854	15870	12510	11815	15000	11028	15213	14489	13406	5	11840	15335	15558	13663	7539	12393	14595	12152	11250	13806	10186	13339
ENSG00000004799.8	511.276	2.48705	0.224899	1.08637e-29	2.01358e-26	PDK4	1589	1039	1819	843	1687	1302	1032	654	1853	1511	1643	275	231	292	336	151	255	160	218	115	129	233	243	0	233	117	135	123	168	20	158	139	215	149	292	245
ENSG00000167996.16	67887.6	1.10915	0.104671	1.13763e-28	1.9464e-25	FTH1	120753	104557	133134	95256.6	148118	95410.9	94334.1	74789.4	160778	133743	154803	56466.8	49061.4	50131.1	59217.1	49334.5	51980.3	44759.4	56554.6	46650.5	53107.5	48894.9	50841.7	13	46639.8	46838.8	43244.7	51190.3	37453.1	38381.1	44595.2	44514.9	39753.9	42646.2	45821.7	51305
ENSG00000265972.6	23518.3	-1.14843	0.109015	1.42264e-28	2.26016e-25	TXNIP	18758	12566	14092	14146	15284	15753	11550	9978	16775	12995	13097	31423	29024	30897	53610	32077	25743	27180	34063	19569	32886	24310	27440	36	27196	28530	24259	21413	18783	16971	30807	21539	22574	29597	18369	25671
ENSG00000181019.13	2802.46	2.68023	0.261545	5.7661e-26	7.5441e-23	NQO1	10899	3934	8904	7531	6998	8957	6621	5687	10342	6660	12134	739	1652	1194	951	974.001	708.001	767	1154	744	1699	789.999	1527	6	747	446.001	307	467.999	1296	656	1179	868	818.001	477.999	639	764.001
ENSG00000141526.18	10401.4	-1.06882	0.108972	5.79191e-25	6.13446e-22	SLC16A3	6780	7184	7599	4926	8590	6970	7405	3750	8986	6974	3684	12631	15254	14320	13395	14358	12128	11009	13703	10094	13833	11801	12101	4	9912	11452	13608	11689	7387	9938	14173	10484	9625	12200	9645	11185
ENSG00000171658.8	16.6337	4.06551	0.440723	3.69558e-24	3.57379e-21	NMRAL2P	89	16	40.999	63.999	48	61	38	29	72.999	23	72	5	4	3	4	2	2	2	3	1	4	0	2	0	1	3	0	0	2	1	4	4	4	0	0	3
ENSG00000220008.3	221.147	-1.45793	0.158907	5.36438e-24	4.97144e-21	LINGO3	112	108	99	67	143	73	82	38	123	102	71	246	299	257	219	209	251	194	322	276	241	300	191	0	187	235	263	295	237	390	319	290	240	293	298	346
ENSG00000260231.2	449.079	-1.00475	0.10746	9.24608e-23	8.22605e-20	KDM7A-DT	241	298	257	300	369	227	270	154	274	219	267	461	479	553	554	511	560	443	579	457	550	559	390	0	437	525	593	536	380	606	480	466	505	585	563	667
ENSG00000100292.18	584.024	2.24827	0.244461	7.60702e-22	6.26649e-19	HMOX1	1809	514	1499	1148	1389	1555	1610	2283	1297	1044	2810	267	215	348	436	185	204.999	278.001	674.999	167	314	151.001	232.999	0	201	212	186.999	96	139	151	201.001	170	137.001	254.999	65	134
ENSG00000159399.10	26214.5	-1.17313	0.132445	1.43474e-21	1.10426e-18	HK2	14414	16220	13832.9	11319.9	19065	12705	11386.9	5884.98	15052.9	19183	10337	26072.9	36390.9	29143.9	27998.8	31298.8	30214.9	24574.9	32561.8	27995.9	33016.9	30540.9	31783.8	2	23366.9	34826.7	37532.8	38402.8	18643.9	39385.5	32978.7	31437.9	26297.9	32247.8	30434.9	33037.7
ENSG00000226608.3	29.868	1.51729	0.177715	1.43977e-21	1.10426e-18	FTLP3	88.029	50.004	90.033	63.592	74.006	39.007	56.012	44.006	86.02	56.025	83.059	18.724	20.006	11.002	30.347	17.01	22.675	24.01	24.145	16.041	21.007	13.002	22.66	0	16.862	11.65	16	10.704	11	12	15.004	16.014	12	11.006	10.009	13.059
ENSG00000065833.9	1019.97	1.54342	0.193976	1.96847e-19	1.11959e-16	ME1	2091	1666	2555	1800	3183	1453	2245	1097	3681	1836	2510	544	691	695	705	446	797	525	623	580	569	656	989	0	611	468	556	464	673	231	931	593	453	436	559	477
ENSG00000023909.10	1179.49	1.08979	0.129815	2.01346e-19	1.11959e-16	GCLM	2181	2019	2274	1607	2356	1603	1899	1473	2346	2604	2994	863	776	1063	1099	918	1080	861	979	818	715	838	830	1	750	709	622	750	760	475	923	611	688	963	1115	652
ENSG00000105650.22	277.196	-2.38701	0.277315	2.21913e-19	1.20385e-16	PDE4C	44.029	88.745	203.939	104.449	85.228	26.775	160.169	12.854	69.775	42.902	12.099	156.747	758.404	796.939	673.752	648.569	163.956	673.434	888.283	268.822	252.64	160.498	626.846	0	168.103	495.421	263.434	346.196	334.33	374.522	596.37	465.852	628.452	187.203	101.523	387.436
ENSG00000237686.7	116.499	-1.1162	0.139637	4.21519e-18	2.03814e-15	SCIRT	86	73	62	41	102	59	60	20	86	76	68	117	173	152	136	159	106	134	166	91	164	164	147	0	136	163	187	112	81	105	139	139	95	146	150	126
ENSG00000243509.6	12.3151	-20.3563	2.46246	9.07562e-17	3.88192e-14	TNFRSF6B	0	0	0	0	0	0	14.351	0	0	0	0	0	0	0	0	0	0	0	0	46.155	0	0	66.224	0	35.995	0	0	0	17.379	24.087	62.144	47.363	16.24	0	0	34.646
ENSG00000109107.14	4825.66	-1.0231	0.133682	1.63206e-16	6.81093e-14	ALDOC	3125	2522	3231	2617	3469	2957	3047	2093	3194	3940	2338	5148	7220	6976	5884	7409	4707	4512	7346	4091	6985	4892	5145	0	4143	5041	6224	7885	3833	6169	7409	4325	3999	5618	3013	5217
ENSG00000247095.3	2171.86	-1.07849	0.143539	2.71102e-16	1.05787e-13	MIR210HG	1059	1143	1313	1272	1713	1105	1125	552	1767	1205	660.999	2450	3213	2861	2179	2737	2248	2089	3172	2196	2901	2634	2400	0	2253	2753	3384	2818	1448	2475	2747	2542	2499	2671	2262	2987
ENSG00000171509.16	45.0119	-2.12713	0.285744	5.08801e-16	1.88613e-13	RXFP1	9	26	17	8	13	14	14	2	17	27	16	59	165	121.999	66	37	33	32	95	27	49.001	33	43	0	62.999	67	65	61	46	57.001	39	31	29	40.999	47.001	45
ENSG00000182902.14	66.7174	1.92416	0.272597	1.61362e-15	5.88364e-13	SLC25A18	133	145	144	84	163	46	95	63	134	242	285	37	20	36	13	29	44	22	32	54	30	66	18.999	0	36	49	31	51	20.999	91	29	27	44	40	45	46.999
ENSG00000248485.2	755.459	-1.44037	0.21667	5.38024e-15	1.73431e-12	PCP4L1	278	256	362	288	386	249	859	338	453	555	321	755	1452	699	1255	1303	794	903	1280	416	949	1097	737	0	1038	1687	977	767	464	957	1139	534	658	1183	446	545
ENSG00000134240.12	15.8869	4.10756	0.63943	1.88459e-14	5.65893e-12	HMGCS2	90	39	37	45	136	16	88	50	79	43	23	4	3	1	2	4	2	1	1	2	1	0	5	0	4	0	3	0	0	0	0	0	6	1	2	16
ENSG00000109854.14	191.943	1.04459	0.152887	5.35922e-14	1.49e-11	HTATIP2	499.999	267.001	366	417.999	283	371	547	317	375	338	420.001	134	193	193.999	169	154.001	117	125	201.001	97.001	144.999	108.999	191.001	0	124.999	89	96.001	86.999	100	96	143	122.001	74	136.001	101	90
ENSG00000198074.10	31.7435	5.06721	0.839325	6.5517e-14	1.77486e-11	AKR1B10	452	4	96	83	33	63	197.81	159	183.919	30	87	7	0	0	4	3	0	3	0	2	5.462	1	15	0	2	0	0	0	1	0	0	3	1	5	0	4
ENSG00000102878.18	836.33	-1.39354	0.221388	7.56115e-14	1.95552e-11	HSF4	509.819	263.643	444.862	367.845	378.725	274.74	241.959	92.667	595.877	315.782	217.014	820.642	1209.97	699.939	696.236	848.525	779.812	767.796	1235.13	861.854	1148.01	840.614	706.338	0	815.078	1061.37	1514.64	1261.04	666.284	1359.41	877.353	1117.96	1308.72	918.566	953.412	1500.08
ENSG00000135100.19	113.503	-1.81051	0.285045	8.09784e-14	2.07026e-11	HNF1A	39	40	46	22	76	48	37	10	56	91	45	101	274	180	149	146	187	94	213	77	218	148	190	0	127	77	154	76	83	56	273	125	117	129	100	69
ENSG00000105376.5	175.125	-1.68369	0.269567	8.34131e-14	2.10826e-11	ICAM5	65	40	62	83	95	66	223	38	131	73	29	194	305	263	180	171	245	209	357	172.999	211	209	164	0	150	166	331	157	74	235	231	200	164.001	324.999	116	214
ENSG00000265690.7	399.988	-1.46142	0.235717	1.02679e-13	2.56605e-11	RP11-5A19.5	190.121	103.799	193.668	153.715	222.881	117.342	131.435	27.77	270.204	129.09	73.404	433.058	478.682	341.339	317.887	380.44	299.025	309.936	623.912	402.05	485.998	402.634	380.175	0	410.327	525.876	701.577	665.183	345.603	632.785	483.724	621.434	664.434	487.71	523.974	771.345
ENSG00000108932.12	37.6464	2.29142	0.338625	1.21758e-13	3.00905e-11	SLC16A6	136	69	82.999	51	99	52	57	49	82	144	111	16	16	19	11	14	17	7	26	9	33	11	18	0	10	9	17	15	23	66	24	15	11	10	5	18
ENSG00000260641.1	197.505	-1.06271	0.161368	2.38167e-13	5.40542e-11	RP11-1299A16.3	109	171	101	86	118	84	107	51	96	84	111	228	207	210	177	216	191	144	271	170	300	218	229	0	221	223	252	271	322	155	246	250	210	212	438	222
ENSG00000111674.9	34264.4	-1.01878	0.156221	5.63225e-13	1.18182e-10	ENO2	22697	19848	23443	18537	26806	19805	15676	9394	24234	27079	11889	40646	43547	28340	31081	47265	38555	32377	34749	36759	45792	41122	36459	8	34383	42231	51886	52864	23298	48665	35637	40326	35635	34314	30321	45811
ENSG00000181652.19	543.01	-1.13707	0.18491	1.85154e-12	3.58105e-10	ATG9B	341.001	263	264	346	397.001	295	294.999	141	353	391.998	245.999	535	812	622	514	614.001	384.001	370.999	1063	417.999	742.001	490	422	0	419	481.999	629.999	583	579.998	619.001	651	505	631.001	990	678	737.999
ENSG00000139410.15	99.2268	1.15043	0.190229	3.03279e-12	5.57482e-10	SDSL	207	182	187	150	198	167	229	82	297	181	272	49	75	94	96	51	59	72	95	87	61	58	121	0	81	37	31	41	59	27	78	55	43	55	86	49
ENSG00000232187.1	21.7012	1.2554	0.214516	3.58824e-12	6.44843e-10	FTH1P7	25.629	40.844	46.025	24.017	64.94	25.558	25.071	31.033	59.361	58.005	75.418	12.508	19.579	12.189	19.971	13.378	14.44	18.015	19.077	11.142	11.187	9.762	21.787	0	11.127	10.896	8.488	19.836	11.113	8.089	9.516	11.435	13.463	12.979	11.47	12.379
ENSG00000258667.2	191.436	-1.99553	0.345724	8.41014e-12	1.36539e-09	HIF1A-AS3	71	78	117	50	135	90	70	12	91	34	16	225	444	245	217	150	278	271	297	201	219	257	403	0	246	344	315	141	37	87	190	342	144	333	171	162
ENSG00000231881.2	60.2973	-2.63452	0.427321	1.0265e-11	1.61198e-09	RP5-1120P11.3	7	11	26	27	13	18	4	7	9	12	1	86	116	98	65	46	28	69	287	47	99	45	85	0	49	46	104	38	14	27	79	45	49	278	36	58
ENSG00000188394.8	162.83	-1.46306	0.268294	1.06695e-11	1.65952e-09	GPR21	89	54	53	60	63	67	39	22	74	42	45	193	150	147	135	139	143	152	132	236	178	172	159	0	134	243	235	443	142	492	127	158	178	167	162	346
ENSG00000157219.5	83.0967	-2.05863	0.360777	1.72666e-11	2.54334e-09	HTR5A	41	21	23	20	32	24	46	6	44	13	17	99	129	77	60	121	123	49	112	82	120	82	48	0	76	47	86	101	51	191	25	91	102	57	163	176
ENSG00000272512.1	363.614	-1.25596	0.226987	2.34815e-11	3.31474e-09	RP11-54O7.17	132	162	181	149	187	175	87	191	219	242	66	412	498	213	225	808	243	487	462	408	511	524	402	0	482	702	594	419	215	370	537	378	471	381	264	473
ENSG00000103184.12	149.021	-1.16051	0.207548	4.09497e-11	5.45391e-09	SEC14L5	79	75	110	72	75	56	68	13	96	73	115	152	172	181	158	157	130	181	195	164	155	164	180	0	157	146	157	206	182	307	143	156	188	221	124	171
ENSG00000237264.4	18.3649	1.02673	0.17645	4.12474e-11	5.46087e-09	FTH1P11	31.932	36.146	33.113	39.945	34.872	34.423	32.865	27.368	40.879	45.221	32.931	21.282	18.816	15.72	17.231	14.581	13.428	19.426	15.939	8.528	8.726	11.638	9.648	0	7.192	12.31	8.102	10.032	14.199	7.36	2.227	17.178	6.862	13.311	13.786	6.44
ENSG00000125895.6	760.468	-1.06232	0.185114	4.65554e-11	6.02026e-09	TMEM74B	486	330.001	466	384	493	429	260	125	558	392	201.999	925	890	674	580	809	755.001	709.001	633.001	845.001	891	902	761	0	730	993	1254	1366	591	1446	781	1077	937	809	755	1248
ENSG00000059804.16	7527.54	-1.03804	0.180934	5.94839e-11	7.60368e-09	SLC2A3	5112.95	3924.77	5322.7	4172.93	5908.96	4662.89	4297.74	2482.93	4868.98	7188.93	2985.98	7958.92	13399.9	8047.77	8176.75	8587.79	6830	8672.74	12059.6	6635.99	9522.85	8302.77	11277.9	1	7813.86	8891.94	9694.94	7543.91	3262.9	7984.98	9538.93	8231.83	5980.89	9611.58	5323.91	7937.98
ENSG00000248019.3	189.071	-1.04838	0.184517	7.4013e-11	9.35339e-09	FAM13A-AS1	80	70	98	111	113.001	103.999	105	38	152	85	68.999	174	216.001	183	157	171	111	149	272.001	141	247	198	162.001	0	163.001	226	317.999	294	168.999	296	181	227	289.999	315	249	273.001
ENSG00000127561.15	1535.54	-1.29925	0.247527	8.24254e-11	1.02879e-08	SYNGR3	945.999	444.001	680	700	717	532	618	371.999	712	691	367	2431	1340	1073	1147	2251	1776	1130	1361	2235	2590	1677	1216	0	1239	1675	2196	4104	1175	3649	1222	2258	1548	1381	1650	3068
ENSG00000110492.16	11478.7	1.29855	0.251364	1.30649e-10	1.52942e-08	MDK	29013	15450	23161	22530	18640	25008	20017	23654	23122	38011	25217	8860	9884	11487	13615	7133	6070	7172	11176	3351	6748	4621	7472	1	7587	5222	5017	3698	9120	1078	8025	4410	5237	6583	7384	4387
ENSG00000116014.10	165.011	-1.46831	0.293156	1.31542e-10	1.53182e-08	KISS1R	85	51	62	91	105	69	75	87	101	92	21	134	457	198	240	189	153	168	308	116	233	197	252	0	116	154	226	121	76	255	263	206	193	216	97	130
ENSG00000165449.12	2295.83	1.0437	0.187865	1.57878e-10	1.79159e-08	SLC16A9	4755	4068	3614	2181	4117	3936	3666	2890	5016	2780	8506	1684	1449	2183	2824	1324	2234	1500	1293	1290	1263	1627	1724	1	2242	1331	1472	1664	1232	596	1805	1237	1837	1016	2135	1914
ENSG00000135638.14	34.0937	-3.83194	0.753855	1.66702e-10	1.88212e-08	EMX1	1	2	13	4	5	6	0	3	2	1	4	5	37	8	334	18.001	5	171	322	31	14	14	39.999	0	5	14	6	28	2	0	29	3	31	25	17	9
ENSG00000148926.10	2745.04	-1.13456	0.210879	1.71743e-10	1.92925e-08	ADM	1768	1120	1424	2095	2033	1168	1485	597.001	1727	2558	676.001	2946	4428	3634	3559	3780	2591	2265	4899	2540	4685	2222	2944	0	2136	2728	3596	3584	1505	3959	4426	2611	2474	3636	2172	3826
ENSG00000226239.2	60.2969	-1.50057	0.30439	1.88419e-10	2.07495e-08	RP1-310O13.7	34	11	37.001	28	31	14	33	22	35	37	7	92	74	47	51	105	66	51	77	72	134	61.999	46.999	0	72	59	104	72	14	97	74.999	63	72	57	49	118
ENSG00000250337.7	72.7726	-2.42946	0.45157	3.88573e-10	4.01984e-08	PURPL	10	23.001	6	26	22.999	10.999	3	13	26	6	21.001	33	149	15	19	88.002	40	155.001	146.999	76	148	106	181	0	74	100.998	143	21	7	46.999	132.999	134.999	98.001	143	43	68
ENSG00000128285.4	220.317	-1.00759	0.189932	8.63313e-10	8.2059e-08	MCHR1	158	110	182	145	132	141	196	31	131	265	89	241	277	293	379	243	248	320	296	190	286	218	235	0	210	355	182	346	194.001	214	169	205.999	212	251	128	306
ENSG00000285966.1	18.9918	-1.33862	0.284082	1.09897e-09	1.01005e-07	RP11-7F17.10	6	4	11	9	17	8	11	8	5	10	4	23	19	11	20	25	28	35	20	23	20	21	24	0	22	41	29	37	9	16	25	22	24	27	12	21
ENSG00000117394.24	32217.6	-1.19486	0.244231	1.27086e-09	1.16323e-07	SLC2A1	16432	14766	20085	13504	20970	15635	49605	29774	20408	32519	8188	34502	64510	36530	48140	41456	25032	30771	53299	28197	36481	29566	42200	1	26836	33762	35770	30448	20342	35260	43280	28157	21704	39660	24574	30810
ENSG00000287243.2	408.737	-1.72825	0.380601	1.64222e-09	1.44372e-07	THCAT155	104	309	122	90	98.001	36	95	183.001	80	255	97	325	433	175	314	896.001	333	690	556	495.999	667	836	478	0	235	901	447	756	192.999	626	824	370	475	395	219	481.001
ENSG00000224557.7	71.4966	-1.28336	0.273058	1.65993e-09	1.45355e-07	HLA-DPB2	41	28	49	42	39	33	29	14	26	18	18	92	71	51	41	78	59	61	78	110	84	114	73	0	70	99	123	141	65	167	65	60	81	60	57	132
ENSG00000130829.18	264.826	-1.29551	0.277036	1.71929e-09	1.49377e-07	DUSP9	103	86	125	194	113	106	129	93	139	140	47	401	340	225	314	337	197	199	285	467	398	213	187	0	188	266	399	712	183	599	188	282	191	301	265	435
ENSG00000283183.2	196.12	-1.15877	0.241099	2.67763e-09	2.24808e-07	RP11-1263C18.2	117	66	103	97	92	90	59	26	126	43	59	215.001	178	109	126	159	191	217	145.999	302	186	258.001	175.999	0	214.001	324	331.999	378	178	482.001	203	287	218	231	206	329
ENSG00000058335.16	267.64	-1.67835	0.380075	2.73938e-09	2.27348e-07	RASGRF1	52	45	66	99	76	44	51	9	116	126	113	143	320.001	241.999	235	71	176.001	184	574	416.999	122	312.999	206	0	224	628	328	434	321	974	217	289	253	461	500	391
ENSG00000251095.7	67.4679	-1.64845	0.380823	4.01136e-09	3.19788e-07	RP11-115D19.1	51	19	12	13	55	8	40	26	31	8	12	74	95	16	95	73	73	83	124	138	124	78	92	0	79	111	61	49	17	61	48	169	128	105	87	93
ENSG00000179044.16	39.4991	-1.21037	0.264234	5.12656e-09	3.9592e-07	EXOC3L1	12	19	29	35	28	22.999	11	7	13	26	11	28	51.001	70	46	53	34.001	79	151	28	42.001	39	38	0	41	46	33	30	26	43	28	44.001	41	78.999	48	28.999
ENSG00000183379.9	95.596	-1.37086	0.314484	5.31091e-09	4.05929e-07	SYNDIG1L	19	30	60	41	40	30	35	10	54	29	18	99	91	143	127	61	114	65	74	87	79	130	54	0	83	124	96	207	155	166	123	99	109	96	110	131
ENSG00000185666.15	486.836	-1.50501	0.352128	5.34772e-09	4.07153e-07	SYN3	457	322	153	93	168	153	101	96	168	79	172	825	272	367	315	558	685	576	317	697.001	1034	583	428	0	374	651	524	1056	294	887	511	530	538	511	359	1032
ENSG00000180269.8	162.402	-1.62422	0.380958	5.36411e-09	4.07153e-07	GPR139	84	99	71	36	56	58	26	14	34	61	49	130	105	117	132	189	213	330	124	143	159	379	321	0	86	281	248	227	54	488	111	212	249	178	131	159
ENSG00000287542.1	231.373	-1.14334	0.245485	6.2697e-09	4.69531e-07	RP11-2I7.1	235.642	54.957	110.31	86.898	83.745	156.543	90.537	173.191	119.953	81.317	81.038	291.327	395.768	236.17	193.162	225.331	253.383	250.488	321.632	183.116	431.269	277.065	284.351	0	238.219	435.744	331.536	300.855	219.512	463.828	116.76	235.419	167.573	262.237	224.299	189.409
ENSG00000258498.8	314.157	-1.07659	0.227047	7.6674e-09	5.57315e-07	DIO3OS	161	147	214	146	181.001	129.001	86	53.999	281.999	204	104.999	367.999	395.999	441	541.001	285.999	177.001	780	671	222	344.999	383	305	0	578	677	379.001	220	173.999	139.001	399	324.999	491	664	284	278.001
ENSG00000220575.8	75.9157	-2.19108	0.489336	9.23242e-09	6.49833e-07	HTR5A-AS1	31	10	18	37	33	20	32	2	24	12	19	99	166	101	64	263	120	14	127	91	189	90	55	0	66	25	50	12	12	161	35	76	119	59	155	189
ENSG00000203812.2	11.5142	20.5941	3.68621	1.01301e-08	7.06311e-07	H2AC18	0	0	0	0	0	75.381	25.303	36.784	0	0	0	0	0	0	0	0	0	0	0	0	0	0	0	0	0	48.387	0	0	0	0	0	0	99.507	0	0	0
ENSG00000196990.9	89.7763	-1.10543	0.239891	1.10313e-08	7.50333e-07	FAM163B	45	37	57	29	49	16	66	35	32	37	43	148	80	41	68	57	111	62	72	147	85	127	64	0	91	107	114	140	106	221	130	100	118	106	125	125
ENSG00000182230.12	23.4739	-1.94427	0.46116	1.30433e-08	8.60859e-07	FAM153B	7.506	6.315	11.29	10.001	6.397	4.88	3.689	6.032	8.989	4.391	2.135	36.751	24.558	34.983	25.463	8.28	43.001	11.76	41.184	5.896	39.893	18.632	33.136	0	16.593	11.73	41.191	20.285	6.317	29.254	50.927	47.583	42.31	13.997	21.202	38.606
ENSG00000101188.5	532.29	-1.26181	0.293971	1.34023e-08	8.76745e-07	NTSR1	237	214	328	156	709	116	297	180	209	451	136	768	669	225	762	772	1437	441	670	530	726	937	602	0	440	479	581	864	361	602	945	325	657	471	240	677
ENSG00000285600.1	72.1626	-1.03159	0.219628	1.41254e-08	9.13304e-07	RP11-427I6.5	36	32	41	26	35	22	12	20	43	19	37	43	52	50	63	49	61	85	77	109	74	95	62	0	72	127	74	154	79	165	55	122	98	102	90	96
ENSG00000169427.8	355.534	-1.40864	0.348609	2.00943e-08	1.23567e-06	KCNK9	120	77	88	62	143	34	43	21	183	265	138	266.999	258	137	204	211.999	515	357.001	421.001	619	339	475	294	0	209	584.001	429	1133	387	685	410	376.001	700.001	487	365	528.999
ENSG00000196139.14	64.4133	1.46781	0.366878	2.04509e-08	1.24964e-06	AKR1C3	254.943	68.999	122.418	288.902	67.211	194.426	68.328	87.258	177.354	100.59	182.31	33.251	39.361	67.147	35.036	29.021	23.083	49.138	97.538	25	56.035	10.024	57.731	0	23.026	24.082	6.028	15.069	35	7.004	33.027	24.183	21.116	42.111	19	18.141
ENSG00000248323.7	14.4092	1.83249	0.455663	2.22267e-08	1.35072e-06	LUCAT1	34	18.001	46	43.999	25	35.001	32	30.001	45	23	28.999	11	5	10	4	5	2	10	7	4	9	5	9	0	2	4	7	5	2	1	4	9	11	26	3	17
ENSG00000125878.7	22.1584	-1.07056	0.242693	3.60441e-08	2.07156e-06	TCF15	9	13	10	19	10	15	3	9	13	14	9	21	42	35	19	31	15	29	45	27	27	24	16	0	21	35	18	39	24	37	23	24	14	26	9	19
ENSG00000233930.4	755.398	-1.01333	0.224261	3.68987e-08	2.11521e-06	KRTAP5-AS1	648	350	401	313	532	434	297	262	404.001	312	357	1308	584	472	649	1084	1024	744	449	861	1310	887.999	531	0	625	876.001	875	1577	656.999	1179	647	1013	879.999	588.001	683	1439
ENSG00000182162.11	9.1675	-2.08906	0.518244	3.9026e-08	2.20309e-06	P2RY8	1	5.5	4.5	4.5	6	3.5	2.5	0.5	1.5	2.5	0	12	19	8.5	7.5	5	16.5	6.5	12.5	6.5	12	12	23.5	0	7.5	7.5	11	8.5	2.5	12	11.5	9	13	17	4	8
ENSG00000182162.11_PAR_Y	9.1675	-2.08906	0.518244	3.9026e-08	2.20309e-06	P2RY8	1	5.5	4.5	4.5	6	3.5	2.5	0.5	1.5	2.5	0	12	19	8.5	7.5	5	16.5	6.5	12.5	6.5	12	12	23.5	0	7.5	7.5	11	8.5	2.5	12	11.5	9	13	17	4	8
ENSG00000108846.16	23.076	3.06952	0.758494	5.72529e-08	3.04646e-06	ABCC3	352.999	19	61.999	22	29	25	216.999	168	59	73	46	7	13	1	6	1	2	3	4	0	1	2	11	0	2	1	4	2	0	1	0	5	0	6	1	3
ENSG00000130950.14	32.1138	-1.02209	0.237688	8.68178e-08	4.3296e-06	NUTM2F	24.16	13	18.716	11.365	16	10.566	25	8.051	25.442	39.566	8.599	63.961	52.776	42.109	49.235	16.612	31.376	30.408	31.331	18	20.412	42.293	59.689	0	55.675	40.063	47.888	46.589	23.185	42.989	25.041	39.187	32.213	43.14	29.822	26.756
ENSG00000225978.3	88.2514	-1.73778	0.47962	9.69689e-08	4.78222e-06	HAR1A	25	15	45	44	43	19	8	2	40	6	3	130	101	36	50	77	56	64	74	172	134	170	50	0	87	149	211	170	69	239	71	134	78	116	61	139
ENSG00000185615.16	685.528	-1.10903	0.28105	1.76048e-07	7.95864e-06	PDIA2	444.999	197	294.999	229	358	201.001	175.999	81	403	177.001	189	794	440.001	465.001	439.999	566	630.999	487	367	909	785.999	704	508.001	0	522.001	737	1259	1536	665	1540	500.002	1141	967	650	919.999	1817
ENSG00000286353.1	49.7303	-1.33854	0.373107	1.76848e-07	7.97861e-06	RP11-122D19.2	39	30	20	19	22	15	10	9	17	10	14	81	42	35	32	78	81	49	23	60	122	63	27	0	26	54	57	96	59	84	46	58	67	37	25	145
ENSG00000185736.16	559.065	-1.06696	0.267308	2.05529e-07	9.14273e-06	ADARB2	336	624	358	140	511	142	159	78	312	230	208	604	715	494	959	430	1182	518	486	353	512	1092	646	0	697	922	1044	397	727	426	870	540	819	673	438	385
ENSG00000175874.10	226.209	-1.11879	0.288684	2.14014e-07	9.46344e-06	CREG2	173	104	88	76.999	137	72	96	23	110	51.999	156	216	238	151	230	163	271	176	492	263	170	319	192	0	141	339	220	517	263.001	651	198	248	276	275	281	289
ENSG00000232215.2	14.6574	-1.16998	0.313577	2.55627e-07	1.10187e-05	OR2L6P	6	3	16	2	12	7.809	4	1	10	10	4	18	25	11	14	20	20	16	20	24.869	19	16	13	0	13.966	27.832	19	30	6	11	19	12	25	12	13	16
ENSG00000099958.15	317.176	-1.05758	0.267832	2.60328e-07	1.11996e-05	DERL3	164.999	149	144	214.001	205	179	151	183	179	179.998	128	227.999	632	969.999	430.999	299	295.001	253.999	858	138	354	228	373	0	344.001	312.999	463.999	239	277.001	109	475.001	334	245.999	698	397.001	202
ENSG00000268400.5	24.0914	-1.09978	0.28771	3.00885e-07	1.26508e-05	CTD-3214H19.4	30.458	8.985	10.931	3.01	10.87	18.761	6.906	6.39	8.024	8.507	9.728	27.79	34.942	13.51	29.526	39.571	17.275	21.788	17.688	29.674	30.644	35.589	30.766	0	29.68	45.494	42.546	32.919	17.151	34.979	23.664	19.918	29.059	36.038	14.629	26.963
ENSG00000278969.1	12.568	-1.22168	0.344199	3.62402e-07	1.49824e-05	RP11-662I13.3	8	1	7	6	2	3	1	5	11	6	2	20	16	7	16	11	17	9	6	19	17	16	13	0	11	24	11	14	20	21	18	18	15	19	12	12
ENSG00000128683.14	2376.04	-1.20505	0.338862	3.89475e-07	1.59534e-05	GAD1	633	1496	2159	1018	1208	721.001	728	203	792.001	1326	1084	2081	4266	2469	1730	1470	3078	1961	1880	2268	2351	5154	2991	3	4290	6673	3921	932	2159	1812	5199	1377	3085	3497	1511	1923
ENSG00000198754.5	7.72892	-1.65844	0.511419	3.92349e-07	1.60416e-05	OXCT2	6	2	1	0	7.555	6.316	9	1	0	0	3	7	14	9	9	13.13	7	9	18	7	6	18	8	0	9.395	6	18	3	3	10	9.49	10	7	11	9	12.039
ENSG00000251442.6	10.7359	1.20524	0.344018	4.70259e-07	1.86777e-05	LINC01094	29	22	30	7	26	12	40	44	35	22	27.999	10	1	2	13	7	4	6	7	5	20	4	5	0	4	2	5	6	5	3	9	4	8	6	9	7
ENSG00000287584.1	9.75697	-1.18064	0.342276	6.57295e-07	2.4737e-05	RP4-570D2.2	5	7	3	4	2	3	6	7	4	5	2	17	11	8	6	12	8	16	18	10	13	8	10	0	19	13	12	7	6	15	12	18	14	9	6	13
ENSG00000178773.15	63.862	-1.34438	0.422683	7.81263e-07	2.84866e-05	CPNE7	25	8	33	74	41	31	54	27	35	8	5	54	42	60	60	98	58	88	125	54	44	87	61.001	0	48	81	71	106	38	157	54	65	62	71	28	64
ENSG00000166763.8	17.8209	-1.62583	0.537501	8.45298e-07	3.04718e-05	STRCP1	4.692	26.598	4.835	2.297	7.711	0	9.679	0	4.634	4.98	1.423	16.782	18.332	12.016	30.606	22.918	18.533	13.352	41.585	24.403	13.338	26	20.057	0	15.813	32.784	47.04	7.407	18.009	14.709	36.13	20.124	27.869	29.636	11.514	17.229
ENSG00000198547.10	22.2982	-1.04523	0.287246	8.62689e-07	3.09983e-05	C20orf203	4.441	15.679	8.232	10.354	10.172	8.578	8.511	2.012	11.338	11.505	2.144	34.717	29.555	13.633	20.893	24.415	20.964	18.475	19.687	21.689	23.061	34.076	12.355	0	22.579	28.398	37.468	34.696	18.183	33.39	30.748	48.659	37.857	39.588	28.934	29.886
ENSG00000257607.1	10.4626	-1.21787	0.37104	9.42625e-07	3.35992e-05	RP11-449P15.1	6	4	8	4	6	5	2	1	5	9	3	14	30	15	13	7	11	9	26	8	14	9	13	0	5	16	12	22	3	9	17	6	8	17	7	15
ENSG00000259660.2	32.4041	1.08538	0.315751	1.26127e-06	4.28292e-05	DNM1P47	87.717	57	39	87.055	56	46	31	54.596	39.062	31	120	14	21	38	48.064	13.121	13.399	16	28.344	18	25	2.026	24.003	0	13	22	18	20.144	30	11	29	16.952	19	34	19	19
ENSG00000155926.14	86.5968	-1.18747	0.368074	1.33131e-06	4.48653e-05	SLA	41	6	76	61	27	30	8	28	64	10	19	139.001	75	85	151	69	95	83	92	72	48	153	87	0	72	98	94	101	153	89	107	112	179.999	172	69	51
ENSG00000122733.12	430.168	-1.04682	0.300893	1.44062e-06	4.79675e-05	PHF24	266	153	186	128	217	231	196	69	224	98	177	492	212	257	392	409	558	305	245	630	492	467	239	0	309	372	761	975	406	1329	426	554	506	461	454	740
ENSG00000080031.10	119.44	-1.20255	0.379248	1.46899e-06	4.87661e-05	PTPRH	117.999	42	70	46	70	61	34	22	92	101	23	92	182	103	136	90.001	114	190	183.999	66	213	147	224	0	96	124.999	147	51.001	53	59	249.999	246	134.001	193.001	43	65.001
ENSG00000197406.7	774.95	-1.14333	0.351562	1.57347e-06	5.16943e-05	DIO3	403	302	576	401	325	773	249	200	395	454	283	2341	834	1017	3551	617	449	1747	1363	310	482	806	685	0	998	1697	566	493	419	206	634	572	935	1110	467	288
ENSG00000241180.1	4.22127	-2.70792	1.07241	1.90682e-06	6.05879e-05	RP11-54O7.2	3.19	0	0	0	0	0	1.777	0.677	0	0	1.032	11.279	12.276	7.328	0	4.387	6.832	8.529	5.34	2.769	2.107	0	5.21	0	8.638	11.368	1.017	4.236	4.721	8.249	3.991	0	4.75	1.724	3.741	2.33
ENSG00000226564.1	9.04366	1.39933	0.49001	1.98066e-06	6.26654e-05	FTH1P20	10.332	14.297	21.996	17.726	41.733	12.224	0	6.571	34.975	24.867	33.318	5.31	4.84	13.103	6.75	5.145	4.046	3.262	1.451	4.005	5.236	3.134	9.437	0	9.765	4.224	3.065	1.075	6.5	2.022	5.379	0	2.026	0	3.391	6.292
ENSG00000176153.12	17.836	3.2148	1.5386	2.02177e-06	6.35144e-05	GPX2	71	0	3	2	13	8	809	345	80.001	8	18	3	4	3	17	0	0	1	1	0	0	0	1	0	0	8	4	0	0	5	5	0	1	2	3	0
ENSG00000231170.7	13.4791	2.04082	0.748976	2.05e-06	6.41294e-05	AC002451.3	27	27	21	13	21	18	21	12	20	29	20	3	4	6	4	3	8	15	3	5	0	6	5	0	3	2	5	6	3	0	3	3	1	5	21	6
ENSG00000138798.13	311.204	1.16044	0.381747	2.73737e-06	8.13965e-05	EGF	346	752	723	215.001	801	270	375	114.001	563.001	1980	723.999	120	293	191.001	76	193	165	173.999	450	202.001	101	190	216.999	0	151.001	266	200	69.999	89	193.001	165	59.999	81	414.999	188	191
ENSG00000100276.10	34.9722	-1.02586	0.315384	3.31233e-06	9.64304e-05	RASL10A	27	9	15	33	17	11	27	15	20	14	8	64.001	25	34	47	39	28	28	47	35	46	40	42	0	12	17	39	83	32	50	36	84	38	36	32	52
ENSG00000197322.4	20.4657	-1.07558	0.348536	3.88566e-06	0.000108893	C17orf102	9	11	6	11	13	3	9	3	13	8	12	24	40	19	22	8	17	9	27	41	10	32	21	0	14	24	21	24	19	43	12	33	14	30	38	47
ENSG00000267919.1	4.80069	-1.56534	0.615782	3.97438e-06	0.000111097	RP11-256I23.3	1	1	1	0	1	2	2	1	5	3	0	8	5	2	7	4	5	5	2	7	11	8	6	0	4	4	5	10	1	8	6	4	8	9	4	8
ENSG00000006747.15	79.0754	1.87177	0.758913	4.05399e-06	0.000112705	SCIN	114	15	133	5	278	13	33	858	55	10	127	42	15	27	115	15.999	11	33	34	10	15	8	23	0	36	36	25.999	9	41	10	31	27	27	11	40.999	22
ENSG00000225217.1	4.60702	2.21421	0.978743	4.97013e-06	0.000132708	HSPA7	9.097	20.026	0	4.582	12.894	28.509	22.097	22.631	8.452	21.364	8.719	0	1.047	3.546	3.251	1.155	1.073	1.072	1.373	0	0	0	3.725	0	0	0	0	1.085	0	0	0	2.341	4.242	1.122	0	0
ENSG00000161940.11	30.677	-1.60803	0.668667	5.58057e-06	0.000146891	BCL6B	11	5	5	9	11	5	9	7	3	18	7	22	30	11	41	29	20	202	167	8	49	13	28	0	20	19	8	6	9	7	23	42	15	22	5	18
ENSG00000224709.2	4.29902	-2.39247	1.163	5.58977e-06	0.000146959	OR11M1P	1	3	0	0	0	0	1	0	0	1	0	13	4	3	0	6	6	5	6	2	13	8	4	0	4	4	10	0	1	3	15	10	5	8	1	3
ENSG00000283973.2	9.27271	-1.58352	0.664184	6.03935e-06	0.000156195	RP5-848E13.4	3	0	5	1	4	1	4	7	2	4	2	10	23	1	13	19	4	13	15	11	9	10	14	0	10	3	28	14.999	2	7	34.001	9	5	10	4	10
ENSG00000184106.8	5.97684	2.0025	0.93059	7.42595e-06	0.000183945	TREML3P	19	9	15	29	6	25	5	0	25	24	27	0	2	3	1	2	0	3	1	4	4	0	7	0	0	1	0	0	6	0	2	1	1	0	1	0
ENSG00000198848.13	106.71	1.44991	0.640469	9.87316e-06	0.000233865	CES1	267.783	34	601	13	186.999	190.794	384.882	273.001	522.844	66	391.845	69	94	93	77	27.947	19	61	83	17	40	48	85	0	54.976	36	23	50	56	0	72	63.001	65.888	12	22	47
ENSG00000120937.9	10.2542	-1.55777	0.709777	1.01283e-05	0.000238889	NPPB	4	2	4	5	6	5	6	1	9	4	0	25	46	39	27	2	9	18	19	4	11	4	23	0	6	1	4	8	1	4	16	10	12	14	2	2
ENSG00000196754.13	32.5784	1.8519	0.952638	1.28569e-05	0.000290908	S100A2	103	4	14	32	12.001	20	1506	517	119.001	2	7	21	13	7	74	6	4	17	15	3	2	1	8.001	0	6	5	6	2	0	2	3	3	4	17	2	1
ENSG00000101203.16	61.8121	-1.03293	0.382452	1.35762e-05	0.000305012	COL20A1	124	26.999	37	67.001	24	26.001	43	5	26	15	1	65	71.001	64	246	74	64	76	90.999	77	68	57.001	50	0	80	75.001	67.999	75	17	49.999	91	73.001	62	72	47	93
ENSG00000286733.1	39.4429	-1.06729	0.418036	1.59962e-05	0.000350313	LINC02348	24	17	15	22	36	22	16	3	27	18	4	37	91	56	39	57.999	33	47.999	103	17	47	42	44	0	30	34	46	15.999	21	19	109	38	41	105	26	26
ENSG00000168124.2	6.97061	-1.31587	0.604385	1.60021e-05	0.000350313	OR1F1	0	2	3	1	2	3	0	0	4	6	1	8	12	4	8	4	12	5	7	19	2	8	4	0	7	12	13	21	2	14	6	7	8	6	7	11
ENSG00000212743.2	8.6261	-1.13405	0.474241	1.7141e-05	0.000370146	LINC02656	3	2	5	7	7	3	2	2	4	3	1	6	24	9	12	16	13	1	17	7	12	9	9	0	9	5	21	7	1	12	13	14	7	6	10	13
ENSG00000166105.16	23.7413	-1.3699	0.660343	1.82096e-05	0.000386099	GLB1L3	11	2	3	14	8	1	22	18	3	13.008	4	72	26	8	10	69	26	7	23	36	72	14	14	0	16	22	39	59.999	14	24.001	17	43.001	10	17.999	4	84
ENSG00000250107.1	19.7931	1.08534	0.444137	1.88422e-05	0.000397616	CACNA1G-AS1	54	12	39	19	21	9	14	66	23	18	61	34	6	5	23	17	14	10	15	15	15	4	1	0	13	25	11	14	25	14	7	8	18	9	6	27
ENSG00000232949.2	17.4604	-1.10713	0.466154	1.99548e-05	0.000415964	AC002480.4	10	9	10	6	3	2	3	7	15	2	1	24	7	21	32	12	29	30	25	10	18	26	24	0	17	19	12	25	28	3	28	30	27	17	25	13
ENSG00000223537.3	14.3067	-1.25213	0.604912	2.41723e-05	0.000485614	RP5-919F19.5	12	5	10	6	3	2	5	1	7	3	3	21	10	8	15	5	20	8	9	24	14	12	9	0	12	15	11	30	8	29	8	15	16	13	8	26
ENSG00000274727.1	3.88991	-1.55902	0.865029	2.44376e-05	0.000489923	RP11-476I15.6	1.117	3.933	1.13	0	3.251	1.147	0	0	0	0	0	2.722	5.644	4.762	1.205	7.901	6.971	3.509	4.108	8.098	6.526	2.504	3.718	0	1.09	7.406	7.049	6.385	4.283	8.507	0	2.405	3.567	2.158	5.228	5.745
ENSG00000204362.6	6.82583	-1.66315	1.0114	2.78067e-05	0.000545876	LINC02783	1	0	6	3	2	4	0	0	0	0	0	11	11	1	1	24	5	19	12	6	11	9	10	0	2	6	29	11	0	13	2	8	7	8	0	5
ENSG00000250420.8	6.20295	-1.12401	0.516904	2.90043e-05	0.000563911	AACSP1	1	2	2	4	3	1	2	0	5	1	5	8	3	8	3	8	2	5	11	7	19	7	3	0	8	10	13	8	3	9	6	9	5	6	10	9
ENSG00000161640.15	12.2488	-1.69507	1.08349	2.9669e-05	0.000574323	SIGLEC11	9	0	2	20	0	6	2	0	3	1	5	7	17	36	10	4	3	12	118	2	15	2	3	0	8	5	3	2	2	1	2	4	1	17	0	2
ENSG00000182776.4	16.185	-1.02624	0.442968	3.299e-05	0.000621307	RP11-114H20.1	10	15.5	7	5.5	4.5	4	0.5	0.5	5.5	13.5	7	16	16	15.5	5.5	12	18.5	19	10.5	41	21.5	20	27	0	39	37.5	17.5	33.5	7	32.5	5.5	15	12	7	9	24.5
ENSG00000286546.1	685.426	-1.31951	0.739882	3.83294e-05	0.000701664	RP5-841K13.1	178	325	355	167	427	24	480	272	254	27	90	1079	583	148	47	2728	1465	1862	178	325	2265	1255	412	0	246	693	974	484	464	201	2897	636	1253	186	107	198
ENSG00000254912.2	4.22212	1.6694	1.28724	3.97016e-05	0.000718595	RP11-632K20.2	7	5	13	8	0	3.375	7	12	14.187	8	11	0	0	0	0	0	0	2	5	0	3	0	0	0	7	0	2	4	6	11	8	0	8	2.693	0	0
ENSG00000160678.12	89.0421	1.6525	1.28839	4.13534e-05	0.00074416	S100A1	606	5	39	94.001	6	16	20	680	7	3	14	21.001	4	8	53	8	8	16.001	29	2	23	1	13	0	14	9	9	2	11	61	9	3	11	39	2	6
ENSG00000274317.2	357.884	-1.02329	0.467601	4.33395e-05	0.00076932	LINC02334	62	100	332.001	160	359	152	323	252	219	106	144	634	611	113	109	1216	218	902	563	463	1157	216	228	0	316.001	405	675	360	70	123	469.001	255	252	272	81	454
ENSG00000185168.5	10.8217	-1.23344	0.685348	4.51945e-05	0.000794637	LINC00482	3	2	6	4	5	0	8	6	1	4	9	8	37	10	11	26	6	8	12	18	11	4	8	0	15	15	19	11	5	8	7	1	4	7	15	11
ENSG00000163554.15	4.66116	1.61941	1.3906	4.53135e-05	0.000795567	SPTA1	18	0	2	13	1	19	11	9	28	10	13	1	0	0	0	0	1	1	1	0	2	0	0	0	0	0	0	3	0	0	0	1	0	0	0	0
ENSG00000285952.1	35.1137	-1.31181	0.773747	4.63733e-05	0.000810239	RP11-127I20.9	31.765	0	34.775	0	21.434	3.79	19.047	0	7.679	0	0	80.851	15.607	17.811	32.813	13.452	50.558	35.475	35.972	43.328	71.09	43.801	42.011	0	34.008	41.709	52.338	88.22	47.559	40.037	23.115	45.217	21.828	38.875	55.407	89.835
ENSG00000260228.6	4.45176	1.45424	0.988066	5.15138e-05	0.000884082	RP11-483P21.2	1	1	2	4	2	3	5	5	4	1	10	5	0	7	1	0	1	2	5	0	2	2	1	0	0	0	2	1	0	2	1	2	0	1	1	1
ENSG00000118520.15	5.1124	1.44152	1.56259	6.10615e-05	0.00100751	ARG1	20	0	1	5	1	1	23	124	6	0	9	0	0	0	0	0	0	0	4	0	3	0	0	0	1	0	0	0	3	0	1	0	1	1	0	0
ENSG00000279073.3	8.15679	-1.06029	0.56598	6.72363e-05	0.00108604	RP11-229P13.27	7.325	0	5.442	1.95	2.972	6.35	0	1.574	1.346	0	1.001	9.251	3.527	0	4.86	8.75	13.478	7.651	9.682	13.544	7.036	6.718	14.267	0	9.87	18.68	18.282	14.494	4.645	19.215	8.215	13.795	3.58	10.59	5.931	9.068
ENSG00000142319.18	22.8699	-1.16852	0.715152	7.32462e-05	0.00116784	SLC6A3	5	10	10	3	16	3	16	9	6	7	7	26	6	13	99	14	144	18	14	9	12	53	17	0	34	7	30	21	31	1	23	18	74	11	8	11
ENSG00000131914.11	8.77748	-1.01183	0.524224	7.3882e-05	0.00117426	LIN28A	1	15	4	3	7	0	2	4	3	7	0	6	20	48	6	8	2	14	9	9	7	7	20	0	11	9	10	15	5	6	8	7	5	7	10	6
ENSG00000125508.4	5.92088	-1.14991	0.69476	7.4292e-05	0.00117945	SRMS	9	4	4	1	2	3	3	3	0	1	0	2	24	7	6	3	4	10	16	7	21	6	9	0	7	3	9	10	0	1	10	3	3	6	1	6
ENSG00000253807.6	4.23665	-1.27972	0.880755	7.55976e-05	0.00119676	LINC01170	1	2	1	1	0	1	2	2	0	2	2	6	6	2	4	3	2	2	3	11	7	5	7	0	3	6	4	4	3	5	0	0	3	5	1	8
ENSG00000285565.1	18.0838	1.09262	0.637594	7.98028e-05	0.00124647	XXbac-BPG254B15.11	60.975	51.759	2.248	28.05	46.096	48.449	30.989	27.48	21.246	34.086	92.98	2.092	8.348	34.81	13.992	11.5	8.532	11.277	2.48	5.372	15.631	2.163	2.062	0	11.459	19.049	9.303	5.638	7.951	5.001	7.97	2.158	4.683	0	30.099	13.703
ENSG00000170044.9	55.4792	-1.27715	0.910768	8.17863e-05	0.00127032	ZPLD1	8	2	17	7	11	8	18	29	20	8	2	18	31	10	27	16	26	218	15	4	31	387	68	0	22	445	33	5	33	19	35	114	85	32	37	41
ENSG00000065325.13	8.91478	1.14127	0.799415	0.000110033	0.00160905	GLP2R	18	7	40	8	8	42	5	5	116	6	7	1	0	2	21	0	5	6	1	3	3	1	2	0	2	1	7	2	0	0	6	1	4	5	2	6
ENSG00000248290.1	47.5005	-1.18586	0.897244	0.000112798	0.00163656	TNXA	17.454	12.596	15.736	39.139	0	25.739	2.36	11.317	5.124	0	6.62	36.977	108.874	116.283	99.146	25.103	38.62	87.797	278.541	7.066	102.822	31.13	40.505	0	25.548	5.645	14.378	6.408	11.469	2.595	132.287	44.137	32.798	212.113	4.99	16.951
ENSG00000118271.12	905.28	1.09492	0.732543	0.000113538	0.00164302	TTR	463	2135	1666	164	7783	1907	5578	2066	2165	1102	2694	274	73	28	185	2264	775	498	191	269	451	1176	157	0	386	51	81	483	912	12	164	88	405	61	1005	157
ENSG00000181323.8	4.15259	-1.05145	0.695785	0.000126769	0.00178908	SPEM1	2	2	1	0	1	2	3	1	1	0	3	8	3	4	1	3	4	2	2	10	12	9	5	0	8	4	5	3	3	9	9	4	3	1	3	7
ENSG00000283439.4	6.80804	-1.07144	0.795843	0.00014951	0.00203887	SPEM3	3	4	4	1	2	1	0	1	3	0	0	11	10	0	2	24	6	5	6	13	11	9	2	0	1	17	21	15	0	9	6	5	6	7	3	20
ENSG00000198417.7	7.36348	1.05078	0.762346	0.00015283	0.00206516	MT1F	16	55	11	17	18	10	14	0	11	21	11	2	0	0	2	3	2	7	3	8	4	5	3	0	1	3	2	9	12	2	3	0	2	1	4	3
ENSG00000125522.4	5.50795	-1.08137	0.928526	0.000173521	0.00227812	NPBWR2	0	1	2	2	2	1	0	0	0	2	0	7	10	1	6	5	4	8	7	7	7	8	3	0	1	6	12	4	1	40	2	11	3	7	0	5
ENSG00000272259.5	3.64437	-1.05781	1.09971	0.000186706	0.00240042	LINC01749	0	2	0	0	0	0	0	3	1	0	0	1	4	0	1	12	0	6	7	3	8	9	5	0	2	5	4	3	2	2	10	0	1	1	1	1
ENSG00000196136.18	76.6739	1.03369	0.903551	0.000202819	0.00255153	SERPINA3	1120.54	2	71	37	36.102	34	202	827.238	90	13	23	88	48.999	28	76	28	0	26	41	10	19	10	25	0	30	0	2.35	10	4	10	13	12	3	32	5	14.483
ENSG00000261371.6	37.0679	-1.00266	0.962581	0.000230988	0.00284318	PECAM1	18	6	1	4	5	2	4	3	0	7	13	20	4	8	92	7	2	491	441	4	5	6	57	0	28	1	2	4	6	0	12	103	3	4	10	3

## Sheet: C) n-3 LCPUFA_Low vs None
Gene_ID	baseMean	log2FoldChange	lfcSE	pvalue	padj	gene_name	DEFEND.BILX_2.HH_1	DEFEND.BILX_2.HH_2	DEFEND.BILX_2.HH_3	DEFEND.BILX_2.HH_4	DEFEND.BILX_2.HL_1	DEFEND.BILX_2.HL_2	DEFEND.BILX_2.HL_3	DEFEND.BILX_2.HL_4	DEFEND.BILX_2.HN_2	DEFEND.BILX_2.HN_3	DEFEND.BILX_2.HN_4	DEFEND.BILX_2.LH_1	DEFEND.BILX_2.LH_2	DEFEND.BILX_2.LH_3	DEFEND.BILX_2.LH_4	DEFEND.BILX_2.LL_1	DEFEND.BILX_2.LL_2	DEFEND.BILX_2.LL_3	DEFEND.BILX_2.LL_4	DEFEND.BILX_2.LN_1	DEFEND.BILX_2.LN_2	DEFEND.BILX_2.LN_3	DEFEND.BILX_2.LN_4	DEFEND.BILX_2.NEG	DEFEND.BILX_2.NH_1	DEFEND.BILX_2.NH_2	DEFEND.BILX_2.NH_3	DEFEND.BILX_2.NH_4	DEFEND.BILX_2.NL_1	DEFEND.BILX_2.NL_2	DEFEND.BILX_2.NL_3	DEFEND.BILX_2.NL_4	DEFEND.BILX_2.NN_1	DEFEND.BILX_2.NN_2	DEFEND.BILX_2.NN_3	DEFEND.BILX_2.NN_4
ENSG00000203812.2	11.5142	-29.2008	3.43882	7.50357e-18	1.45494e-13	H2AC18	0	0	0	0	0	75.381	25.303	36.784	0	0	0	0	0	0	0	0	0	0	0	0	0	0	0	0	0	48.387	0	0	0	0	0	0	99.507	0	0	0
ENSG00000146677.7	11.5649	1.54554	0.48373	2.4621e-09	1.59134e-05	RPL32P18	16	10.066	16.011	27.011	23.196	9.002	12.001	14.792	16.002	13	24.128	5.002	16.177	21.29	26.483	25.045	11.001	19.021	24.844	8	9	10	14.008	0	2	5	3.001	2.044	4	4	4	4.008	5	8.005	5	4
ENSG00000065618.21	436.932	1.19457	1.86012	1.53731e-05	0.00590676	COL17A1	241	4	2	73	372	714.999	4963	5526	1592	6	61	1731	95	45	5332	9	9	158	7	9	6	4	476.999	0	69.999	41	7	4	7	2	3	39	11	40	15	2
ENSG00000284976.1	85.8064	-2.28683	3.89568	3.96869e-05	0.0093111	RP13-122B23.13	0	0	0	0	0	0	190.264	216.419	286.421	290.312	0	0	0	0	0	0	0	0	0	155.414	0	0	77.843	0	0	0	171.582	229.504	150.64	170.666	202.548	213.393	209.376	0	0	289.011

## Sheet: D) Vitamin D_High vs None
Gene_ID	baseMean	log2FoldChange	lfcSE	pvalue	padj	gene_name	DEFEND.BILX_2.HH_1	DEFEND.BILX_2.HH_2	DEFEND.BILX_2.HH_3	DEFEND.BILX_2.HH_4	DEFEND.BILX_2.HL_1	DEFEND.BILX_2.HL_2	DEFEND.BILX_2.HL_3	DEFEND.BILX_2.HL_4	DEFEND.BILX_2.HN_2	DEFEND.BILX_2.HN_3	DEFEND.BILX_2.HN_4	DEFEND.BILX_2.LH_1	DEFEND.BILX_2.LH_2	DEFEND.BILX_2.LH_3	DEFEND.BILX_2.LH_4	DEFEND.BILX_2.LL_1	DEFEND.BILX_2.LL_2	DEFEND.BILX_2.LL_3	DEFEND.BILX_2.LL_4	DEFEND.BILX_2.LN_1	DEFEND.BILX_2.LN_2	DEFEND.BILX_2.LN_3	DEFEND.BILX_2.LN_4	DEFEND.BILX_2.NEG	DEFEND.BILX_2.NH_1	DEFEND.BILX_2.NH_2	DEFEND.BILX_2.NH_3	DEFEND.BILX_2.NH_4	DEFEND.BILX_2.NL_1	DEFEND.BILX_2.NL_2	DEFEND.BILX_2.NL_3	DEFEND.BILX_2.NL_4	DEFEND.BILX_2.NN_1	DEFEND.BILX_2.NN_2	DEFEND.BILX_2.NN_3	DEFEND.BILX_2.NN_4
ENSG00000123388.4	10.8118	-23.3641	2.40866	1.00213e-22	2.97895e-18	HOXC11	0	0	0	0	0	0	387	0	0	110	0	0	0	0	0	2	0	2	0	7	56	1	0	0	0	0	0	0	0	1	0	0	0	0	0	230
ENSG00000273420.1	52.2051	-24.2681	2.6792	4.00813e-20	5.95729e-16	CTD-2540B15.13	0	0	0	0	0	0	86.756	131.341	0	0	0	0	0	0	0	0	0	0	0	146.273	0	0	149.186	0	0	0	0	0	96.438	149.349	61.839	121.982	69.783	0	0	242.373
ENSG00000212994.5	1.45707	-28.8511	3.55555	8.49005e-17	8.41251e-13	RPS26P6	0	0	0	0	0	0	10.601	0	14.791	0	0	0	0	0	0	12.377	0	0	0	0	0	0	0	0	0	0	0	0	0	0	0	0	0	0	0	0
ENSG00000215695.1	19.5909	-22.2394	2.85302	2.36655e-15	1.7587e-11	RSC1A1	0	0	0	0	0	0	0	93.368	0	0	0	0	0	0	0	0	0	0	0	97.335	0	0	51.212	0	0	0	0	0	43.485	90.579	78.903	20.187	67.737	0	0	0
ENSG00000281453.1	23.7406	-22.0145	3.30491	1.00732e-11	5.98874e-08	TGFB2-OT1	0	0	0	0	0	0	196.837	85.408	0	0	0	0	0	0	0	0	0	0	0	135.569	0	0	0	0	0	0	0	0	40.017	57.068	83.068	163.73	72.754	0	0	0
ENSG00000164485.15	0.734415	-21.5331	3.54397	4.6016e-10	2.27978e-06	IL22RA2	0	0	0	0	1	0	1	20	0	0	0	0	0	0	0	0	0	0	0	0	0	0	1	0	0	0	0	0	0	0	0	0	0	0	0	0
ENSG00000235254.3	0.835149	16.6102	2.86442	3.27889e-09	1.3924e-05	TMEM185AP1	0	0	0	0	0	2.879	0	2.556	0	0	0	0	0	0	0	0	0	0	0	0	0	0	0	0	0	5.882	4.244	5.598	0	0	0	0	0	0	0	0
ENSG00000285673.1	1.52585	18.9989	3.4553	1.16492e-08	4.32855e-05	RP11-179A20.1	0	0	0	0	0	0	0	0	0	0	0	0	14.822	3.955	0	0	0	0	0	0	0	0	0	0	0	0	0	0	14.992	0	0	10.368	0	0	0	0
ENSG00000019186.10	41.026	3.14373	0.681778	5.43249e-08	0.000179429	CYP24A1	292	5	121	32	0	5	35	42	5	12	4	67	159	11	200	10	33	38	11	11	12	1	47	4	19	147.001	171	76	6	3	12	6	12	5	2	3
ENSG00000285526.1	0.393261	-18.4134	3.78727	8.15985e-08	0.00024256	CTD-2527I21.16	0	0	0	0	0	0	0	9.17	0	0	0	0	0	0	0	0	0	0	0	0	0	0	0	0	0	0	0	0	0	0	0	0	0	0	2	0
ENSG00000189433.7	0.622131	15.3777	3.20482	9.97233e-08	0.000269489	GJB4	1	0	0	0	1	0	15	4	0	0	0	12	2	0	0	0	0	0	0	0	0	0	0	0	0	0	0	0	0	0	0	0	0	0	0	0
ENSG00000162747.12	0.70259	-17.9	3.96929	1.60888e-07	0.000398547	FCGR3B	0	0	0	0	0	0	2	18	0	0	0	0	0	0	0	0	0	0	0	0	0	0	0	0	0	0	0	0	0	0	0	0	0	0	1	0
ENSG00000264940.5	0.614261	17.5465	4.13224	2.43547e-07	0.000556898	SNORD3C	0	0	0	0	0	0	0	0	0	0	0	0	0	0	0	0	0	0	0	0	0	0	0	0	0	0	0	16.823	0	0	0	0	0	0	0	0
ENSG00000259753.1	1.16548	17.0463	4.38177	3.96323e-07	0.000841507	RP11-290H9.2	0	0	0	0	0	0	0	0	0	0	0	0	0	0	0	7.579	0	0	21.783	0	0	0	0	0	0	0	11.119	0	0	0	0	0	0	0	0	0
ENSG00000253293.5	60.8339	-4.80398	2.96928	3.58399e-06	0.0071025	HOXA10	0	2	2	10	0	1	747.978	0	9	219	0	0	2	4	6	2	0	33	0	813.982	369	30	3	0	0	0	0	0	1	9	0	1	0	1	0	653
ENSG00000164530.15	199.71	-2.23196	1.91664	4.58519e-06	0.00851871	PI16	7	159	2	7	24	23	619	4	39	178	144	36	3	23	47	12	130	11	8	1876	21	33	46	0	17	7	54	43	21	9	29	77	26	24	356	1672
ENSG00000228630.5	12.9358	-5.70462	3.80121	5.20861e-06	0.00910771	HOTAIR	1	0	0	0	0	0	343	0	1	78	0	0	2	0	0	3	2	1	2	18	58	0	0	0	0	0	0	0	0	1	0	0	0	0	0	254.999
ENSG00000005073.6	35.0613	-5.98737	4.16221	6.13746e-06	0.0101357	HOXA11	0	0	1	0	0	0	452	0	9	97	0	0	1	0	4	0	0	49	0	269	266	24	1	0	0	0	0	0	0	0	0	1	0	0	0	510
ENSG00000213073.5	0.557279	11.7088	7.35453	6.65707e-06	0.0104152	CHP1P2	0	0	0	0	0	0	0	5.182	0	0	0	0	0	0	0	0	0	0	0	0	0	0	0	0	2.915	0	5.788	0	0	0	0	0	0	0	0	0
ENSG00000163218.15	5.55601	11.4661	7.4389	7.20824e-06	0.0107136	PGLYRP4	4	0	0	0	4	0	93	122	0	0	0	1	0	0	2	0	0	0	0	0	0	0	0	0	0	0	0	0	0	0	0	0	0	0	0	0
ENSG00000180818.5	32.0518	-4.88518	3.94628	8.0951e-06	0.0114588	HOXC10	0	0	0	0	0	1	699	0	0	321	0	1	8	0	1	4	0	9	0	119	264.999	10	0	0	0	1	0	0	0	42	0	1	1	0	0	531
ENSG00000257622.1	0.411018	9.32902	7.81067	1.32568e-05	0.0179124	RP11-44N21.4	0	0	0	0	9.383	0	1.668	0	0	0	0	0	0	0	0	0	0	0	0	0	0	0	0	0	0	0	6.077	0	0	0	0	0	0	0	0	0
ENSG00000180806.5	8.68618	-1.39872	2.04236	1.74225e-05	0.0225175	HOXC9	0	7	0	1	1	0	77	0	4	45	1	0	1	1	0	0	3	1	3	59	42	5	1	0	0	2	2	0	1	16	1	5	0	2	3	93

## Sheet: E) Vitamin D_High vs Low
Gene_ID	baseMean	log2FoldChange	lfcSE	pvalue	padj	gene_name	DEFEND.BILX_2.HH_1	DEFEND.BILX_2.HH_2	DEFEND.BILX_2.HH_3	DEFEND.BILX_2.HH_4	DEFEND.BILX_2.HL_1	DEFEND.BILX_2.HL_2	DEFEND.BILX_2.HL_3	DEFEND.BILX_2.HL_4	DEFEND.BILX_2.HN_2	DEFEND.BILX_2.HN_3	DEFEND.BILX_2.HN_4	DEFEND.BILX_2.LH_1	DEFEND.BILX_2.LH_2	DEFEND.BILX_2.LH_3	DEFEND.BILX_2.LH_4	DEFEND.BILX_2.LL_1	DEFEND.BILX_2.LL_2	DEFEND.BILX_2.LL_3	DEFEND.BILX_2.LL_4	DEFEND.BILX_2.LN_1	DEFEND.BILX_2.LN_2	DEFEND.BILX_2.LN_3	DEFEND.BILX_2.LN_4	DEFEND.BILX_2.NEG	DEFEND.BILX_2.NH_1	DEFEND.BILX_2.NH_2	DEFEND.BILX_2.NH_3	DEFEND.BILX_2.NH_4	DEFEND.BILX_2.NL_1	DEFEND.BILX_2.NL_2	DEFEND.BILX_2.NL_3	DEFEND.BILX_2.NL_4	DEFEND.BILX_2.NN_1	DEFEND.BILX_2.NN_2	DEFEND.BILX_2.NN_3	DEFEND.BILX_2.NN_4
ENSG00000212994.5	1.45707	-34.4277	3.54994	1.13023e-22	3.35971e-18	RPS26P6	0	0	0	0	0	0	10.601	0	14.791	0	0	0	0	0	0	12.377	0	0	0	0	0	0	0	0	0	0	0	0	0	0	0	0	0	0	0	0
ENSG00000273420.1	52.2051	-24.511	2.68757	4.53812e-20	6.74501e-16	CTD-2540B15.13	0	0	0	0	0	0	86.756	131.341	0	0	0	0	0	0	0	0	0	0	0	146.273	0	0	149.186	0	0	0	0	0	96.438	149.349	61.839	121.982	69.783	0	0	242.373
ENSG00000215695.1	19.5909	-23.6252	2.86408	1.00105e-16	9.9191e-13	RSC1A1	0	0	0	0	0	0	0	93.368	0	0	0	0	0	0	0	0	0	0	0	97.335	0	0	51.212	0	0	0	0	0	43.485	90.579	78.903	20.187	67.737	0	0	0
ENSG00000204020.6	1.85067	-28.5169	3.56467	6.25114e-16	4.64554e-12	LIPN	0	0	0	0	0	0	24	52	0	0	0	0	0	0	0	0	0	0	0	0	0	0	0	0	0	0	0	0	0	0	0	0	0	0	0	0
ENSG00000204021.5	1.52977	-28.0325	3.56478	1.91445e-15	1.13818e-11	LIPK	0	0	0	0	0	0	32	39	0	0	0	0	0	0	0	0	0	0	0	0	0	0	0	0	0	0	0	0	0	0	0	0	0	0	0	0
ENSG00000122223.13	0.290204	-27.5825	3.56656	5.4809e-15	2.71542e-11	CD244	0	0	0	0	0	0	8	12	0	0	0	0	0	0	0	0	0	0	0	0	0	0	0	0	0	0	0	0	0	0	0	0	0	0	0	0
ENSG00000169474.4	1.10487	-27.4117	3.56527	7.86553e-15	3.34015e-11	SPRR1A	0	0	0	0	0	0	19	14	0	0	0	0	0	0	0	0	0	0	0	0	0	0	0	0	0	0	0	0	0	0	0	0	0	0	0	0
ENSG00000264940.5	0.614261	26.7247	3.56527	3.59114e-14	1.33438e-10	SNORD3C	0	0	0	0	0	0	0	0	0	0	0	0	0	0	0	0	0	0	0	0	0	0	0	0	0	0	0	16.823	0	0	0	0	0	0	0	0
ENSG00000257411.2	3.76776	25.8499	3.54334	1.68818e-13	5.57586e-10	RP11-603J24.9	0	0	0	0	0	0	0	0	0	24.741	82.814	0	0	7.329	0	0	0	0	0	0	0	0	0	0	0	13.342	0	0	0	0	0	0	0	0	0	0
ENSG00000281453.1	23.7406	-23.8986	3.32261	3.91253e-13	1.16304e-09	TGFB2-OT1	0	0	0	0	0	0	196.837	85.408	0	0	0	0	0	0	0	0	0	0	0	135.569	0	0	0	0	0	0	0	0	40.017	57.068	83.068	163.73	72.754	0	0	0
ENSG00000123388.4	10.8118	-16.9684	2.48635	6.9082e-12	1.86685e-08	HOXC11	0	0	0	0	0	0	387	0	0	110	0	0	0	0	0	2	0	2	0	7	56	1	0	0	0	0	0	0	0	1	0	0	0	0	0	230
ENSG00000286432.1	0.303302	21.2788	3.59119	1.86212e-09	4.57274e-06	RP11-398J12.1	0	0	0	0	0	0	0	0	0	0	9	1	0	0	1	0	0	0	0	0	0	0	0	0	0	0	0	0	0	0	0	0	0	0	0	0
ENSG00000164485.15	0.734415	-21.1623	3.57898	1.99979e-09	4.57274e-06	IL22RA2	0	0	0	0	1	0	1	20	0	0	0	0	0	0	0	0	0	0	0	0	0	0	1	0	0	0	0	0	0	0	0	0	0	0	0	0
ENSG00000105997.23	39.3249	4.72998	1.00184	4.10844e-08	8.7234e-05	HOXA3	1	204	0	57	1	2	151.451	1	5	43	3	1	3	21	2	13	1	3	6	87.556	34	10	51	0	109.999	3	2	371	3	3	2	2	1	29	4	96.999
ENSG00000162747.12	0.70259	-18.1235	4.19079	1.84816e-07	0.000366256	FCGR3B	0	0	0	0	0	0	2	18	0	0	0	0	0	0	0	0	0	0	0	0	0	0	0	0	0	0	0	0	0	0	0	0	0	0	1	0
ENSG00000285526.1	0.393261	-16.4445	5.32481	7.89599e-07	0.00146698	CTD-2527I21.16	0	0	0	0	0	0	0	9.17	0	0	0	0	0	0	0	0	0	0	0	0	0	0	0	0	0	0	0	0	0	0	0	0	0	0	2	0
ENSG00000019186.10	41.026	1.4842	1.42899	2.39772e-06	0.00419262	CYP24A1	292	5	121	32	0	5	35	42	5	12	4	67	159	11	200	10	33	38	11	11	12	1	47	4	19	147.001	171	76	6	3	12	6	12	5	2	3

## Sheet: F) Vitamin D_Low vs None
Gene_ID	baseMean	log2FoldChange	lfcSE	pvalue	padj	gene_name	DEFEND.BILX_2.HH_1	DEFEND.BILX_2.HH_2	DEFEND.BILX_2.HH_3	DEFEND.BILX_2.HH_4	DEFEND.BILX_2.HL_1	DEFEND.BILX_2.HL_2	DEFEND.BILX_2.HL_3	DEFEND.BILX_2.HL_4	DEFEND.BILX_2.HN_2	DEFEND.BILX_2.HN_3	DEFEND.BILX_2.HN_4	DEFEND.BILX_2.LH_1	DEFEND.BILX_2.LH_2	DEFEND.BILX_2.LH_3	DEFEND.BILX_2.LH_4	DEFEND.BILX_2.LL_1	DEFEND.BILX_2.LL_2	DEFEND.BILX_2.LL_3	DEFEND.BILX_2.LL_4	DEFEND.BILX_2.LN_1	DEFEND.BILX_2.LN_2	DEFEND.BILX_2.LN_3	DEFEND.BILX_2.LN_4	DEFEND.BILX_2.NEG	DEFEND.BILX_2.NH_1	DEFEND.BILX_2.NH_2	DEFEND.BILX_2.NH_3	DEFEND.BILX_2.NH_4	DEFEND.BILX_2.NL_1	DEFEND.BILX_2.NL_2	DEFEND.BILX_2.NL_3	DEFEND.BILX_2.NL_4	DEFEND.BILX_2.NN_1	DEFEND.BILX_2.NN_2	DEFEND.BILX_2.NN_3	DEFEND.BILX_2.NN_4
ENSG00000286432.1	0.303302	-21.849	3.59258	4.22303e-10	1.25534e-05	RP11-398J12.1	0	0	0	0	0	0	0	0	0	0	9	1	0	0	1	0	0	0	0	0	0	0	0	0	0	0	0	0	0	0	0	0	0	0	0	0
ENSG00000285673.1	1.52585	19.1661	3.53201	1.26048e-08	0.000146044	RP11-179A20.1	0	0	0	0	0	0	0	0	0	0	0	0	14.822	3.955	0	0	0	0	0	0	0	0	0	0	0	0	0	0	14.992	0	0	10.368	0	0	0	0
ENSG00000235254.3	0.835149	16.1437	2.97636	1.4739e-08	0.000146044	TMEM185AP1	0	0	0	0	0	2.879	0	2.556	0	0	0	0	0	0	0	0	0	0	0	0	0	0	0	0	0	5.882	4.244	5.598	0	0	0	0	0	0	0	0
ENSG00000257411.2	3.76776	-19.4723	3.72602	2.32931e-08	0.000173103	RP11-603J24.9	0	0	0	0	0	0	0	0	0	24.741	82.814	0	0	7.329	0	0	0	0	0	0	0	0	0	0	0	13.342	0	0	0	0	0	0	0	0	0	0
ENSG00000259753.1	1.16548	17.7563	4.33679	1.96972e-07	0.00117104	RP11-290H9.2	0	0	0	0	0	0	0	0	0	0	0	0	0	0	0	7.579	0	0	21.783	0	0	0	0	0	0	0	11.119	0	0	0	0	0	0	0	0	0
ENSG00000204020.6	1.85067	13.4242	7.10427	2.71489e-06	0.0127129	LIPN	0	0	0	0	0	0	24	52	0	0	0	0	0	0	0	0	0	0	0	0	0	0	0	0	0	0	0	0	0	0	0	0	0	0	0	0
ENSG00000204021.5	1.52977	12.8	7.36555	3.36071e-06	0.0127129	LIPK	0	0	0	0	0	0	32	39	0	0	0	0	0	0	0	0	0	0	0	0	0	0	0	0	0	0	0	0	0	0	0	0	0	0	0	0
ENSG00000163218.15	5.55601	12.7374	7.38164	3.42135e-06	0.0127129	PGLYRP4	4	0	0	0	4	0	93	122	0	0	0	1	0	0	2	0	0	0	0	0	0	0	0	0	0	0	0	0	0	0	0	0	0	0	0	0
ENSG00000169474.4	1.10487	11.7888	7.70338	4.60584e-06	0.0149702	SPRR1A	0	0	0	0	0	0	19	14	0	0	0	0	0	0	0	0	0	0	0	0	0	0	0	0	0	0	0	0	0	0	0	0	0	0	0	0
ENSG00000189433.7	0.622131	9.69534	6.63072	5.03607e-06	0.0149702	GJB4	1	0	0	0	1	0	15	4	0	0	0	12	2	0	0	0	0	0	0	0	0	0	0	0	0	0	0	0	0	0	0	0	0	0	0	0
ENSG00000213073.5	0.557279	8.81292	8.08831	1.03246e-05	0.0262383	CHP1P2	0	0	0	0	0	0	0	5.182	0	0	0	0	0	0	0	0	0	0	0	0	0	0	0	0	2.915	0	5.788	0	0	0	0	0	0	0	0	0
ENSG00000257622.1	0.411018	8.67716	8.08894	1.07057e-05	0.0262383	RP11-44N21.4	0	0	0	0	9.383	0	1.668	0	0	0	0	0	0	0	0	0	0	0	0	0	0	0	0	0	0	0	6.077	0	0	0	0	0	0	0	0	0
ENSG00000122223.13	0.290204	7.46958	7.98422	1.46778e-05	0.0311651	CD244	0	0	0	0	0	0	8	12	0	0	0	0	0	0	0	0	0	0	0	0	0	0	0	0	0	0	0	0	0	0	0	0	0	0	0	0
