# Supplementary material for: Effects of n-3 Long-Chain Polyunsaturated Fatty Acid and Vitamin D Supplementation on Transcriptional Profiles of Human Lung Organoids
Source: Metabolites. 2025 Oct 14;15(10):670. doi: 10.3390/metabo15100670 (PMC12566473; doi:10.3390/metabo15100670)
Supplement: Supplementary file 1 [file metabolites-15-00670-s001.zip › SupplementaryTable S2_Interaction_PUFA_BILX.xlsx]

## Sheet: A) n-3 LCPUFA_H vs N_VitD_N
Gene_ID	baseMean	log2FoldChange	lfcSE	pvalue	padj	gene_name	DEFEND.BILX_2.HH_1	DEFEND.BILX_2.HH_2	DEFEND.BILX_2.HH_3	DEFEND.BILX_2.HH_4	DEFEND.BILX_2.HL_1	DEFEND.BILX_2.HL_2	DEFEND.BILX_2.HL_3	DEFEND.BILX_2.HL_4	DEFEND.BILX_2.HN_2	DEFEND.BILX_2.HN_3	DEFEND.BILX_2.HN_4	DEFEND.BILX_2.LH_1	DEFEND.BILX_2.LH_2	DEFEND.BILX_2.LH_3	DEFEND.BILX_2.LH_4	DEFEND.BILX_2.LL_1	DEFEND.BILX_2.LL_2	DEFEND.BILX_2.LL_3	DEFEND.BILX_2.LL_4	DEFEND.BILX_2.LN_1	DEFEND.BILX_2.LN_2	DEFEND.BILX_2.LN_3	DEFEND.BILX_2.LN_4	DEFEND.BILX_2.NEG	DEFEND.BILX_2.NH_1	DEFEND.BILX_2.NH_2	DEFEND.BILX_2.NH_3	DEFEND.BILX_2.NH_4	DEFEND.BILX_2.NL_1	DEFEND.BILX_2.NL_2	DEFEND.BILX_2.NL_3	DEFEND.BILX_2.NL_4	DEFEND.BILX_2.NN_1	DEFEND.BILX_2.NN_2	DEFEND.BILX_2.NN_3	DEFEND.BILX_2.NN_4
ENSG00000110090.13	2004.86	3.78654	0.258458	2.61096e-49	5.37596e-45	CPT1A	8039	4984	5992	4252	4824	5622	5666	6178	5644	7686	7055	530	546	749	690	457	510	688.999	669	499	477	587	747	2	516	535	395	319	492	262	566	370	432	336	447	404
ENSG00000198431.16	7634.52	1.19877	0.105777	1.14543e-30	1.17922e-26	TXNRD1	14791	13846	13366	9768	12618	11786	10036	9079	13227	17786	17191	6344	6212	7279	6542	6522	6185	5489	6775	5112	5401	6063	6384	1	5427	5967	5329	5643	5199	4261	4830	4783	4677	5380	5662	4926
ENSG00000167772.12	2507.85	2.75164	0.283882	5.3919e-28	3.70064e-24	ANGPTL4	7568	5568	8234	5701	8883	5322	5287	3944	8695	7796	9117	921	1253	1180	1116	581	807.001	631.001	1107	1181	784.999	845	821	0	710.999	561.001	662	470.001	505.001	531.999	1067	526	891.001	991	692	1272
ENSG00000266923.1	15.2572	-38.4647	3.85985	5.941e-24	2.4465e-20	RP11-693J15.4	0	0	0	0	0	0	6.057	16.727	0	0	0	0	0	0	0	0	0	131.61	0	31.78	0	0	24.821	0	37.966	0	43.251	0	23.613	24.398	38.079	28.628	32.376	0	0	23.584
ENSG00000140961.14	204.871	2.2991	0.267014	1.37493e-22	4.71829e-19	OSGIN1	529	389	426	365	479	362	394	252	521	880	626	81	128	59	132	123	123	79	131	111	98	136	156	0	87	64	114	86	47	98	98	110	74	106	118	115
ENSG00000214076.3	24.9085	-46.9787	4.91801	1.78675e-22	5.2556e-19	CPSF1P1	0	0	0	0	0	0	0	29.443	0	0	0	127.852	0	0	0	0	0	0	78.449	53.692	0	0	90.578	0	98.144	0	59.339	0	0	85.245	0	37.271	81.107	0	0	47.669
ENSG00000181019.13	2802.46	3.50179	0.400507	1.40191e-20	3.60816e-17	NQO1	10899	3934	8904	7531	6998	8957	6621	5687	10342	6660	12134	739	1652	1194	951	974.001	708.001	767	1154	744	1699	789.999	1527	6	747	446.001	307	467.999	1296	656	1179	868	818.001	477.999	639	764.001
ENSG00000183148.7	56.9189	23.144	2.58296	2.0391e-19	4.66502e-16	ANKRD20A2P	22.458	351.476	47.554	9.433	0	84.192	0	6.349	0	388.332	0	43.209	0	0	44.984	0	92.073	69.904	0	24.028	29.06	0	91.649	0	56.386	110.276	82.342	75.367	46.253	0	44.676	55.799	0	0	0	0
ENSG00000087842.11	610.744	1.53197	0.181553	1.72354e-18	3.54878e-15	PIR	1149	1137	1272	1092	1276	956	1027	779	1344	1463	1372	360	543	585.999	522	567	444	358.999	462	286	436	466.999	455	0	381	265	342	347	322	335	479	294	286	402	447	294
ENSG00000260244.1	22.0291	-33.7867	3.96888	6.23108e-18	1.16634e-14	RP11-588K22.2	0	0	0	0	0	0	33.322	85.119	0	0	0	0	0	0	0	0	0	0	0	90.565	0	0	22.559	0	85.083	0	43.597	0	57.583	50.597	36.253	75.706	61.68	0	0	39.28
ENSG00000256664.1	28.6615	-33.6513	4.09221	7.31588e-17	1.19254e-13	RP11-611O2.3	0	0	0	0	0	0	69.101	102.862	0	0	0	0	0	0	0	0	0	0	0	61.814	0	0	62.818	0	60.028	0	81.423	0	24.421	44.323	55.112	40.751	32.066	0	0	81.203
ENSG00000087086.15	40507.3	1.6067	0.20243	7.52939e-17	1.19254e-13	FTL	91672	50500	108849	98076.4	91753	78635	65465	56630	114578	74035	81361.9	29310.3	32459	24710	37876.7	25111	26486.3	23844	36026.9	20906	31103	22942	28769.3	13	23401.1	21100.3	20274	20206.3	16101	15012	25066	22163	19723	23412	18952	24525.9
ENSG00000260391.2	169.781	-35.0566	4.38703	4.51745e-16	6.64387e-13	RP11-71H17.7	0	0	0	0	0	0	304.843	151.821	0	0	0	0	0	0	0	0	0	0	0	488.565	0	0	320.783	0	335.571	0	571.152	0	616.944	592.646	256.389	453.96	543.246	0	0	632.929
ENSG00000260772.1	148.183	-34.9726	4.40931	7.33819e-16	1.00729e-12	RP11-311C24.1	0	0	0	0	0	0	415.692	336.786	0	0	0	0	0	0	0	0	0	0	0	398.494	0	0	423.991	0	371.373	0	441.391	0	269.07	396.143	350.802	377.362	392.399	0	0	527.615
ENSG00000260231.2	449.079	-1.42217	0.186975	2.0343e-15	2.61789e-12	KDM7A-DT	241	298	257	300	369	227	270	154	274	219	267	461	479	553	554	511	560	443	579	457	550	559	390	0	437	525	593	536	380	606	480	466	505	585	563	667
ENSG00000167996.16	67887.6	1.33799	0.176497	2.94615e-15	3.1927e-12	FTH1	120753	104557	133134	95256.6	148118	95410.9	94334.1	74789.4	160778	133743	154803	56466.8	49061.4	50131.1	59217.1	49334.5	51980.3	44759.4	56554.6	46650.5	53107.5	48894.9	50841.7	13	46639.8	46838.8	43244.7	51190.3	37453.1	38381.1	44595.2	44514.9	39753.9	42646.2	45821.7	51305
ENSG00000254586.2	24.3483	-21.9179	2.82488	5.61162e-15	5.77716e-12	RP11-358H18.3	3	0	44	77	0	26	3	2	0	0	0	22	40	127	35	10	0	65	176	0	8	0	0	0	9	3	0	0	1	0	2	0	0	138	0	0
ENSG00000271303.2	1091.51	1.21813	0.163352	7.77696e-15	7.62512e-12	SRXN1	2402	1384.91	2076	1559.99	1630.85	2072.61	1477	1486	2073	2306	1923	871.25	903.763	1002.52	1197.59	824.751	823	799	1057	645.823	854	689.21	951.843	0	741	586.815	696	629.591	901.026	589.984	927	739	732.51	712.42	548.123	748.287
ENSG00000253117.5	80.9587	21.5935	2.80957	1.0065e-14	9.41988e-12	OC90	2474.16	1	11.84	3	15	4	24.905	0	0	131.144	0	158.301	155.291	5.225	15	1.384	0	0	190.883	0	3	0	25.344	0	1	5.208	2	0	0	5	0	3	0	0	0	0
ENSG00000261716.2	3378.33	-1.60143	0.223116	2.41801e-14	2.16465e-11	H2BC20P	2971.43	2135.27	2153.82	1677.04	3108.77	2310.01	1188.72	1114.24	2579.71	1502.95	2054.99	3461.59	2667.58	3199.88	3264.57	3129.2	4136.97	2874.87	3046.53	4161.03	3618.66	4074.35	2978.56	0	3016.64	5436.76	4140.9	4772.08	2876.12	4179.43	3202.45	4131.72	4761.37	3701.32	3906.4	5366.72
ENSG00000100292.18	584.024	3.14314	0.515651	8.33923e-14	7.15436e-11	HMOX1	1809	514	1499	1148	1389	1555	1610	2283	1297	1044	2810	267	215	348	436	185	204.999	278.001	674.999	167	314	151.001	232.999	0	201	212	186.999	96	139	151	201.001	170	137.001	254.999	65	134
ENSG00000285901.2	258.59	-24.203	3.31154	1.61087e-13	1.28048e-10	RP11-388F6.5	0	0	580.235	0	0	556.853	566.166	550.971	0	0	0	0	507.913	627.419	0	707.438	0	0	0	406.654	534.814	0	268.997	0	394.318	615.428	393.602	0	429.338	302.631	297.22	230.305	253.771	0	366.22	340.999
ENSG00000220008.3	221.147	-1.71466	0.251938	1.61693e-13	1.28048e-10	LINGO3	112	108	99	67	143	73	82	38	123	102	71	246	299	257	219	209	251	194	322	276	241	300	191	0	187	235	263	295	237	390	319	290	240	293	298	346
ENSG00000117450.15	7433.56	1.00558	0.147116	2.88269e-13	2.19831e-10	PRDX1	11776	9537	10967	9258	10798	10235	10515	8170	13275	15487	11850	6811	7844	9005	7402	7969	6034	6786	9608	4704	6055	6684	6572	1	6461	6011	5812	5126	5373	3313	5817	4308	4329	5700	6045	4450
ENSG00000163931.16	8718.81	1.15322	0.168859	5.77711e-13	4.01926e-10	TKT	16355	11693	15564	8527	13380	14196	11887	12815	15509	16045	14999	6809	8695	9087	7917	8827	6431	7281	8512	4597	6697	7702	7944	7	7198	7145	7256	7265	5436	4544	8205	5593	5483	6028	4663	5122
ENSG00000269983.1	28.2823	-32.3517	4.57123	5.79194e-13	4.01926e-10	RP11-497H16.9	0	0	0	0	0	0	61.438	54.485	0	0	0	0	0	0	0	0	0	0	0	76.48	0	0	79.964	0	0	0	73.042	0	51.506	75.083	92.331	80.985	56.119	0	0	82.703
ENSG00000173110.8	455.556	4.28867	0.631563	6.81826e-13	4.52864e-10	HSPA6	732.903	2512.97	180	356.418	1439.11	3742.49	2327.9	2305.37	1015.55	1568.64	1128.28	42	67.953	40.454	53.749	22.845	32.927	47.928	50.627	46	51	34	82.275	0	46	29	64	29.915	16	46	26	87.659	45.758	43.878	14	73
ENSG00000226608.3	29.868	2.06707	0.346384	9.75823e-13	6.27881e-10	FTLP3	88.029	50.004	90.033	63.592	74.006	39.007	56.012	44.006	86.02	56.025	83.059	18.724	20.006	11.002	30.347	17.01	22.675	24.01	24.145	16.041	21.007	13.002	22.66	0	16.862	11.65	16	10.704	11	12	15.004	16.014	12	11.006	10.009	13.059
ENSG00000273802.2	339.795	-1.32242	0.196324	1.21417e-12	7.57566e-10	H2BC8	306	227	180	143	258	208	194	116	205	186	178	417	379	385	395	391	327	364	371	367	471	346	320	0	339	559	430	520	296	381	307	431	341	350	413	515
ENSG00000178537.10	656.05	1.12953	0.168655	1.29457e-12	7.83975e-10	SLC25A20	1316	1077	1126	1012	1133	1074	954	834	1447	1462	1292	460	446	544	520	438	547	482	516	459	439	536	465	0	432	432	459	396	495	255	489.001	371.999	375	447	675	395
ENSG00000065833.9	1019.97	1.89188	0.317705	7.15046e-12	3.77508e-09	ME1	2091	1666	2555	1800	3183	1453	2245	1097	3681	1836	2510	544	691	695	705	446	797	525	623	580	569	656	989	0	611	468	556	464	673	231	931	593	453	436	559	477
ENSG00000223361.5	37.4892	1.9257	0.328707	8.8097e-12	4.53479e-09	FTH1P10	55.032	46.749	63.214	41.142	89.069	58.838	47.539	38.209	131.468	101.451	90.909	28.389	24.896	28.75	49.458	42.183	41.983	33.86	20.433	30.799	25.115	24.639	30.261	0	32.379	27.963	25.787	19.917	6.142	18.791	18.791	16.486	21.738	11.614	25.949	13.391
ENSG00000158373.8	1051.83	-1.02589	0.164309	1.44143e-11	7.23878e-09	H2BC5	864	770	697	509	984	678	547	477	726	753	835	1208	1117	1147	1208	1264	1075	1049	1311	1080	1280	1102	983	0	908	1475	1065	1486	856	1219	1078	1107.43	1178	1211	1249	1462
ENSG00000221978.12	8558.05	-1.06552	0.170113	1.5571e-11	7.63349e-09	CCNL2	8204	5089	7404	6388	7938	6309	5327	4759	9762	6763	6615	8975	8153	8866	8594	8157	6984	8123	10455	6561	9370	7835	7360	1	9716	10139	11638	10075	6531	7894	8060	9502	11699	10602	8956	11764
ENSG00000196826.7	47.1576	31.9129	4.87128	2.28164e-11	1.0677e-08	CTD-2192J16.17	0	0	0	0	0	74.356	0	137.028	0	143.607	444.211	0	36.033	0	0	47.507	0	0	0	173.496	0	0	0	0	0	0	78.561	141.763	241.076	0	47.59	0	0	0	0	0
ENSG00000170525.21	21316.3	-1.22581	0.197866	3.67438e-11	1.68123e-08	PFKFB3	15652	12607	12910	16105	16140	14352	13263	7222	16457	13064	8328	23839	29080	26982	23855	26924	21683	19229	26224	20634	30437	22032	23370	4	19111	26453	28656	27332	16625	25849	24047	23631	22035	24417	20607	28400
ENSG00000004799.8	511.276	2.19879	0.437031	5.6112e-11	2.51162e-08	PDK4	1589	1039	1819	843	1687	1302	1032	654	1853	1511	1643	275	231	292	336	151	255	160	218	115	129	233	243	0	233	117	135	123	168	20	158	139	215	149	292	245
ENSG00000260641.1	197.505	-1.58846	0.266754	7.2197e-11	3.16284e-08	RP11-1299A16.3	109	171	101	86	118	84	107	51	96	84	111	228	207	210	177	216	191	144	271	170	300	218	229	0	221	223	252	271	322	155	246	250	210	212	438	222
ENSG00000152256.14	11338.5	-1.25704	0.209442	1.17221e-10	4.82717e-08	PDK1	6509	6414	6595	6128	8745	5797	5336	3109	7186	8735	4369	12748	14765	12739	10854	15870	12510	11815	15000	11028	15213	14489	13406	5	11840	15335	15558	13663	7539	12393	14595	12152	11250	13806	10186	13339
ENSG00000273420.1	52.2051	-30.3129	4.91531	2.97807e-10	1.15695e-07	CTD-2540B15.13	0	0	0	0	0	0	86.756	131.341	0	0	0	0	0	0	0	0	0	0	0	146.273	0	0	149.186	0	0	0	0	0	96.438	149.349	61.839	121.982	69.783	0	0	242.373
ENSG00000248019.3	189.071	-1.80589	0.333708	3.17389e-10	1.18819e-07	FAM13A-AS1	80	70	98	111	113.001	103.999	105	38	152	85	68.999	174	216.001	183	157	171	111	149	272.001	141	247	198	162.001	0	163.001	226	317.999	294	168.999	296	181	227	289.999	315	249	273.001
ENSG00000220323.4	2599.42	-1.41016	0.243611	3.45251e-10	1.26942e-07	H2BC19P	2274.57	1535.73	1626.18	1219.96	2534.18	1775.99	857.279	664.754	2033.29	1016.05	1439.59	2775.41	2101.42	2560.12	2429.43	2312.8	3158.03	2351.13	2555.47	3143.97	2894.34	3345.58	2321.44	0	2359.36	3862.22	3356.1	3842.92	2318.88	3449.57	2404.55	3510.6	3903.63	2901.67	3305.58	4185.28
ENSG00000171658.8	16.6337	4.65411	0.852558	1.1902e-09	3.96315e-07	NMRAL2P	89	16	40.999	63.999	48	61	38	29	72.999	23	72	5	4	3	4	2	2	2	3	1	4	0	2	0	1	3	0	0	2	1	4	4	4	0	0	3
ENSG00000246859.3	89.5726	-1.52987	0.278579	1.19337e-09	3.96315e-07	STARD4-AS1	70	48.001	49	48	60	65	41	37	71	61	46	81	43	72	75	80	107	83	86	101.001	83	81	52	0	58	161	164	129	86	64.001	85.001	124.999	133	155	138	185.999
ENSG00000259976.3	888.392	-12.9367	2.32379	1.33994e-09	4.37928e-07	RP11-553L6.5	0	1877.37	799.437	847.884	2003.28	899.293	734.403	704.835	0	0	0	0	870.327	990.069	1430.53	1039.01	0	992.653	899.536	929.372	1081.94	0	965.407	0	1110.44	0	1512.89	1013.76	980.417	613.917	1162.51	1100.7	1595.28	927.269	1955.89	1074.8
ENSG00000272791.1	36.4388	-1.45277	0.263973	1.44597e-09	4.65197e-07	RP11-464F9.22	32	23	30	21	25	17	13	12	28	23	18	50	32	27	33	33	24	23	41	41	32	45	27	0	46	60	50	66	30	38	26	45	46	48	62	71
ENSG00000109854.14	191.943	1.43527	0.262385	1.79585e-09	5.6887e-07	HTATIP2	499.999	267.001	366	417.999	283	371	547	317	375	338	420.001	134	193	193.999	169	154.001	117	125	201.001	97.001	144.999	108.999	191.001	0	124.999	89	96.001	86.999	100	96	143	122.001	74	136.001	101	90
ENSG00000224557.7	71.4966	-1.97907	0.425702	2.60441e-09	7.66068e-07	HLA-DPB2	41	28	49	42	39	33	29	14	26	18	18	92	71	51	41	78	59	61	78	110	84	114	73	0	70	99	123	141	65	167	65	60	81	60	57	132
ENSG00000196123.13	8179.03	-1.22926	0.228846	3.42895e-09	9.67153e-07	KIAA0895L	5646	4363	5562	4452	5631	4738	3359	2845	6232	5133	3744	10079	8207	6423	6825	9117	8600	7965	8319	8717	10115	9854	7406	0	9167	10898	12175	12401	6689	12035	7642	10153	10775	8039	8759	12555
ENSG00000107954.10	666.821	-1.55056	0.294837	3.54783e-09	9.87159e-07	NEURL1	475	310	557	665	397	407	251	223	392	364	223	797.001	701	689	528	702	671	612	793	907	677	730	583	0	639	779	836	1254	579	1236	449	848	650	996	612	954
ENSG00000204338.8	92.0881	-1.25331	0.233944	3.7536e-09	1.03049e-06	CYP21A1P	79.227	64.727	57.144	76.293	69.245	74.167	54.072	33.002	66.393	54.402	50.625	96.434	80.522	84.821	99.77	67.966	114.692	77.012	88.832	106.287	138.683	99.203	91.765	0	102.322	137.063	105.002	112.367	84.346	68.348	113.615	123.168	113.141	87.61	112.99	161.901
ENSG00000172156.4	18.8951	-21.5103	3.7868	6.20418e-09	1.57709e-06	CCL11	0	0	30	19	1	33	2	0	0	0	0	7	0	8	329	18	0	17	22	0	2	0	0	0	15	0	0	0	0	0	0	0	0	114	0	0
ENSG00000188501.11	31.1524	1.8644	0.401717	7.25976e-09	1.77951e-06	LCTL	43	37	53.999	16	68	37	48	47.999	55	105.999	83	28.001	38	34	43	30.001	20	16	30	20.999	16	31	24	0	24	28	20	19	31	13	8	14	19	7	26	14
ENSG00000265690.7	399.988	-1.88161	0.412141	8.67739e-09	2.10197e-06	RP11-5A19.5	190.121	103.799	193.668	153.715	222.881	117.342	131.435	27.77	270.204	129.09	73.404	433.058	478.682	341.339	317.887	380.44	299.025	309.936	623.912	402.05	485.998	402.634	380.175	0	410.327	525.876	701.577	665.183	345.603	632.785	483.724	621.434	664.434	487.71	523.974	771.345
ENSG00000274290.3	364.864	-1.28992	0.249596	9.53043e-09	2.28176e-06	H2BC6	301	262	172	277	268	231.054	173	117	250	211	166	459	330	318	355	469	440	315	321	402	474	401	354	0	319.706	503	458	642	293	483	366	441.034	405	357	452	609
ENSG00000108932.12	37.6464	2.52715	0.67297	1.01881e-08	2.41119e-06	SLC16A6	136	69	82.999	51	99	52	57	49	82	144	111	16	16	19	11	14	17	7	26	9	33	11	18	0	10	9	17	15	23	66	24	15	11	10	5	18
ENSG00000159399.10	26214.5	-1.22856	0.23903	1.05975e-08	2.47958e-06	HK2	14414	16220	13832.9	11319.9	19065	12705	11386.9	5884.98	15052.9	19183	10337	26072.9	36390.9	29143.9	27998.8	31298.8	30214.9	24574.9	32561.8	27995.9	33016.9	30540.9	31783.8	2	23366.9	34826.7	37532.8	38402.8	18643.9	39385.5	32978.7	31437.9	26297.9	32247.8	30434.9	33037.7
ENSG00000182484.15	311.722	-9.86724	2.17986	1.61328e-08	3.61059e-06	WASH6P	161.591	312.676	0	763.678	0	451.416	68.79	943.099	0	0	0	583.84	415.069	241.301	0	303.947	557.302	291.707	456.519	265.465	107.209	260.267	287.118	0	120.98	382.447	242.072	676.225	288.829	130.297	144.12	359.246	52.643	217.098	280.678	388.514
ENSG00000183960.9	873.739	-1.19499	0.238126	1.79425e-08	3.93018e-06	KCNH8	648	725	588	445	610	604	401	449	609	544	467	1027	810	670	489	1152	694	809	762	855	1004	1055	718	0	1084	1314	1432	1941	715	1024	766	950	1053	990	877	1424
ENSG00000232187.1	21.7012	1.67212	0.355497	2.31669e-08	4.86741e-06	FTH1P7	25.629	40.844	46.025	24.017	64.94	25.558	25.071	31.033	59.361	58.005	75.418	12.508	19.579	12.189	19.971	13.378	14.44	18.015	19.077	11.142	11.187	9.762	21.787	0	11.127	10.896	8.488	19.836	11.113	8.089	9.516	11.435	13.463	12.979	11.47	12.379
ENSG00000204421.3	28.3535	-2.11352	0.541863	2.43038e-08	5.05469e-06	LY6G6C	25	14	16	9	23	21	19	17	10	12	3	32	38	31	26	25	26	26	54	24	36	15	20	0	29	53	60	48	9	28	22	34	53	28	25	63
ENSG00000224877.4	491.173	1.15822	0.234715	2.47049e-08	5.08674e-06	NDUFAF8	587	433	531	812.001	885	446	506	455	995.999	1078	1021	322.001	350	630.999	649.001	454.999	363.001	421	487.001	566.999	554.001	529.001	353	0	608	573.001	486	491	264.999	224	280	255	194	306	420.001	314
ENSG00000134028.14	99.0182	-24.0997	4.5345	2.87747e-08	5.80853e-06	ADAMDEC1	1	0	88	2	0	848	0	0	0	0	0	104	1	0	1739	9	0	34	1	0	3	0	0	0	306	0	0	0	0	0	0	0	0	607	0	0
ENSG00000231881.2	60.2973	-3.88628	0.940936	3.00967e-08	6.01642e-06	RP5-1120P11.3	7	11	26	27	13	18	4	7	9	12	1	86	116	98	65	46	28	69	287	47	99	45	85	0	49	46	104	38	14	27	79	45	49	278	36	58
ENSG00000184678.10	4792.96	-1.07159	0.222624	3.42049e-08	6.77192e-06	H2BC21	4246.27	3547.2	2869.39	2534.75	4149.32	3599.3	2361.75	2086.77	3713.62	2800.5	3318.84	5466.38	4249.44	4756.25	4523.18	5058.5	5368.3	4005.42	4637.19	6014.99	5149.57	5528.75	4181.7	0	4113.52	6611.88	5659.12	8431.8	4759.65	6081.63	4079.52	5290.29	5494.42	4783.31	6336.88	7317.29
ENSG00000185666.15	486.836	-2.19574	0.593948	3.64517e-08	7.07121e-06	SYN3	457	322	153	93	168	153	101	96	168	79	172	825	272	367	315	558	685	576	317	697.001	1034	583	428	0	374	651	524	1056	294	887	511	530	538	511	359	1032
ENSG00000136237.19	1175.07	-1.31488	0.269961	3.6747e-08	7.07121e-06	RAPGEF5	1283	1155	594.001	584	894.001	810	767	530	868.001	431	533	1255	958.999	1020	1463	1718	1558	1513	1032	730.999	1084	1828	1090	12	1098	1685	1544	1550	1192	1333	1495	1474	1718	1288	1088	1024
ENSG00000139410.15	99.2268	1.52333	0.327602	6.00445e-08	1.1138e-05	SDSL	207	182	187	150	198	167	229	82	297	181	272	49	75	94	96	51	59	72	95	87	61	58	121	0	81	37	31	41	59	27	78	55	43	55	86	49
ENSG00000254995.4	152.452	-1.39312	0.296462	6.98254e-08	1.26115e-05	STX16-NPEPL1	123.348	115.12	70.519	78.387	125.071	88.869	47.394	34.877	108.591	79.48	35.309	149.904	169.578	195.567	120.238	123.586	164.431	148.677	256.339	81.924	175.997	201.84	149.134	4	200.822	254.027	336.404	236.891	107.399	140.704	129.031	165.229	239.335	204.949	163.431	236.487
ENSG00000157219.5	83.0967	-2.59225	0.784256	7.5844e-08	1.35794e-05	HTR5A	41	21	23	20	32	24	46	6	44	13	17	99	129	77	60	121	123	49	112	82	120	82	48	0	76	47	86	101	51	191	25	91	102	57	163	176
ENSG00000023909.10	1179.49	1.06082	0.231721	9.30169e-08	1.62792e-05	GCLM	2181	2019	2274	1607	2356	1603	1899	1473	2346	2604	2994	863	776	1063	1099	918	1080	861	979	818	715	838	830	1	750	709	622	750	760	475	923	611	688	963	1115	652
ENSG00000188394.8	162.83	-1.80911	0.441843	9.32949e-08	1.62792e-05	GPR21	89	54	53	60	63	67	39	22	74	42	45	193	150	147	135	139	143	152	132	236	178	172	159	0	134	243	235	443	142	492	127	158	178	167	162	346
ENSG00000230454.1	172.236	-1.54827	0.347066	1.13827e-07	1.93695e-05	U73166.2	108	103	98	91	152	94.999	54	39	97	63	68	235	174	139	118	176	206	193	166	157	204	198	130	0	235.999	275	284	239	96	191	148	229	309	196	188	270
ENSG00000185615.16	685.528	-1.90587	0.501227	1.32052e-07	2.18257e-05	PDIA2	444.999	197	294.999	229	358	201.001	175.999	81	403	177.001	189	794	440.001	465.001	439.999	566	630.999	487	367	909	785.999	704	508.001	0	522.001	737	1259	1536	665	1540	500.002	1141	967	650	919.999	1817
ENSG00000196990.9	89.7763	-1.64221	0.383682	1.40214e-07	2.27558e-05	FAM163B	45	37	57	29	49	16	66	35	32	37	43	148	80	41	68	57	111	62	72	147	85	127	64	0	91	107	114	140	106	221	130	100	118	106	125	125
ENSG00000141086.18	73.4898	-1.22708	0.271143	1.54313e-07	2.46303e-05	CTRL	58.965	56.995	38.365	62.221	56.855	37.538	36.474	36.459	52.776	55.421	41.193	90.203	67.766	71.974	43.727	73.494	73.279	67.949	83.334	60.244	127.871	80.352	57.861	0	87.488	102.047	102.782	124.459	48.069	88.796	63.253	78.067	70.618	77.279	93.173	98.722
ENSG00000198208.12	1593.12	-1.33662	0.298044	1.77294e-07	2.78662e-05	RPS6KL1	1257	884	940.999	731.001	938	849.998	518.998	492.999	964.999	677.999	658.998	2163	1340	1050	1069	1991	1726	1615	1215	1922	2165	1964	1487	0	1603	2373	2395	3020	1341	2716	1379	2051	2013	1439	1543	2715
ENSG00000177943.14	1151	-1.23598	0.277268	2.0272e-07	3.13835e-05	MAMDC4	719	592	850	588.999	839	764.001	469	453.999	1001	829.005	386	1255	1329	1159	971	1125	976	1187	1546	1051	1406	1228	1068	0	1323	1490	1893	1492	876	1164	1272	1512	1697	1334	1407	1820
ENSG00000226696.6	59.2373	-1.40781	0.319788	2.17721e-07	3.29623e-05	LENG8-AS1	54	32	41	49.999	47	46	35	23	41	38	15	78	62.001	66	47	60	65.999	54	79.001	59	73	73.999	36	0	58	90	80	101	25.999	68	72	74	52	66.001	59.999	86
ENSG00000012171.20	1289.84	-1.27805	0.288059	2.20767e-07	3.31795e-05	SEMA3B	1522	576	1206	1616	901	919.001	777.001	556.999	996	809.999	717.001	1310	1421	2008	1592	1116	1000	1430	2413	955.999	1462	1066	1156	0	1182	1297	1636	1276	893.999	1169	1078	1501	1513	2094	1148	1579
ENSG00000285600.1	72.1626	-1.51763	0.354711	2.49318e-07	3.69314e-05	RP11-427I6.5	36	32	41	26	35	22	12	20	43	19	37	43	52	50	63	49	61	85	77	109	74	95	62	0	72	127	74	154	79	165	55	122	98	102	90	96
ENSG00000229422.2	121.282	-1.32291	0.302389	2.72616e-07	4.0094e-05	RP11-262H14.13	87.621	92.145	83.732	55.304	50.307	52.969	40.933	44.869	50.137	91.93	36.778	129.579	77.467	82.618	76.127	91.253	139.587	118.757	101.129	198.756	110.369	191.39	117.169	0	116.577	182.385	194.636	203.627	104.389	233.407	169.157	171.695	133.247	133.431	136.261	145.406
ENSG00000283183.2	196.12	-1.6092	0.390005	2.8212e-07	4.09074e-05	RP11-1263C18.2	117	66	103	97	92	90	59	26	126	43	59	215.001	178	109	126	159	191	217	145.999	302	186	258.001	175.999	0	214.001	324	331.999	378	178	482.001	203	287	218	231	206	329
ENSG00000253230.9	3219.35	-1.61042	0.392773	3.05471e-07	4.36781e-05	MIR124-1HG	1875	1219	1693	1545	1800	1752	687.999	944.999	2318	1357	659	4031	2931	2111	1380	3598	2233	2931	2627	3249	4395	3346	1926	0	3647	4926	6236	7383	2855	4229	3031	4558	5760	3064	3568	6930
ENSG00000250067.12	717.745	-1.21719	0.280633	3.19655e-07	4.53911e-05	YJEFN3	505.793	395.971	507.249	377.388	578.622	496.093	318.76	254.862	678.822	419.427	253.27	875.264	743.866	661.721	490.367	742.829	478.236	653.223	1027.83	559.048	890.277	765.054	628.866	0	908.696	1045.95	1405.06	987.437	469.831	796.631	678.548	1011.49	1239.98	784.174	763.131	1228.68
ENSG00000197587.11	307.395	-4.29829	1.23602	3.40482e-07	4.80172e-05	DMBX1	128	15	146	51	103	58	92	1813	32	20	11	107	210	228	88	959	372	648	199	126	347	344	244	0	103	526	444	70	59	333	403	67	1225	231	44	133
ENSG00000271121.2	49.0563	-20.8204	4.99643	3.52724e-07	4.9182e-05	NUDT4P2	0	0	148.542	0	0	0	108.084	103.401	0	0	0	0	0	0	0	0	0	0	0	96.301	0	0	124.605	0	120.376	0	55.938	0	99.588	82.075	114.044	72.799	109.933	0	0	91.664
ENSG00000196890.4	195.393	-1.15343	0.268769	3.59413e-07	4.9182e-05	H2BU1	130	113	126	73.839	137.64	111	85	56	103	215	78	210	246.814	177	155	227	218	156	242	172	298	234	218	0	222.769	294	284	234	141	223	194	249.743	211	223	260.712	344
ENSG00000181652.19	543.01	-1.37838	0.322121	3.60684e-07	4.9182e-05	ATG9B	341.001	263	264	346	397.001	295	294.999	141	353	391.998	245.999	535	812	622	514	614.001	384.001	370.999	1063	417.999	742.001	490	422	0	419	481.999	629.999	583	579.998	619.001	651	505	631.001	990	678	737.999
ENSG00000248713.2	310.452	-7.30059	2.17559	3.91565e-07	5.2015e-05	C4orf54	10	9	533	801	3	161	2	10	3	1	4	148	166	1107	474	212	18	760	2761	6	97	8	6	0	118	64	12	1	3	9	51	9	19	3189	9	14
ENSG00000092295.12	153.268	-1.27329	0.298791	4.26437e-07	5.52223e-05	TGM1	87	83	111	80	88	90	325	255	154	105	82	178	111	108	176	138	121	125	180	159	145	145	141.001	0	145	218	225.999	218	99	176	145	171	196	150	171	267
ENSG00000125895.6	760.468	-1.36495	0.326701	5.26456e-07	6.52996e-05	TMEM74B	486	330.001	466	384	493	429	260	125	558	392	201.999	925	890	674	580	809	755.001	709.001	633.001	845.001	891	902	761	0	730	993	1254	1366	591	1446	781	1077	937	809	755	1248
ENSG00000113108.20	1345.31	-1.08468	0.260894	5.37518e-07	6.62724e-05	APBB3	1133	757	1000	850	997	804.001	551.001	448	1182	1032	619.999	1568	1259	1085	993.999	1404	1280	1345	1471	1303	1656	1505	1294	0	1456	1861	2151	1873	890	1700	1250	1938	1828	1531	1263	2158
ENSG00000228830.1	26.4269	-1.29223	0.314277	7.18979e-07	8.50792e-05	RP4-781K5.2	34	24	19	26	26	18	23	15	22	21	8	31	22	23	20	25	22	16	30	29	29	32	26	0	21	16	30	30	29	18	35	36	21	45	41	49
ENSG00000164543.7	357.311	1.40335	0.346041	7.40483e-07	8.66281e-05	STK17A	612	463	478.001	412	477	565	1172	588	537.999	1318	663.001	232.999	320	453	466.001	206	312	292	426	149	310	145	297.001	0	233	339	291	201	271	110	269	181	199	249	168	205.999
ENSG00000146094.16	415.227	-1.06448	0.263508	8.07696e-07	9.34296e-05	DOK3	364	285.001	344	284	346	369	209	127	366	263	238	481	353	525.999	426.001	348	393	430	516	409	381	483	307	0	361	546	655.001	566	365	440	383.999	437	511	447	430	574
ENSG00000237264.4	18.3649	1.35028	0.332905	8.14863e-07	9.3732e-05	FTH1P11	31.932	36.146	33.113	39.945	34.872	34.423	32.865	27.368	40.879	45.221	32.931	21.282	18.816	15.72	17.231	14.581	13.428	19.426	15.939	8.528	8.726	11.638	9.648	0	7.192	12.31	8.102	10.032	14.199	7.36	2.227	17.178	6.862	13.311	13.786	6.44
ENSG00000004864.14	1229.83	1.19962	0.294744	8.43426e-07	9.64785e-05	SLC25A13	1943	1806	1813	1283	1685	1874	1735	1869	1536	2860	2114	946	1152	1633	1382	1348	1020	1148	1436	493	787	1082	1250	0	1138	948	936	700	848	444	1226	691	716	891	813.001	576
ENSG00000130540.14	1154.61	-1.17747	0.289905	8.5927e-07	9.77478e-05	SULT4A1	908	651	744.999	749.001	829	715	564	324.999	969.001	692	502	1536	962	957	970	1134	1176	1088	1177	1283	1315	1361	986.999	0	1178	1378	1620	2293	1105	1803	935	1428	1357	1045	1292	1774
ENSG00000166793.13	520.934	-1.39101	0.347357	8.97288e-07	0.000101484	YPEL4	421.001	302.001	401.001	207.999	401.001	295	169	101.999	388	209.999	185.999	694	564	361.001	390	528.001	564.001	549	559.001	588.001	836.001	690.998	594.001	0	609	705	795.001	556	308.999	667.999	519	655	702.001	607	449	821
ENSG00000124785.9	4863.24	-1.23126	0.303827	9.01971e-07	0.000101484	NRN1	3252	3557	3210	3183	3736	2657	2214	1539	2616	2511	2765	6850	4753	4679	3969	7265	4984	3937	6438	5521	6465	6476	4137	0	3705	3719	5752	8853	4609	8892	3850	5418	4852	4904	6715	6566
ENSG00000179044.16	39.4991	-1.63377	0.444361	9.71529e-07	0.000106403	EXOC3L1	12	19	29	35	28	22.999	11	7	13	26	11	28	51.001	70	46	53	34.001	79	151	28	42.001	39	38	0	41	46	33	30	26	43	28	44.001	41	78.999	48	28.999
ENSG00000247095.3	2171.86	-1.12676	0.281683	1.02301e-06	0.000110143	MIR210HG	1059	1143	1313	1272	1713	1105	1125	552	1767	1205	660.999	2450	3213	2861	2179	2737	2248	2089	3172	2196	2901	2634	2400	0	2253	2753	3384	2818	1448	2475	2747	2542	2499	2671	2262	2987
ENSG00000182230.12	23.4739	-2.73935	1.05122	1.06523e-06	0.000113058	FAM153B	7.506	6.315	11.29	10.001	6.397	4.88	3.689	6.032	8.989	4.391	2.135	36.751	24.558	34.983	25.463	8.28	43.001	11.76	41.184	5.896	39.893	18.632	33.136	0	16.593	11.73	41.191	20.285	6.317	29.254	50.927	47.583	42.31	13.997	21.202	38.606
ENSG00000102878.18	836.33	-1.42328	0.362826	1.07915e-06	0.000113947	HSF4	509.819	263.643	444.862	367.845	378.725	274.74	241.959	92.667	595.877	315.782	217.014	820.642	1209.97	699.939	696.236	848.525	779.812	767.796	1235.13	861.854	1148.01	840.614	706.338	0	815.078	1061.37	1514.64	1261.04	666.284	1359.41	877.353	1117.96	1308.72	918.566	953.412	1500.08
ENSG00000230772.1	31.4871	-1.38937	0.355362	1.21684e-06	0.000125277	VN1R108P	23.59	12.414	20.281	10.324	30.158	7.774	18.688	6.758	16.152	28.117	14.509	21.926	31.859	20.711	39.834	36.73	40.861	36.258	41.15	38.685	31.186	35.94	42.185	0	20.329	40.446	36.79	45.856	18.694	33.2	33.25	37.986	37.719	51.424	39.55	73.511
ENSG00000126803.10	74.4437	1.24357	0.313705	1.21687e-06	0.000125277	HSPA2	231.001	107	139	121	100	92	230	110	126	157	146	93	35	58	108	65	47	59	94	43	62	36	56	0	65	40	43	33	49	21	47	52	40	49	46	33
ENSG00000164220.7	417.567	1.65865	0.46804	1.22326e-06	0.000125308	F2RL2	637	200	989	653	692	701	666	864	867	1461	1004	315	245	200	208	180	914	352	413	401	397	155	307	0	176	328	287	250	136	191	294	146	236	172	105	234
ENSG00000260464.1	87.7482	-1.44407	0.378219	1.40075e-06	0.000140007	RP4-561L24.3	74	48	69	54	67	32	35	32	42	33	50	107	70	51	58	50	99	82	84	136	70	125	74	0	86	130	124	168	65	176	69	111	115	89	95	172
ENSG00000279693.1	111.285	-1.27193	0.325501	1.44627e-06	0.000143859	RP11-71L14.3	83.459	53.886	71	17.69	100.261	70	39.456	48.875	77.421	75.921	51	128.805	80.897	66.178	92.57	116.416	141.295	113.619	90	94.848	113.231	147.402	86.842	0	139.495	176.498	193.541	154.096	126.899	115.327	121.166	148.54	214.576	110.134	98.528	196.802
ENSG00000244151.1	72.0012	-1.35287	0.352886	1.65319e-06	0.000159566	RP11-148K1.12	46	42	48	29	48	55	44	26	53	43	21	71	76	74	49	65	60	76	97	79	114	79	63	0	70	98	144	97	38	106	46	99	99	96	73	125
ENSG00000110324.11	93.4338	-1.61845	0.461845	1.65402e-06	0.000159566	IL10RA	70	27	52	51	58	56	46	17	50	48	34	129	59	38	86	65.999	101	82.001	74	127	133	99.001	97	0	86.999	111	123	161	53	192.999	80.001	141	123.001	103	73	186
ENSG00000127561.15	1535.54	-1.51211	0.411042	1.65844e-06	0.000159566	SYNGR3	945.999	444.001	680	700	717	532	618	371.999	712	691	367	2431	1340	1073	1147	2251	1776	1130	1361	2235	2590	1677	1216	0	1239	1675	2196	4104	1175	3649	1222	2258	1548	1381	1650	3068
ENSG00000215695.1	19.5909	-24.6863	8.52923	1.81987e-06	0.000169552	RSC1A1	0	0	0	0	0	0	0	93.368	0	0	0	0	0	0	0	0	0	0	0	97.335	0	0	51.212	0	0	0	0	0	43.485	90.579	78.903	20.187	67.737	0	0	0
ENSG00000186301.8	179.653	-1.15203	0.301253	1.92229e-06	0.000175911	MST1P2	167.363	102.124	176.334	91.664	114.41	107.874	74.629	42.535	161.838	113.349	91.03	163.827	183.655	142.993	91.97	131.252	137.797	180.869	172.597	212.999	187.917	215.497	153.37	0	247.285	228.618	328.49	309.111	132.689	236.487	154.837	228.766	248.903	202.365	226.839	328.066
ENSG00000151006.7	864.78	-1.31768	0.347387	1.97966e-06	0.00018036	PRSS53	727.114	317.928	572	456.133	555.594	540	375.97	144.328	750	427.582	367.999	715.802	967.167	943.699	705.871	841.866	705.747	705.95	1303.12	706.456	1125.72	747.643	815	1	696.444	1218.31	1434.29	1188.19	734.065	1144.01	999.198	1157.51	1419.65	1146.31	1067.37	1313.59
ENSG00000219507.4	15.2514	1.53932	0.432559	2.05223e-06	0.000186148	FTH1P8	22.331	19.89	39.474	25.285	36.788	14.82	20.752	19.29	39.657	30.734	41.56	14.222	10.304	12.66	14.926	12.39	14.075	10.644	12.211	12.979	9.746	9.068	15.076	0	5.287	7.41	16.307	13.43	6.105	10.011	9.351	6.694	9.291	2.327	3.753	14.419
ENSG00000282339.1	24.7059	-19.3037	7.31247	2.38677e-06	0.000208726	LLNLF-176F2.1	125.034	0	0	0	0	0	64.661	30.56	0	0	0	0	0	0	0	0	0	0	0	29.952	0	0	57.572	0	0	0	0	0	59.583	89.574	36.913	44.9	65.588	0	0	101.557
ENSG00000203761.5	222.08	-1.10116	0.293761	2.39239e-06	0.000208726	MSTO2P	176.52	120.516	186.626	116.122	276.196	134.796	97.88	75.048	149.944	225.834	137.179	161.205	268.618	229.757	210.749	190.629	210.097	222.981	387.157	211.581	235.509	180.69	216.806	0	207.708	219.107	337.67	157.791	220.445	205.647	225.551	262.457	288.418	334.388	394.51	312.61
ENSG00000226450.2	9.638	-2.01453	0.763427	2.46907e-06	0.000213606	CYP2D8P	3	6	2	9	6	1	5	8	7.028	1	2	10	8	12	6	7	12	12	7	12	6	4	9	0	14	13	16	11	5	7	10	13	24	14	16	25
ENSG00000110492.16	11478.7	1.45769	0.404973	2.4925e-06	0.000214731	MDK	29013	15450	23161	22530	18640	25008	20017	23654	23122	38011	25217	8860	9884	11487	13615	7133	6070	7172	11176	3351	6748	4621	7472	1	7587	5222	5017	3698	9120	1078	8025	4410	5237	6583	7384	4387
ENSG00000198406.7	139.292	1.65977	0.51117	2.52953e-06	0.000217012	BZW1P2	96.889	224.154	124.591	68.269	166.326	162.579	86.075	106.835	103.453	1245.15	164.626	105.306	204.571	116.772	140.372	128.007	125.21	150.049	123.528	117.984	120.398	94.394	128.691	0	88.681	149.425	85.079	112.252	51.793	70.63	72.646	63.808	61.871	67.495	97.977	83.107
ENSG00000279809.1	34.5689	-18.6797	7.2912	2.59166e-06	0.000220505	AC005538.3	135.083	33.5	0	0	76.043	0	0	96.751	0	0	0	0	57.914	0	0	45	137.194	0	0	74.309	0	0	0	0	127.161	0	0	0	96.834	57.151	0	66.743	78.401	0	0	0
ENSG00000273428.4	28.7198	-1.31407	0.355177	2.63853e-06	0.000222454	RP4-539M6.22	21	9	13	7	13	13	16	8	15	29	12	24	31	32	22	23	26	21	36	38	37	24	23	0	38	57	43	43	22	38	21	39	48	31	37	66
ENSG00000183379.9	95.596	-1.58607	0.472972	2.78877e-06	0.000231535	SYNDIG1L	19	30	60	41	40	30	35	10	54	29	18	99	91	143	127	61	114	65	74	87	79	130	54	0	83	124	96	207	155	166	123	99	109	96	110	131
ENSG00000286353.1	49.7303	-1.81747	0.654506	3.54614e-06	0.000279919	RP11-122D19.2	39	30	20	19	22	15	10	9	17	10	14	81	42	35	32	78	81	49	23	60	122	63	27	0	26	54	57	96	59	84	46	58	67	37	25	145
ENSG00000159173.19	8561.21	-5.59876	2.56627	3.54664e-06	0.000279919	TNNI1	572	53	14783	38080	120	7520	238	124.001	206.999	197	54	4011	7649	32750	12671	6105	312	16169	53881	218	2366	243	246.999	0	3332	890	149	315.001	138	438.001	964.999	262	223.001	39379	166	525
ENSG00000129993.15	2110.66	-1.12149	0.308643	3.54827e-06	0.000279919	CBFA2T3	1806	1085	1868	1902	1663	1441	871	719	1509	791.001	1229	2994	1987	1668	1643	1870	2162	1933	2236	2613	2293	2704	1739	0	1889	2527	2796	3625	1843	3231	2186	2349	2312	2561	1817	2978
ENSG00000261420.1	37.9495	-1.31398	0.369861	4.0409e-06	0.000311619	MPC1-DT	30	27	35	42	31	29	19	14	27	16	14	50	42	26	27	36	39	34	40	42	47	54	33	0	37	57	46	51	22	63	29	38	55	53	29	53
ENSG00000172824.16	225.409	-1.09269	0.306417	4.35029e-06	0.00033175	CES4A	184	93	134.999	130	153	154	136.001	96	189	172.001	102	283.999	233	136	164.001	277	243.999	204.001	208.002	175.999	217.001	259.001	184.999	0	277.999	308.999	331	329.999	215	286	194	296	401.999	262.001	257	332
ENSG00000118160.14	1778.87	-1.29228	0.365515	4.38978e-06	0.000333526	SLC8A2	1390	1201	1320	843.001	1354	1130	522	321.999	1378	885	695	2272	1722	1227	1170	1825	1951	2017	1247	1933	1675	2664	2106	0	1769	2382	2307	2987	1437	2945	1610	2455	2428	1902	1334	2022
ENSG00000215252.12	3449.56	-1.3	0.369177	4.51487e-06	0.000339274	GOLGA8B	2806.28	1921.43	2495.48	2249.51	2886.98	2013.29	1804.42	1119.48	3350.58	2050.39	1726.82	2946.49	3175.29	3185.03	2474.98	3039.64	2306.82	3075.19	4755.34	2808.23	3504.55	3381.93	2430.98	11	3798.19	4232.63	6020.12	4224.66	2514	4589.21	3055.75	4614.81	6089.09	3967.46	3635	5799.77
ENSG00000281453.1	23.7406	-23.9585	11.3304	4.6308e-06	0.000345465	TGFB2-OT1	0	0	0	0	0	0	196.837	85.408	0	0	0	0	0	0	0	0	0	0	0	135.569	0	0	0	0	0	0	0	0	40.017	57.068	83.068	163.73	72.754	0	0	0
ENSG00000063515.3	15.4346	-2.69073	1.2888	5.08528e-06	0.000367028	GSC2	17	1	23	3	26	8	8	3	3	2	2	10	13	13	11	4	19	8	2	20	10	34	12	0	16	16	29	22	15	30	16	15	36	11	30	29
ENSG00000224596.8	26.1452	-1.26316	0.362548	5.2842e-06	0.000377783	ZMIZ1-AS1	29	11	13	16	22	15	21	11	16	11	15	27	31	19	27	28	26	26	30	20	32	43	31	0	24	26	34	24	20	29	34	34	52	37	30	31
ENSG00000224934.5	137.794	-1.16614	0.332723	5.34112e-06	0.000380532	RP11-441O15.3	103.999	70.001	108.999	105	104	61	66	33.999	100	115	59	150	160	140.001	78	135.999	115.999	137.001	201	116.999	148	170	112.999	0	146	201	269	150.001	69.999	173	141.999	176	199.001	192	141	214
ENSG00000285966.1	18.9918	-1.50592	0.472182	5.71244e-06	0.000398709	RP11-7F17.10	6	4	11	9	17	8	11	8	5	10	4	23	19	11	20	25	28	35	20	23	20	21	24	0	22	41	29	37	9	16	25	22	24	27	12	21
ENSG00000182902.14	66.7174	1.49612	0.467039	5.75367e-06	0.00040023	SLC25A18	133	145	144	84	163	46	95	63	134	242	285	37	20	36	13	29	44	22	32	54	30	66	18.999	0	36	49	31	51	20.999	91	29	27	44	40	45	46.999
ENSG00000261366.1	104.926	-1.0875	0.31512	6.26443e-06	0.000425692	MANEA-DT	95	58	69	60	81	64	52	45	82	69	54	123	117	64	97	105	108	91	67	126	144	130	66	0	116	156	143	175	75	163	100	121	137	142	97	166
ENSG00000117115.13	369.517	-3.07066	1.54509	6.58683e-06	0.000441768	PADI2	351	82	361	1196	54	202	79	39	77	59	25	231	731	1217	406	371	62	843	1732	99.001	229	80.001	89	2	250	90	72	89	58	108	167	87	94	3265	40	177
ENSG00000011347.10	3007.3	-1.24447	0.364691	6.61487e-06	0.000442209	SYT7	3316	1619	1864	2466	2252	1616	1656	1474	1824	1033	1014	4703	2977	1744	1871	4957	3704	2595	2354	3028	4428	3979	3520	0	2626	3138	4099	6348	2035	4333	3331	4147	2898	2667	1916	4494
ENSG00000106688.12	700.024	-1.12959	0.32965	6.80335e-06	0.000453336	SLC1A1	929	389	444	450	504	468	568	378	493	271	312	1034	626	640	839	730	832	583	427	742	710	888	731	0	641	874	1003	1251	656	1168	574	791	798	629	572	1012
ENSG00000111674.9	34264.4	-1.02121	0.299419	6.8623e-06	0.00045579	ENO2	22697	19848	23443	18537	26806	19805	15676	9394	24234	27079	11889	40646	43547	28340	31081	47265	38555	32377	34749	36759	45792	41122	36459	8	34383	42231	51886	52864	23298	48665	35637	40326	35635	34314	30321	45811
ENSG00000213199.8	516.336	-1.05369	0.30914	7.05981e-06	0.000462935	ASIC3	344	273	352.999	309	396.999	216	209.999	123.001	403.001	348	235	640	703	415.999	343	536.999	496	467	686	510	644	644.999	487.001	0	537	664.999	927.001	831	304.999	638.999	516.001	682	645	725.001	565	874
ENSG00000016391.11	254.892	1.00815	0.297028	7.17058e-06	0.000467222	CHDH	635	336	414	232	349	277	298	418	325	724	460	273	272	303	238	255	216	230	270	137	184	160	193	0	207	246	168	144	200	94	245	122	148	184	200	154
ENSG00000225783.8	34212.4	-1.24974	0.370918	7.40364e-06	0.000476378	MIAT	21201	19604.8	20448.8	13106.5	22390.9	17081.7	9555.84	8327.89	26074.9	22416.9	6970.22	37106.9	40232.8	28699.7	18817.6	43232.8	28984.7	37283.7	33148.8	23558.9	49432	39030.8	31509.9	40	44862.9	56528.9	64944.9	45559.8	23563.9	36330	48784	49212	61249.8	38501.8	31028.9	51751.8
ENSG00000083454.22	94.0641	-1.86997	0.806741	7.93327e-06	0.000503097	P2RX5	34.729	28.759	114.956	249.731	30.35	93.097	15.486	12.914	37.083	14.042	20.649	91.695	110.896	220.271	156.639	115.299	30.705	191.283	499.418	76.262	57.496	77.744	35.032	0	70.929	84.084	75.214	113.651	41.115	73.53	68.619	67.041	87.588	282.273	51.863	87.557
ENSG00000275221.2	57.4014	-1.20166	0.357843	8.05064e-06	0.000505374	H2AC15	41	35	30	36	53	35	31	26	44	22	42	63	42	65	49	41	52	42	70	87	71	53	34	0	59	82	59	105	72	81	36	59	54	64	91	120
ENSG00000177238.14	418.633	-4.70648	2.65981	8.1431e-06	0.000509624	TRIM72	32	2	739	2151	5	336	26	9	15	1	4	193	352	1583	458	269	29	738	2206	28	113	20	9	0	137	41	30	22	34	29	35	38	31	1531	29	27
ENSG00000086967.10	543.022	-4.46015	2.47212	8.29854e-06	0.000513667	MYBPC2	71	12	1110	2345	13	293	8	6	17	4	15	316	396	2005	541	437	29	2348	4404	21	137	21	20	0	214	96	30	21	30	29	54	35	20	3704	14	36
ENSG00000280332.1	44.7907	-1.00858	0.303637	9.08018e-06	0.00055478	CTD-2013N17.6	45	37	32	26	50	37	31	29	43	34	33	51	46	29	35	39	27	33	55	31	51	57	31	0	41	56	76	42	30	38	41	65	70	73	64	65
ENSG00000091490.11	1401.67	1.20692	0.367268	9.78645e-06	0.000582379	SEL1L3	2654	1915	2589	1338	2414	1943	3087	1363	2197	5505	3462	1145	1150	2153	1514	1191	1270	826	1145	675	573	885	1236	8	972	907	656.999	930	1254	417	680	647	713.999	942	1761	677
ENSG00000105650.22	277.196	-1.50251	0.518233	1.05765e-05	0.000622203	PDE4C	44.029	88.745	203.939	104.449	85.228	26.775	160.169	12.854	69.775	42.902	12.099	156.747	758.404	796.939	673.752	648.569	163.956	673.434	888.283	268.822	252.64	160.498	626.846	0	168.103	495.421	263.434	346.196	334.33	374.522	596.37	465.852	628.452	187.203	101.523	387.436
ENSG00000281183.1	98.1849	-1.03452	0.317624	1.12765e-05	0.000659609	NPTN-IT1	88	57	60	66	92	57	32	28	108	56	59	92	75	97	72	76	65	91	107	90	92	107	59	0	101	135	156	147	87	148	99	142	173	111	122	166
ENSG00000120251.21	3708.45	-1.1921	0.368365	1.13979e-05	0.000662876	GRIA2	3031	1620	2457	1957	2784	3746	1241	956	3561	1767	1693	4484	3222	2535	2376	2994	3279	3073	3224	3658	3848	4592	3075	0	3465	4654	6875	7550	3283	5427	3005	5270	4454	4179	4182	6179
ENSG00000110881.12	2564.55	-1.04845	0.325684	1.27064e-05	0.000720424	ASIC1	1841	2084	2000	1329	2009	1241	1454	973	1821	1398	1585	2704	2303	1702	2153	2585	3105	2344	1521	3491	2537	3784	1958	0	2509	3394	3494	3737	2196	3749	5071	2218	3904	2331	3000	3041
ENSG00000179846.10	88.1192	-1.26342	0.400754	1.27985e-05	0.000721978	NKPD1	44	72	44	36	75	43	61	62	45	38	48	96	175	126	87	77	73	57	133	72	112	87	74	0	79	117	144	116	41	83	161	93	89	116	89	98
ENSG00000270035.1	23.7352	-1.39782	0.467408	1.30373e-05	0.00073344	RP11-338N10.2	14	18	12	7	18	9	4	4	14	14	3	16	16	20	25	23	34	17	17	35	26	32	22	0	30	66	45	34	19	28	19	29	37	17	30	39
ENSG00000184497.13	65.7598	1.3605	0.454768	1.46626e-05	0.000809391	TMEM255B	74	86	66	68	70	52	69	87	61	152	60	73.999	93	41	59	127	58	66	89	46	94.999	51	60	0	53	38	89	57	27	15	35	62	37	33	42	40.999
ENSG00000171303.7	820.434	-1.2318	0.396594	1.52213e-05	0.000829161	KCNK3	461	528	719	471	397	424	284	171	514	438	433	717	635	533	1495	631	816	644	522	1015	781	927	703	0	668	931	1013	1438	713	1808	889	920	870	887	696	1166
ENSG00000286677.1	38.6877	-1.33745	0.449062	1.6163e-05	0.000863442	KB-1836B5.5	46	28	30	22	28	19	10	6	19	14	15	38	23	48	23	22	44	27	51	54	38	35	33	0	28	40	75	89	48	74	48	38	32	44	55	52
ENSG00000226564.1	9.04366	1.94281	1.02753	1.63127e-05	0.000863442	FTH1P20	10.332	14.297	21.996	17.726	41.733	12.224	0	6.571	34.975	24.867	33.318	5.31	4.84	13.103	6.75	5.145	4.046	3.262	1.451	4.005	5.236	3.134	9.437	0	9.765	4.224	3.065	1.075	6.5	2.022	5.379	0	2.026	0	3.391	6.292
ENSG00000225032.5	31.5536	-1.25637	0.411945	1.67167e-05	0.000875819	RP11-228B15.4	26	17	21	24	25	10	12	19	18	27	10	32	41	36	22	20	21	33	56	27	38	39	36	0	36	44	36	40	16	33	28	39	36	43	38	51
ENSG00000124493.14	169.124	-1.3608	0.465498	1.69493e-05	0.00088351	GRM4	96.001	67	107.001	116	99	66	57	71.999	92	45	88	194	114	142	143.999	182.001	188.001	158	108.999	144	132	179	165.999	0	140	166.999	199.001	505	140.001	259.001	152	334	273	184	149	141
ENSG00000203812.2	11.5142	-17.1489	13.409	1.72018e-05	0.000889912	H2AC18	0	0	0	0	0	75.381	25.303	36.784	0	0	0	0	0	0	0	0	0	0	0	0	0	0	0	0	0	48.387	0	0	0	0	0	0	99.507	0	0	0
ENSG00000204758.8	65.8299	-1.041	0.334125	1.73503e-05	0.000895343	CTC-308K20.1	46.999	38	59	44	46.999	40	16	23	53	66	42	61	88	74	63	78	58	51	81	67	73	82	69	0	86	63	114	84.001	27.999	72	57.001	57	49	116	66.001	121
ENSG00000172345.14	97.6711	-1.32556	0.448443	1.75626e-05	0.000901778	STARD5	46	54	96	66.001	67.001	58	65	61.001	58	80.001	46	108	118	77	90	121	86	146.999	112	100	149	126.999	74	0	121	109.999	126	87.999	37	116	77	113	124	106	89	143.999
ENSG00000113739.11	10416.9	-1.00302	0.322687	1.77169e-05	0.000902949	STC2	5970	8592	8144	6813	12965	5204	5936	3487	9538	7846	5127	10367	15528	13370	12762	12425	11598	8224	17810	10359	13130	9641	11252	0	8753	10581	12276	10227	6316	9723	12351	9592	7653	14067	15997	13637
ENSG00000244128.7	107.389	-1.56318	0.634497	1.77687e-05	0.00090335	LINC01322	95	46.001	64	88.001	58	53	24	29.001	56.001	30	34	138	48.001	54.001	50.001	108	71	57	100.999	152	112.001	149.999	68.999	0	70.999	112	211	298	88	298.001	54	112	127.999	112	96.999	210.002
ENSG00000206337.12	92.3044	-1.56516	0.647261	1.89678e-05	0.000952554	HCP5	78	51.001	66	46	65	57.324	38.288	18	83	87.671	39.548	119.554	65.956	43	90	91	80	90.412	81	108.928	72	115.053	62	0	84	80	64	89	38	103	55.406	108.433	89.468	73	76	132.107
ENSG00000198547.10	22.2982	-1.44493	0.537	1.95944e-05	0.000981625	C20orf203	4.441	15.679	8.232	10.354	10.172	8.578	8.511	2.012	11.338	11.505	2.144	34.717	29.555	13.633	20.893	24.415	20.964	18.475	19.687	21.689	23.061	34.076	12.355	0	22.579	28.398	37.468	34.696	18.183	33.39	30.748	48.659	37.857	39.588	28.934	29.886
ENSG00000261786.1	500.477	-1.40477	0.508375	2.00179e-05	0.000995579	RP4-555D20.2	291	192	399	330	353	204	137	94	500	92	126	488	378	349	272	598	405	565	464	497	759	586	271	0	395	643	738	1053	360	769	628	607	959	542	420	1285
ENSG00000270171.1	145.838	-1.15705	0.381397	2.03598e-05	0.00101014	RP11-338N10.1	114	97	83	39	126	61	38	38	97	95	60	231	101	99	94	123	158	121	110	167	172	168	108	0	179	259	219	306	126	225	118	219	215	146	179	210
ENSG00000155926.14	86.5968	-1.54901	0.642384	2.0434e-05	0.00101139	SLA	41	6	76	61	27	30	8	28	64	10	19	139.001	75	85	151	69	95	83	92	72	48	153	87	0	72	98	94	101	153	89	107	112	179.999	172	69	51
ENSG00000225978.3	88.2514	-1.71937	0.845427	2.08338e-05	0.00102624	HAR1A	25	15	45	44	43	19	8	2	40	6	3	130	101	36	50	77	56	64	74	172	134	170	50	0	87	149	211	170	69	239	71	134	78	116	61	139
ENSG00000142233.14	71.9928	-2.5551	1.66839	2.17891e-05	0.00106818	NTN5	20	15	71	77	17	10	5	4	19	11	15	25	91	453	77	74	29	66.999	292.999	14	22	9	23	0	41	14	25	12	12	12	23	19	14	684	22	16
ENSG00000203814.6	89.6423	-1.14119	0.37891	2.1956e-05	0.00107381	H2BC18	86.278	79.529	45.771	26.294	60.065	69.207	51.949	41.036	62.018	69.926	60.498	90.338	88.934	97.644	98.991	70.532	97.747	73.28	108.65	118.659	61.978	81.639	64.791	0	76.36	115.31	97.608	114.966	110.316	86.679	70.07	85.249	126.702	86.207	183.408	169.732
ENSG00000184545.11	7286.85	-1.19804	0.402015	2.20525e-05	0.00107598	DUSP8	6654	3711	4461	4181	5078	4090	3044	2392	4640	2963	3400	10916	5501	4471	5520	7848	8748	6413	4973	10496	10161	8441	6287	0	6038	9436	8974	15803	5489	14152	5393	9806	8428	6075	7199	13975
ENSG00000167653.5	40.1599	-1.05846	0.349892	2.24881e-05	0.00108488	PSCA	34	14	35	27	47	23	192	34	30	29	11	43	43	32	24	54	36	34	39	60	49	47	53	0	40	56	58	44	34	47	36	41	50	41	37	63
ENSG00000285952.1	35.1137	-2.65635	1.78332	2.31738e-05	0.00111223	RP11-127I20.9	31.765	0	34.775	0	21.434	3.79	19.047	0	7.679	0	0	80.851	15.607	17.811	32.813	13.452	50.558	35.475	35.972	43.328	71.09	43.801	42.011	0	34.008	41.709	52.338	88.22	47.559	40.037	23.115	45.217	21.828	38.875	55.407	89.835
ENSG00000176884.16	707.959	-1.24112	0.426631	2.4089e-05	0.00114548	GRIN1	403.999	340.001	489.999	409.999	500.001	277	363.999	224.999	599.001	292	428	810.999	463	576	396	484	633	469	651.001	624	728	911.999	442.999	0	482	1002	1178	1356	692.001	1635	444	1279	1079	654.999	724	1409
ENSG00000145911.6	1021.34	-1.11243	0.373264	2.45677e-05	0.0011602	N4BP3	622	413	874	1088	625	791	801	477	583	548	359	1202	1163	1388	1136	1572	929	1238	1778	881	1232	1071	804	0	891	893	1185	1666	641	1743	931	1235	880	1500	645	1269
ENSG00000186732.14	364.98	1.57115	0.70315	2.46285e-05	0.00116041	MPPED1	355	918	319	81	323	508	1838	644	842	1398	380	383	314	723	1056	127	380	458	426	135	98	251	546	0	472	324	170	158	198	60	236	122	185	114	125	90
ENSG00000212125.2	13.2293	-1.23141	0.424962	2.52551e-05	0.001183	TAS2R15P	9	10	9	8	10	11	7	4	11	6	9	12	10	5	14	15	13	11	11	12	20	18	19	0	11	17	19	9	8	18	13	13	18	18	20	31
ENSG00000253797.2	162.791	-13.2487	12.2416	2.60196e-05	0.00120469	UTP14C	0	0	915.858	0	0	0	721.708	410.492	0	0	0	0	0	0	0	0	0	0	693.015	304.302	0	548.932	0	0	0	0	0	0	287.176	592.117	0	436.314	419.371	0	545.872	0
ENSG00000175265.18	8917.14	-1.08736	0.367381	2.65265e-05	0.00122188	GOLGA8A	6323.44	3952.08	6139.39	5808.48	7869.32	5484.98	4162.24	2706.35	9980.01	5018.6	3788.05	8000.16	9574.58	8829.92	6574.9	7546.26	5569.03	8236.78	14421.2	6547.77	10263.8	8211.64	6689.47	0	9279.88	12540.7	15766.1	10787.2	6274.25	12309.4	9304.33	11602.5	15261.9	10493.1	9419.3	15321.2
ENSG00000286900.1	28.1808	-1.25668	0.441618	2.68366e-05	0.00122381	RP11-529E10.13	12	17	8	25	32	18	13	3	20	14	21	35	24	26	28	26	37	22	28	27	22	20	16	0	26	26	52	52	21	28	26	40	59	34	41	54
ENSG00000174938.15	6923.56	-1.14416	0.390114	2.68655e-05	0.00122381	SEZ6L2	7332	4242	4602	4038	5140	4604	2710	2396	4517	3693	2873	9877	6463	4307	4733	8275	7865	6501	4697	7856	8385	9045	6887	0	6237	8167	8445	12566	5268	10399	5922	8670	6897	5611	5425	9506
ENSG00000186868.17	23525.4	-1.04715	0.355503	2.83283e-05	0.00127349	MAPT	20015	12925	15034	13116	16999	18165	9580	6989	16166	12839	10169	33621	20279	17010	20250	28795	27439	19157	15594	28624	26308	29980	19077	0	21637	30850	33410	52000	22033	43743	17629	28798	24501	20514	22695	34189
ENSG00000144891.19	46.8416	1.43151	0.572453	2.84528e-05	0.00127357	AGTR1	79	16	67	90	35	63	21	38	65	366	97	29	57	79	56	32	51	36	71	18	21	18	27	0	27	23	29	18	26	7	24	29	26	48	23	17
ENSG00000067842.18	397.112	-1.20672	0.421753	2.8928e-05	0.00129203	ATP2B3	359.999	306	261	211.999	241.001	301	99.001	58	292	110	174	453.001	310	441.001	283	353.999	430.999	468	396	449.001	334	490	357	0	397	560.001	510.998	680.001	349.999	833	303	506	478	540.001	286.999	586
ENSG00000230042.1	21.7246	-1.18844	0.413456	2.90187e-05	0.00129328	AK3P3	18	20	18	16	19	15	20	4	13	11	12	32	19	16	15	28	23	18	25	31	28	24	15	0	34	27	37	12	15	25	24	22	20	33	28	33
ENSG00000143632.15	4808.15	-3.56593	3.13205	2.98759e-05	0.00132191	ACTA1	279	21	7352	21963.3	36	4247	91	84	159	12	10	3338	6413	24169	7198	3916	187	11324	38853	18	1214	32	53	0	2403	707	39	20	51	17	478	103	229	32956	59	348
ENSG00000263244.2	490.896	-13.2529	13.0548	3.03014e-05	0.00133382	RP11-473I1.9	0	0	0	1712.5	0	0	1384.93	1007.71	0	0	0	0	0	0	0	0	0	0	0	1934.38	0	0	1383.31	0	0	0	0	0	1387.85	2264.37	1134.92	1936.92	1651.51	0	0	0
ENSG00000180269.8	162.402	-1.43983	0.593276	3.08816e-05	0.00135	GPR139	84	99	71	36	56	58	26	14	34	61	49	130	105	117	132	189	213	330	124	143	159	379	321	0	86	281	248	227	54	488	111	212	249	178	131	159
ENSG00000258667.2	191.436	-1.49242	0.656012	3.13276e-05	0.00136371	HIF1A-AS3	71	78	117	50	135	90	70	12	91	34	16	225	444	245	217	150	278	271	297	201	219	257	403	0	246	344	315	141	37	87	190	342	144	333	171	162
ENSG00000197837.3	43.7802	-1.30127	0.482743	3.24338e-05	0.00140002	H4-16	46	14	24	23	43	28	30.999	16	36	37	32	49.999	51	48.001	36	47	45	43	70	61.999	41	40	30	0	34.001	65	42	53	29	44.001	17.001	47	35	57	46	63
ENSG00000226239.2	60.2969	-1.34981	0.522484	3.38959e-05	0.00144318	RP1-310O13.7	34	11	37.001	28	31	14	33	22	35	37	7	92	74	47	51	105	66	51	77	72	134	61.999	46.999	0	72	59	104	72	14	97	74.999	63	72	57	49	118
ENSG00000130829.18	264.826	-1.32051	0.500277	3.39242e-05	0.00144318	DUSP9	103	86	125	194	113	106	129	93	139	140	47	401	340	225	314	337	197	199	285	467	398	213	187	0	188	266	399	712	183	599	188	282	191	301	265	435
ENSG00000155657.28	2707.22	-3.46157	3.23133	3.40865e-05	0.00144709	TTN	299.001	6	4784	12042	99.999	2110	69	55	48	16	31	940	1736	9491	3034	1228	56	4634	15446	4	565	8	20	0	589.999	242	18	3	41	4	122	53	58	11222	40	62
ENSG00000279092.1	247.946	-1.05319	0.368799	3.61751e-05	0.00151977	RP11-1H8.5	159	121.941	163	100	197	176	81	85	230	140	88	222	234	317	208	272.912	161	263	501.484	210	325.525	201.809	213	0	243.752	380.897	429.368	332.888	183.961	394	222	287.975	342	281.956	242.882	396
ENSG00000070886.12	282.585	-1.50564	0.707209	3.65071e-05	0.00151977	EPHA8	129	239	102	220	204	64	50	33	102	26	150	294	172	178	120	330	232	239	90	477	267	349	226	0	207	220	385	861	115	932	275	319	625	272	471	432
ENSG00000109063.15	20376.4	-3.26588	2.98871	3.65131e-05	0.00151977	MYH3	1977	124	48777	106960	209	23587	576	398	528	126	127	12224	22520	113098	39205	20123	808	55484	150605	96	7780	116	265	2	8683	2497	171	125	240	71	1926	453	535	108535	358	961
ENSG00000259235.2	33.4702	-1.41039	0.597048	3.82767e-05	0.00157576	RP11-605F22.2	29	18	23	13	29	11	16	4	25	10	17	40	15	33	26	22	45	20	21	44	21	36	42	0	14	28	49.001	51	40	55	35	45	65	32	60	56
ENSG00000159251.8	20186.1	-3.23418	3.03438	3.83416e-05	0.00157576	ACTC1	1476	112	51337	113271	145.001	22725	651	405	432	70	118	13097	22387	100629	33512	15736	792	50821	163549	46	6645	190	202	1	7803	2260	282	96	327	46	2226	336	526	98611	356	968
ENSG00000272512.1	363.614	-1.1371	0.407995	3.91061e-05	0.00159445	RP11-54O7.17	132	162	181	149	187	175	87	191	219	242	66	412	498	213	225	808	243	487	462	408	511	524	402	0	482	702	594	419	215	370	537	378	471	381	264	473
ENSG00000183072.10	116.277	-3.52089	3.94801	4.23131e-05	0.00170161	NKX2-5	0	0	342	277	0	37	12	0	2	1	0	35	12	124	211	73	11	636	325	4	37	1	0	0	92	15	1	1	5	4	5	0	9	1556	7	11
ENSG00000220575.8	75.9157	-1.67216	1.00386	4.28029e-05	0.00171795	HTR5A-AS1	31	10	18	37	33	20	32	2	24	12	19	99	166	101	64	263	120	14	127	91	189	90	55	0	66	25	50	12	12	161	35	76	119	59	155	189
ENSG00000279254.1	25.2415	-1.25146	0.476387	4.3145e-05	0.00172832	RP11-536C12.1	13	17	19	23	31	15	9	7	16	8	7	31	31	21	18	21	18	18	28	15	38	28	21	0	33	42	55	51	15	33	31	28	35	35	13	31
ENSG00000205307.12	100.105	-1.16963	0.430108	4.32906e-05	0.00173079	SAP25	47.283	31.211	77.357	104.856	93.177	56.735	32.837	51.495	68.734	53.073	38.386	100.797	160.092	101.816	103.822	132.533	62.519	94.037	184.213	91.074	158.458	84.766	73.833	0	110.36	122.985	190.281	132.495	50.354	79.269	109.349	116.343	124.212	97.707	94.947	199.741
ENSG00000183018.9	1413.12	-1.01192	0.362077	4.41397e-05	0.00176131	SPNS2	1342	835.999	897	834	975	1000	834	435	995	715	568	1715	1369	873	1632	1445	1479	1260	1222	1773	1557	1767	1308	0	1280	1944	2239	2649	1261	2452	1233	1761	1519	1322	1128	2128
ENSG00000154118.13	2628.65	-1.09028	0.396197	4.56867e-05	0.00179521	JPH3	2217	2143	1475	1640	1361	1593	930.001	735	1594	1258	1098	3429	2216	2335	1715	2813	2980	2159	1383	4079	3065	3127	2367	0	2335	3373	3991	6061	2053	5527	2450	3185	2276	2239	2536	4626
ENSG00000187686.4	39.8326	-1.18115	0.44393	4.81983e-05	0.00187205	KRT18P59	24	24	24	26	51	32	17	14	20	28	18	46	33	33	27	48	50	22	33	51	35	60	39	0	42	53	56	42	29	39	31	47	39	38	47	50
ENSG00000149527.18	1924.9	-1.04108	0.37816	4.82222e-05	0.00187205	PLCH2	1622	1558	1447	1165	1713	1122	1369	1139	1300	998	831	3089	2181	996.999	1279	2702	1888	1503	1064	2566	3114	2605	1661	0	2083	2173	2771	3209	1286	2704	2173	1898	1713	1632	2237	2876
ENSG00000104879.5	1472.44	-3.09111	3.33368	4.84587e-05	0.0018755	CKM	107	4	2697	6736	12	1034	11	15	42	2	1	678	1655	6168	1481	1132	25	4439	11733	0	329	3	18	0	565	140	15	1	19	2	49	29	24	11982	13	74
ENSG00000215914.4	10.3427	-10.6516	12.8597	4.90889e-05	0.00188923	MMP23A	0	0	0	0	0	0	0	73.746	0	0	0	0	0	0	0	0	0	0	0	36.558	0	0	23.312	0	0	0	0	0	77.644	19.792	0	0	39.835	0	0	0
ENSG00000152954.12	1108.55	-1.03324	0.377362	5.05756e-05	0.0019356	NRSN1	1052	771.001	872	575	838	887	332	259	921.999	442	507	1459	976.999	773	714	1114	1340	1220	572	1357	970.999	1575	1217	0	1371	1915	1774	1882	800.001	1558	1077	1190	1399	1205	1018	1257
ENSG00000104267.10	322.61	1.38533	0.620519	5.08166e-05	0.00194121	CA2	259	224	358	216	692	294	324	237	370	2824	490	242	498.001	238	178	719	145	259	436	159	286	206	248	0	266	199	254	70	170	143	267	87	146	319	150	130
ENSG00000105376.5	175.125	-1.26251	0.501006	5.12168e-05	0.00195217	ICAM5	65	40	62	83	95	66	223	38	131	73	29	194	305	263	180	171	245	209	357	172.999	211	209	164	0	150	166	331	157	74	235	231	200	164.001	324.999	116	214
ENSG00000260589.1	68.8402	-1.06913	0.394796	5.2496e-05	0.00198628	STAM-AS1	46	33	60	48	37	54	31	19	49	48	33	61	77	49	41	65	58	66	74	101	95	69	50	0	78	94	145	107	34	102	57	79	101	74	67	129
ENSG00000165449.12	2295.83	1.02527	0.376146	5.26829e-05	0.0019867	SLC16A9	4755	4068	3614	2181	4117	3936	3666	2890	5016	2780	8506	1684	1449	2183	2824	1324	2234	1500	1293	1290	1263	1627	1724	1	2242	1331	1472	1664	1232	596	1805	1237	1837	1016	2135	1914
ENSG00000273238.3	631.982	-1.16722	0.445801	5.45998e-05	0.0020481	TMEM271	457	307	437	441	365	344	222	135	487	202	275	730	475	364	376	573	705	529	388	1126	555	777	515	0	548	791	817	1272	536	1544	581	887	786	552	732	1168
ENSG00000285210.1	25.4825	-1.26061	0.50777	5.51595e-05	0.00206497	LINC02795	22	22	22	26	27	23	18	15	28	9	7	24	21	37	19	20	19	27	30	15	23	23	25	0	23	26	49	37	19.999	24	16	25	33	18	33	32
ENSG00000110786.18	1500.94	-1.04734	0.38933	5.64889e-05	0.00210708	PTPN5	1238	976.001	883.001	848	970.001	1037	473	495.999	1195	496	866	2322	1283	1242	1403	1332	1907	1238	1058	1710	1527	2036	1171	1	1381	1778	2027	2410	1828	2871	913	2129	1884	1281	1677	2256
ENSG00000180209.12	3447.83	-2.81569	3.11963	5.7988e-05	0.0021513	MYLPF	276.999	6	8946	13479	19	3680	81	58	74	4	11	2664	3673	18663	5985	3813	130	11758	34637	3	1302	4	25	1	1438	505	14	7	36	2	273.999	77	129	22436	40	128
ENSG00000122733.12	430.168	-1.2895	0.548471	6.22325e-05	0.00227193	PHF24	266	153	186	128	217	231	196	69	224	98	177	492	212	257	392	409	558	305	245	630	492	467	239	0	309	372	761	975	406	1329	426	554	506	461	454	740
ENSG00000258472.9	31.1258	-1.24551	0.51292	6.38743e-05	0.00231953	RP11-192H23.4	25.766	25.857	6.3	18.834	20.688	23.27	26.245	21.436	14.101	23.966	2.144	18.238	41.447	51.292	26.327	38.911	33.847	38.618	43.793	29.045	27.13	40.172	30.685	0	38.92	73.37	26.977	26.987	25.591	20.468	51.736	37.879	41.268	45.576	17.302	42.337
ENSG00000156486.8	54.0419	-1.3052	0.569769	6.4288e-05	0.00233044	KCNS2	33	18	27	39	29	23	15	12	18	20	24	66	31	19	38	55	47	69	22	114	36	77	46	0	29	66	74	81	47	189	58	76	68	74	48	88
ENSG00000173641.18	174.694	-2.12153	1.88243	6.6387e-05	0.00238137	HSPB7	41	6	463.001	701	22	192	23	77	27	10	10	179	239	377	357	97	46	481	929	10	59	15	7	0	97	59	71	6	4	13	14	20	25	1496	23	64
ENSG00000256443.1	15.1799	-1.3454	0.639522	7.04076e-05	0.00250379	RP11-794G24.1	18	9	5	9	7	3	4	3	8	3	4	21	11	8	9	16	22	10	14	18	23	19	17	0	12	30	27	32	11	21	17	21	16	17	6	39
ENSG00000261678.3	4234.03	-1.02341	0.391475	7.07758e-05	0.00251254	SCRT1	2968	4377	2665	2243	2699	2484	1280	2418	2227	2521	1755	5391	3904	2370	2111	8387	3630	5444	3331	3966	5817	5989	3304	5	4283	7456	5277	6487	3207	5950	6143	4872	5822	3397	2699	5872
ENSG00000115593.15	863.182	-2.418	2.57099	7.2697e-05	0.00256746	SMYD1	55	12	1813	3127	17	884	18	28	30	10	25	603	597	3903	1416	765	36	2114	6809	21	247	10	12	0	349	120	14	33	11	18	90	32	32	5035	14	71
ENSG00000122367.20	690.301	-2.21492	2.12992	7.28798e-05	0.00256951	LDB3	137	67	1044	1853	51	536	55	40	59	40	60	396.001	620	2427	1004	441.999	62	1737	4717	34	194	68	59	0	268	93	46	45	64	59	303.001	44	64.999	4052	30	59
ENSG00000286977.1	28.7862	-1.18388	0.482362	7.35528e-05	0.00257714	RP3-453A3.2	14	18	20	8	32	16	15	15	24	13	11	68	43	22	23	27	17	22	39	17	30	33	20	0	32	38	61	29	17	35	24	31	49	41	24	56
ENSG00000125257.16	744.705	1.24356	0.530557	7.42903e-05	0.00257714	ABCC4	1045	901.999	1273	556	662	863	1084	1311	659	5119	955	695.999	1070	994.001	1352	682.999	327.001	469	1130	360	372	392	467	0	689	408	248.001	498	481	197	436	371.999	307	712	417	305
ENSG00000206579.9	1371.71	-1.06809	0.415917	7.43966e-05	0.00257714	XKR4	1567	946	874.999	722	1049	806	443	552.999	866	479	756	1922	795	910	1385	1759	1798	1176	774	1732	1668	1628	1049	0	965.999	1745	1547	3162	1466	2379	939	1711	1667	1049	1500	2255
ENSG00000262877.5	315.64	-1.01684	0.391401	7.44339e-05	0.00257714	RP11-1055B8.4	237	158	236	122	245	243	157	160	302	200	98	390	425	324	186	414	280	380	284	201	374	433	308	0	525	485	541	264	253	147	363	451	505	325	404	381
ENSG00000260751.2	9.39037	-1.32677	0.62609	7.44729e-05	0.00257714	CTD-2196E14.6	13	5	6	13	7	4	8	7	6	2	4	14	14	9	5	8	6	14	11	8	10	11	6	0	10	11	11	9	4	6	13	9	22	9	11	17
ENSG00000118194.20	2795.35	-2.51196	3.01418	7.52336e-05	0.0025904	TNNT2	194	4	4868.42	15597.5	16.535	2056	182.66	104.001	88	3	3	1432	3101.43	14350.4	4479.62	2656.73	100	7546.32	22494.9	10	815.379	20.999	64	8	1298	317.001	13.001	6	32	0	229.375	53.999	74.999	19556	44	124
ENSG00000165917.10	500.968	-2.50801	3.017	7.55745e-05	0.00259358	RAPSN	35	3	1184	2696	5	605	13	7	8	2	2	240	618	2415	1005	368	13	1311	4112	4	230	6	13	0	284	59	2	0	5	3	37	12	4	2287	6	13
ENSG00000212664.5	16.2336	1.39881	0.758336	7.65188e-05	0.00261281	RP11-592N21.1	17.607	12.381	26.121	65.586	18.358	14.747	20.182	17.881	22.689	25.221	24.411	12.743	18.375	24.549	32.524	23.52	9.579	13.982	32.631	4.68	10.081	17.994	23.264	0	10.156	14.862	6.831	12.296	6.003	13.071	13.26	8.9	1.291	6.656	5.461	0
ENSG00000101470.10	1682.66	-2.44047	2.90522	7.87051e-05	0.0026726	TNNC2	119	8	2559	8458	9	1115	25	17	34	10	14	907	1155	8141	2059	1268	48	4899	16908	6	479	4	21	0	498	188	5	5	9	2	79	69	57	9003	17	34
ENSG00000198336.9	1424.94	-2.42994	2.86556	7.87891e-05	0.0026726	MYL4	105	5	2685	6607	6	1306	51.999	22	43	9	7	915.999	1517	7102	2266	1216	63.999	4026	12598	8	489	5	15	0	507	148	21	5	11	3	123	22	33	8776	11	40
ENSG00000272807.1	15.2159	-1.1033	0.439973	8.01513e-05	0.00270988	RP11-260M2.1	21	14	12	9	12	13	19	8	10	12	5	12	11	14	17	12	15	15	16	14	16	9	8	0	24	21	27	23	20	20	7	11	16	24	19	24
ENSG00000118729.12	1593.37	-2.1258	2.21226	8.80035e-05	0.0029085	CASQ2	232	53	3363	6572	59	1642	64	37	121	17	98	1155	1474	6379	2445	1209	123	4426	12139	66	440	113	71	0	654	271	60	76	82	57	212	92	132	11424	106	129
ENSG00000233930.4	755.398	-1.10662	0.449879	8.84615e-05	0.00291447	KRTAP5-AS1	648	350	401	313	532	434	297	262	404.001	312	357	1308	584	472	649	1084	1024	744	449	861	1310	887.999	531	0	625	876.001	875	1577	656.999	1179	647	1013	879.999	588.001	683	1439
ENSG00000148677.7	154.125	-2.31934	2.88974	8.87504e-05	0.00291447	ANKRD1	23	1	313	603	3	86	27	2	7	2	0	79	129	404	258	45	7	668	987	1	29	4	10	0	52	11	3	0	8	0	6	0	14	1514	2	6
ENSG00000070182.21	1012.7	-1.41997	0.899137	9.37717e-05	0.00305017	SPTB	1119	374	978	2464	347	620	407	214	320	252	207.001	879.001	714.999	3439	1071	888	622	2151	5296	531	697.999	371	381.999	0	472	315	534	769	311.999	930	373	452.001	358	4078	485.001	700.001
ENSG00000254377.6	2138.86	-1.07343	0.437154	9.58759e-05	0.00310234	MIR124-2HG	1638	1355	1352	1846	1439	1078	807	1481	1411	1035	945.001	3076	1787	1194	1055	3462	1633	2020	1411	2243	3449	2456	1367	0	2137	3139	2580	4345	1722	2957	2079	2592	2945	1728	1805	4025
ENSG00000169271.3	226.632	-2.26914	3.08518	9.68924e-05	0.00312209	HSPB3	20	0	348	1188	6	189	7	10	4	1	0	124	236	1207	353	145	10	598	1932	1	74	2	1	0	84	20	0	1	2	0	20	3	8	1291	6	7
ENSG00000144771.8	134.044	-1.95888	1.99905	9.78123e-05	0.0031419	LRTM1	9	23	120	278	141	106	28	8	13	3	12	42	208	621	152	80	51	178	1140	17	49	24	31	0	59	9	4	16	27	0	233	21	23	901	56	28
ENSG00000255423.1	24.6283	-1.03879	0.421483	0.000100259	0.00319414	EBLN2	22	16	28	33	33	15	15	13	14	21	6	24	30	19	21	20	19	29	40	20	20	14	18	0	37	35	38	19	20	27	30	31	29	30	23	36
ENSG00000132274.16	549.749	1.05472	0.431625	0.000102252	0.00323904	TRIM22	1290	642	899	1063	926.001	839	505	515.999	1211	467.999	1587	349.999	411.998	392.999	428	412	401.999	493.001	514	346.999	630.001	355.001	644.999	0	521	341	375.999	289	266	127.999	628	393	297.999	374	320	307
ENSG00000180999.11	138.706	-2.16498	2.79412	0.00010245	0.00324033	C1orf105	17	0	369	496	2	199	9	8	3	4	1	105	73	539	198	69	11	480	1200	0	37	1	3	0	90	17	2	1	4	0	8	7	4	1174	1	14
ENSG00000107147.14	191.248	-1.15475	0.499479	0.000104968	0.00329375	KCNT1	160	98.001	109.001	127.001	128.999	131.001	83	58.001	153	27	79.999	200.999	122	146	117.999	150.999	149.001	190.999	140.001	275.002	259	205	98	0	163	228.999	330	454	198	418.001	196.999	244.999	196.001	278	141	375.999
ENSG00000114854.8	1583.98	-2.09172	2.524	0.000105099	0.00329375	TNNC1	173	7	3293	8828	33	1896	87	23	51	26	23	1013	1836	7965	3079	1620	70	3787	12004	21	627	15	66	0	667	155	21	8	24	13	153	38	42	9134	25	91
ENSG00000107242.20	167.859	1.16269	0.506817	0.000105801	0.00331071	PIP5K1B	291	88	357	89	283	254	292.999	363	413	581	347	134	165	209	162	139	81	79	192	47	99	117	205	0	146	82	108	65	121	35	186	85	111	139	83	79
ENSG00000182533.7	323.235	-2.13704	2.818	0.000105984	0.00331141	CAV3	32	1	726	1355	4	343	9	11	7	0	6	253	383	1640	587	236	19	914.999	2641	1	106	2	5	0	134	43	1	1	2	0	35	20	13	2131	4	18
ENSG00000242173.10	843.765	-1.19023	0.532066	0.000106537	0.00332364	ARHGDIG	608	388	464	493	522.001	281	243	160	544.999	290	280	1282	603	543	500.98	946	987	603.999	415	1367	1184	879.999	673	0	607	756.001	1353.99	2080	693	1923	553	1366	839	770	759	2060
ENSG00000251095.7	67.4679	-1.30362	0.694376	0.00010692	0.00333052	RP11-115D19.1	51	19	12	13	55	8	40	26	31	8	12	74	95	16	95	73	73	83	124	138	124	78	92	0	79	111	61	49	17	61	48	169	128	105	87	93
ENSG00000077522.15	3942.51	-1.92523	2.07329	0.000108838	0.00336484	ACTN2	340	155	5808	14633	151	3384	183	88.998	217.001	194.001	131.002	2499	3106	19575	7035	2832	251.999	8074	31353	169	1224	181.999	165	0	1654	630.999	288.999	260	214	345	531	254.001	294.999	18131	221.001	460.999
ENSG00000129152.4	845.822	-1.98155	2.36633	0.000115209	0.00353524	MYOD1	100	5	2806	5639	10	1222	17	22	31	6	8	494	1003	3983	1458	584	36	1657	6223	26	378	27	23	0	344	83	22	17	34	29	100	22	41	3177	38	59
ENSG00000164122.9	136.745	-2.00714	2.49474	0.000115582	0.00354141	ASB5	15	3	218	654	3	40	17	8	6	7	0	124	123	565	110	127	5	551	1052	1	34	10	1	0	51	14	1	2	4	0	6	6	3	1208	9	15
ENSG00000224940.9	647.508	-1.09454	0.466928	0.000116411	0.00356151	PRRT4	503	245	682.001	919	361.001	592.999	185	244.001	494	201	265	710	509	643.999	581.999	404	573	704	914	842	520	789	474	0	550	738	835.001	1066	539.001	1120	528	699	783.999	878	554	927
ENSG00000166257.10	5306.51	-1.02652	0.426881	0.000118166	0.00358635	SCN3B	5050	3115	3443	2964	3985	3488	1854	1241	3648	2616	2181	7559	3901	3099	4314	5729	6983	4889	3254	6414	5903	7069	4501	0	4951	6294	8148	11406	4224	10395	3949	7221	6192	4987	4622	8731
ENSG00000157152.17	394.957	-1.04318	0.440941	0.000125026	0.00373084	SYN2	394	237.001	304	376	269	228	198	100	229	212	169.999	434	267	289	274	278	505	327	379	593	299	522	260	0	332	465	498	790	374	1008	285.001	468	445	361	478	615
ENSG00000133055.9	5243.58	-1.99027	2.98305	0.00012674	0.00375479	MYBPH	418	4	10028	21306	17	5198	108	44	91	2	5	3770	4912	27389	10870	3540	105	14671	49653	2	1623	3	38	0	2113	421	12	1	51	0	419	64	140	28300	26	214
ENSG00000033122.21	1303.43	-1.05623	0.452818	0.000130766	0.00382489	LRRC7	1299	847	851.001	792	1022	1017	922	657.001	1048	279.001	972	1726	958.001	1014	1357	1473	1384	895	770.001	1568	1499	1406	684	0	1135	1755	1922	2069	1501	2055	701.999	1308	1394	1032	1544	2165
ENSG00000178773.15	63.862	-1.28701	0.745313	0.000130778	0.00382489	CPNE7	25	8	33	74	41	31	54	27	35	8	5	54	42	60	60	98	58	88	125	54	44	87	61.001	0	48	81	71	106	38	157	54	65	62	71	28	64
ENSG00000171819.5	24.9488	1.70004	1.80027	0.000132371	0.00385506	ANGPTL7	111	2	10	35	8	18	1591	7	416	23	13	8	18	5	116	4	4	22	5	4	16	2	36	0	4	2	1	0	1	2	4	8	4	12	0	3
ENSG00000175793.12	190.238	1.78936	2.11267	0.000137384	0.00393601	SFN	112	4	2	26	35	100	7728	4213	530	6	13	134	65	15	411	1	1	18	4	3	4	4	53	0	18	9	4	11	4	4	4	8	7	1	3	2
ENSG00000187140.6	52.4911	-1.50487	1.37899	0.000137482	0.00393601	FOXD3	44	245	22	63	25	18	41	13	5	0	13	29	25	121	145	23	39	149	255	19	26	44	37	0	27	20	2	15	5	40	15	38	21	208	40	11
ENSG00000282164.3	629.515	-1.00539	0.426542	0.000137586	0.00393601	PEG13	443	424	378	428	446	385	228	117	340	339	358	715	556	380	528	435	802	634	495	758	496	865	686	0	526	753	973	1062	456	1622	505	908	765	603	691	923
ENSG00000214940.8	135.56	-1.83873	2.3394	0.000138065	0.00394279	NPIPA8	3.119	138.921	22.953	10.825	3	210.352	3.64	13.241	3.148	0	3.015	2.953	50.259	338.07	151.196	169.391	18.33	230.109	372.971	18.779	227.726	18.758	191.396	0	101.702	140.206	197.512	8.441	238.19	285.816	13.122	216.087	131.738	4.739	171.992	6.259
ENSG00000078814.17	1493.38	-1.80824	2.21931	0.000139192	0.003964	MYH7B	110	30	1658	4154	39	1476	61.999	45	97	26	34	819.999	2604	8737	2542	1288	59	1840	11393	42	633.999	55	70	0	1075	125	84	60	343	60	296	125	102	6519	63	206
ENSG00000101958.14	1131.72	-1.0346	0.448193	0.000144783	0.00407809	GLRA2	859.001	874.999	719	569	943	716	428	187	887	296	626	1327	743.001	722	1292	911	2060	961	753	1137	965	1915	896	0	1121	1245	1398	1691	1645	1590	1326	1628	1623	939	1657	1307
ENSG00000236501.6	11.5986	-1.1918	0.590485	0.000145209	0.0040845	AC079305.11	10	7	8	7	13	7	1	1	5	7	6	15	7.602	1	7	6	17	12	15.541	8	18	19.685	8.695	0	10	27	23.148	17	19.516	12	7	11	22	17	20	14
ENSG00000147614.4	8.95353	1.44477	1.28794	0.000146799	0.00410306	ATP6V0D2	13	5	3	2	16	6	119	14	142	9	8	9	2	12	10	0	4	2	4	8	4	1	11	0	4	1	7	3	2	0	7	2	1	4	4	5
ENSG00000168427.9	108.239	-1.7549	2.14747	0.000146818	0.00410306	KLHL30	14	4	189	415	11	97	10	11	4	7	0	63	177	511	230	83	17	285	879	5	46	12	16	0	46	16	24	1	0	2	35	7	5	557	3	14
ENSG00000189334.9	198.368	1.82544	2.70811	0.000147264	0.00410306	S100A14	199	3	5	43	48	191	6391	3991	731	0	9	234	33	6	820.001	0	1	16	5	1	4	0	79	0	11	7	1	1	3	1	2	14	0	4	1	0
ENSG00000135902.10	974.871	-1.79332	2.46692	0.00014961	0.00415717	CHRND	198	21	2511	3877	10	1284	24	18	36	5	4	610	956.999	4431	1879	756	34	2211	6090	7	457	14	16	0	447	101	9	9	17	1	69	37	17	4230	16	46
ENSG00000196139.14	64.4133	1.21106	0.637149	0.000153192	0.00421143	AKR1C3	254.943	68.999	122.418	288.902	67.211	194.426	68.328	87.258	177.354	100.59	182.31	33.251	39.361	67.147	35.036	29.021	23.083	49.138	97.538	25	56.035	10.024	57.731	0	23.026	24.082	6.028	15.069	35	7.004	33.027	24.183	21.116	42.111	19	18.141
ENSG00000233251.8	20.0998	-1.16082	0.565746	0.000156788	0.00428153	AC007743.1	17	11	25	6	29	19	13	23	7	11	9	11	26	9	29	14	19	14	15	14	12.999	18	27	0	27	16.001	33	27.999	34	31	9	21	18	12	35	42
ENSG00000196337.13	21.2463	-1.23947	0.714833	0.000157519	0.00428442	CGB7	9.472	7.784	14.208	15.783	10.143	25.657	56.565	53.791	8.235	7.877	3	25.734	27.689	10.834	50.317	19.139	11.949	16.368	35.405	22.098	46.081	14.389	18.374	0	21.798	23.288	28.222	14.121	9.315	15	17	23.678	25.922	43.529	11.925	23.387
ENSG00000253549.6	36.8383	1.28632	0.882662	0.000160433	0.00432939	CA3-AS1	23	47	54.999	41.001	42	23	23	24	32	312.001	38.001	39	43	28	40	51	15	11	57	13	16	23	33	0	49	25	21	8	21	7	32	10	5	26	17	16
ENSG00000167483.19	43.8659	-1.01291	0.443789	0.000160896	0.00433181	NIBAN3	31	38	45	39	38	30.999	34	19.001	43.999	33	38	48	34	34.999	19	45	28.999	32	39	57	61.003	49.999	19	0	41.999	55	57	68.999	27	64.001	40	43.999	41	36.999	58	74
ENSG00000268400.5	24.0914	-1.13888	0.546378	0.000162238	0.00434393	CTD-3214H19.4	30.458	8.985	10.931	3.01	10.87	18.761	6.906	6.39	8.024	8.507	9.728	27.79	34.942	13.51	29.526	39.571	17.275	21.788	17.688	29.674	30.644	35.589	30.766	0	29.68	45.494	42.546	32.919	17.151	34.979	23.664	19.918	29.059	36.038	14.629	26.963
ENSG00000163251.4	591.938	1.27635	0.868116	0.000164521	0.00437095	FZD5	291	979	417	220	259	281	214	152	445	5519	183	792	1063	1452	1257	352	414	703	840	168	215	313	1200	0	758	1054	348	231	112	93	402	192	156	396	176	167
ENSG00000130595.19	2601.66	-1.714	2.5547	0.000165956	0.00439209	TNNT3	243.001	5	4537	12026	22	1826	392	299.001	105	3	9	1706	2718	11615	3703	2218	79.001	7623	23001	5	627	3	30.999	0	1145	353.001	12	6	38	0	179.999	103	98.999	17810	22	79.001
ENSG00000168509.20	301.876	-1.71027	2.6346	0.000167373	0.00441823	HJV	27	1	820.001	1517	3	339.001	14	3	6	2	1	122	323.001	1455	568	234	12	627.001	2193	1	121	1	0	0	118.999	42	1	5	1	1	39	10	11	1520	5	8
ENSG00000059377.18	83.8234	1.05649	0.478364	0.000169277	0.00445706	TBXAS1	247	69	246	170.999	124.999	218.999	76.001	57.999	275.001	48	226	60.001	83	88	151.002	60.999	47	62	86.999	33	124	45.001	111	0	63.999	22	24	20	55	14	85	99.001	59	64	50.001	35
ENSG00000248290.1	47.5005	-1.50184	1.60248	0.000170482	0.00447733	TNXA	17.454	12.596	15.736	39.139	0	25.739	2.36	11.317	5.124	0	6.62	36.977	108.874	116.283	99.146	25.103	38.62	87.797	278.541	7.066	102.822	31.13	40.505	0	25.548	5.645	14.378	6.408	11.469	2.595	132.287	44.137	32.798	212.113	4.99	16.951
ENSG00000151834.16	1195.48	-1.2147	0.689267	0.000170851	0.00448129	GABRA2	710	594	1056	963.965	817.623	787.999	813	213.001	385.005	499.001	295	1593	1574	889.001	1060	1173	1315	565.001	894.999	715.015	1119	1435	947.934	0	1181	815.001	1997	283	574.001	4778.89	396.001	1940.07	1344.87	1066	1668	2473.86
ENSG00000163380.16	436.734	-1.68326	2.56352	0.000172257	0.0045067	LMOD3	27	4	906	1380	7	325	16	3	11	0	2	184	325	1848	756	360	33	809	2769	0	129	12	5	0	93	44	3	3	10	0	34	18	20	2168	12	12
ENSG00000152583.13	6408.82	1.17239	0.608163	0.000174858	0.00456316	SPARCL1	14055	13251	12758	7482	8926	5876	9772	1987	7278	48887	10207	4024	2913	8047	14028	3856	5118	2547	5561	4800	3616	2700	3541	0	2893	3684	3088	1571	5097	2498	4877	1532	1787	4301	7457	2986
ENSG00000157119.12	190.363	-1.75239	3.30831	0.000175322	0.00456384	KLHL40	9	0	385	926	2	214	0	4	1	0	0	100	149	985	302	155	3	498	1838	0	64	0	0	0	72	19	0	0	0	4	17	6	2	876	4	7
ENSG00000262668.2	13.3731	-1.23146	0.776116	0.000180282	0.00464582	AJ003147.9	9	2	3	6	23	11	7	3	6	3	2	13	15	4	7	8	19	14	11	13	14	15	16	0	10	18	23	33	5	36	16	8	11	12	16	23
ENSG00000271959.1	13.0495	-1.19659	0.688	0.000187821	0.00479211	CTD-3064M3.7	6	7	20	18	13	10	5	1	8	7	1	9	15	17	9	16	12	19	32	7	10	10	10	0	8	18	21	13	4	12	15	11	16	31	8	29
ENSG00000153208.17	277.464	1.16678	0.621514	0.000188893	0.00480754	MERTK	1011	169	650	695	439	543	566	606.999	668	344	648	219	278.999	245	289	135	152.001	269	444	61	238	74	249	0	158	141	109	59	117	39	171	109	111	145	48	123
ENSG00000163888.4	1709.63	-1.02073	0.466467	0.000193684	0.00489941	CAMK2N2	1369	751	1062	1273	1123	744	703	699	1032	809	749	2471	1233	942	1067	2391	2384	1363	883	2234	2405	2093	1406	1	1623	1869	2208	4173	1116	3299	1375	2562	1656	1385	1643	3353
ENSG00000215244.3	25.1812	-1.10659	0.543338	0.000195825	0.00494122	LINC02649	11	12	20	7	20	12	15	10	11	11	20	33	48	30	12	18	17	22	30	29	34	22	24	0	33	28	34	37	17	48	32	19	27	32	31	24
ENSG00000163694.15	226.22	1.16539	0.635595	0.000198341	0.00498637	RBM47	900	431.001	337	256	530	293	1500	665	304	247	461	261	198	135.999	504	292.999	87	187	91	78	122	103	300.001	0	132.999	67	46	67	95	18	68	108	71	48	63.999	111
ENSG00000198754.5	7.72892	-1.32235	1.25373	0.00020184	0.00504354	OXCT2	6	2	1	0	7.555	6.316	9	1	0	0	3	7	14	9	9	13.13	7	9	18	7	6	18	8	0	9.395	6	18	3	3	10	9.49	10	7	11	9	12.039
ENSG00000119514.7	311.762	1.07702	0.525783	0.000213034	0.00524044	GALNT12	613	408	540	223	551	406	792	411	311	1559	429	328	454	312	344	634	205	231	385	97	199	290	274	0	287	178	170	102	310	43	153	138	162.999	185	215	133
ENSG00000271860.7	246.164	-1.03732	0.490018	0.000213537	0.00524044	RP11-436D23.1	204.001	170	216.999	314	172.001	259.001	117.999	179.001	129.999	28	114.999	372.001	305.997	337	130.002	510.001	249	315.001	253.001	210.998	380.001	250.998	192.001	0	191.001	286	379	299.999	160.999	250.001	219.999	188	231.998	329.001	164.001	233
ENSG00000166763.8	17.8209	-1.21737	0.916864	0.000219458	0.00532858	STRCP1	4.692	26.598	4.835	2.297	7.711	0	9.679	0	4.634	4.98	1.423	16.782	18.332	12.016	30.606	22.918	18.533	13.352	41.585	24.403	13.338	26	20.057	0	15.813	32.784	47.04	7.407	18.009	14.709	36.13	20.124	27.869	29.636	11.514	17.229
ENSG00000074317.11	672.244	-1.02389	0.485788	0.000225863	0.00543575	SNCB	303	253	365	332.999	511.001	348.999	239	52	532	255.999	272	598.001	553.001	546.999	582.999	345	901	536	549	1021	520.001	1101	665	0	484.001	628	912	1144	929	1484	795.001	1043	827	684.999	774	932.001
ENSG00000058335.16	267.64	-1.13936	0.635277	0.000230028	0.00550639	RASGRF1	52	45	66	99	76	44	51	9	116	126	113	143	320.001	241.999	235	71	176.001	184	574	416.999	122	312.999	206	0	224	628	328	434	321	974	217	289	253	461	500	391
ENSG00000107831.14	188.766	1.33176	1.46696	0.000230157	0.00550639	FGF8	107	113.001	414.999	6	140	381	71	21	96	2864	135	113	303	430.999	401.001	45	45.999	125	57	22	89.999	94	178	0	82	65	150	32	95	0	284.999	18	84	27	19	22
ENSG00000279232.2	18.4798	-1.05531	0.517368	0.000232263	0.0055271	CTC-463N11.4	11	15	13	17	8	10	2	6	6	18	9	12	17	9	10	28	15	24	18	31	18	16	10	0	12	31	34	29	19	17	12	28	29	43	20	20
ENSG00000186862.20	457.679	-1.04321	0.506309	0.000232873	0.0055271	PDZD7	344.001	190	343	194	343.999	247	140.999	47.999	312	178	92.001	545	390.001	259.999	326.001	386	684.001	334.999	406.001	543.998	504.001	646	466	0	474	573.999	789	931	276	902.999	415	802.001	733	514.001	369	791.999
ENSG00000129170.10	188.789	-1.42619	2.63005	0.000236573	0.00558342	CSRP3	10	4	195	611	0	98	0	1	6	1	0	46.999	486	1041	136.001	367.999	4	282	1231	0	48	0	2	0	103	18	0	1	0	0	18	1	6	2431	1	11
ENSG00000101892.12	110.978	-1.42867	2.7093	0.000236733	0.00558342	ATP1B4	14	0	111	489	1	36	2	1	1	0	1	97	62	337	107	46	0	395	1377	1	14	0	1	0	27	8	3	0	0	0	2	7	10	903	0	1
ENSG00000196091.15	960.718	-1.40845	2.02719	0.000244008	0.00570454	MYBPC1	117	21	741	3046	3	817	52.999	25	16	50	17	1100	1250	5229	1972	912	78	3174	13610	17	379.998	16	10	0	382	168	17	4	12	4	90	33	46	8070	22	102
ENSG00000250337.7	72.7726	-1.18801	0.906548	0.000244768	0.00570755	PURPL	10	23.001	6	26	22.999	10.999	3	13	26	6	21.001	33	149	15	19	88.002	40	155.001	146.999	76	148	106	181	0	74	100.998	143	21	7	46.999	132.999	134.999	98.001	143	43	68
ENSG00000133020.4	3415.54	-1.38941	2.41155	0.000248888	0.00575552	MYH8	131	1	4003	15944.9	18	2204	50	61	18	8	84	2196	2553	17839.1	5246.99	2803.99	51	7245	36841	4	894	7	14	0	997.995	308	7	1	18	0	207	139	126	20068	22	112
ENSG00000117407.17	43.4261	-1.01849	0.493264	0.000249004	0.00575552	ARTN	51	21	39	39	44	25	26	41	36	10	21	69.001	41	32	34.999	39	44.001	60	68	29.999	64	38	40.999	0	51.001	62	50	37	23.999	41.999	38	38.999	50	89	33	53
ENSG00000131471.7	91.0123	-1.03243	0.505689	0.000249061	0.00575552	AOC3	133	40.966	80	56.853	82.001	61.98	41	36	57	43	53	110	83	67.999	190.926	62.001	76	68	150	101.935	102.001	63	64	0	100	102	139.001	84.941	67	78	65	80	73.916	135	91.958	163.964
ENSG00000260966.1	106.94	-1.39278	2.84159	0.000251934	0.00580886	RP11-690D19.3	0	183.41	37.488	0	141.858	65.234	75.965	0	0	0	0	0	0	54.313	0	145.677	166.12	73.053	26.652	334.094	190.434	194.104	198.388	0	138.72	161.317	0	272.031	91.133	279.29	103.238	253.884	97.377	0	0	218.114
ENSG00000233058.2	98.0364	-1.00913	0.490186	0.000258931	0.00592733	LINC00884	74	66.001	82	59	93	45	47	26.999	58	43	50	116	132	81	69	73	168	100	52	88	149	174.998	99	0	173	121.001	99	143	86	77.999	48	119	106	126.999	132	85.001
ENSG00000261790.2	54.9439	-1.10286	0.60262	0.000259399	0.00592733	AC005606.14	49	17	26	17	30	38	22	12	36	12	12	80	51.999	24.001	40	67	102	44	28	74	84	79	55	0	44	66.001	68.001	130	39	116	48	79	70	36	58	122
ENSG00000166317.12	519.072	-1.36804	2.15207	0.000260263	0.0059279	SYNPO2L	64	2	1271	2699	6	778	15	9	19	7	6	342	601	2527	1085	326	10	1490	4461	6	244	7	8	0	204	51	3	4	5	7	54	21	11	2817	4	36
ENSG00000172399.6	402.679	-1.333	2.30038	0.000270382	0.00607107	MYOZ2	27	3	502	1071	2	361	8	1	16	1	0	378	538	2178	784	319	19	1165	3765	0	92	3	9	0	150	45	2	0	10	2	52	10	9	2591	8	28
ENSG00000250208.6	975.012	-1.0853	0.586599	0.000272864	0.0060738	FZD10-AS1	826.999	1265	1086	1337	1032	589.001	1035	409	426.999	149	808	1201	1079	796	1383	3677	1134	788.999	772.999	697	1557	847	790	0	630	326.999	437	144	534	1061	492	1008	1704	1738	1326	808.999
ENSG00000157510.14	744.693	-1.20895	1.29036	0.000285505	0.00628049	AFAP1L1	172	136	1348	2550	133	599	137	78	139	162	150	448	614	2655	1179	456	184	1382	4600	102	308	97	125	0	294	128	174.999	132	112	146	268	112	153.999	2875	172	154
ENSG00000127743.6	411.963	-1.25716	2.33322	0.000298892	0.00650548	IL17B	22	2	1020	2448	1	609	13	5	2	3	5	306	343	1955	794	322	18	1051	3224	0	138	2	8	0	187	40	0	0	3	0	35	9	10	1905	9	14
ENSG00000120162.10	667.183	1.10478	0.680255	0.000302959	0.00655933	MOB3B	601	1155	650	458	489	444	741	835	587	4692	596	313	837	749	1103	402	829	582	1091	199	324	534	786	0	804	1074	460	285	533	150	736	241	322	527	254	157
ENSG00000146250.7	430.428	1.0424	0.559288	0.0003181	0.00682969	PRSS35	904	391	702	1004	835	746	486	642	1440	324	853	237	220	294	998	334	342	333	499	177	227	230	376	0	363	423	281	142	266	60	347	298	233	191	212	172
ENSG00000100276.10	34.9722	-1.05361	0.576933	0.00031914	0.00684489	RASL10A	27	9	15	33	17	11	27	15	20	14	8	64.001	25	34	47	39	28	28	47	35	46	40	42	0	12	17	39	83	32	50	36	84	38	36	32	52
ENSG00000142661.19	611.247	-1.19054	2.06223	0.000340944	0.00714945	MYOM3	69	5	1465	2866	2	597	35	22	19	15	1	430	880	3233	1040	645	42	1500	4449	0	254	7	15	0	362	89	3	5	19	0	82	21	32	4240	14	33
ENSG00000142279.13	1210.2	-1.09693	0.823669	0.000343516	0.00717343	WTIP	971	604	1329	1584	922	1021	940	818	1195	709	822	1111	1010	1290	1472	809	927	971	1450	657	637	671	781	0	723	730	743	582	816	712	559	788	791	1296	986	907
ENSG00000175084.13	7890.37	-1.1899	1.94421	0.000346722	0.00723304	DES	735	42	18861	47019	127	7742	182	207	313	32	211	4046	10173	32225	12188	6228	256	16137	54088	55	2626	96	150	0	3677	830.001	152	52	177	13	1018	304	267	33040	107	515
ENSG00000116194.13	307.193	1.09858	0.939304	0.000350368	0.00729431	ANGPTL1	223	214	348	188	226	242	168.999	120	213	3531	563	231	213	422	416	55	161	223	472	101	99	78	247	0	208	672	65	44	475	31	133	78	146	198	132	87
ENSG00000197893.14	50.5326	-1.12483	1.25381	0.000355871	0.00734943	NRAP	22	11	58	157	7	16	20	20	12	6	11	49	99	71	40	118	4	51	137	23	88	18	13	0	36	20	24	53	5	68	10	14	7	388	8	40
ENSG00000196218.13	1753.8	-1.13595	1.37578	0.00036054	0.00742353	RYR1	336	318	3475	7688	345	1666	131	49	182	249	199	864	1731	7504	2815	1026	340.999	3911	11065	276	699	326	225.001	0	801	369	310	293	152.001	261	441.999	325	287	7083	610	407.999
ENSG00000120729.10	722.262	-1.14643	2.01433	0.000367541	0.00750761	MYOT	81	7	1234	2417	30	675	18	12	31	0	7	494	742	4045	1047	642	29	1698	6836	1	266	10	18	0	249	76	2	12	27	0	71	42	21	4448	8	49
ENSG00000248746.6	53.1383	-1.12412	1.39895	0.000374407	0.00761762	ACTN3	30	1	50	127	15	59	4	18	12	3	4	57	59	140	93	45	15	139	409	6	66	4	10	0	35	32	16	5	9	6	13	16	16	340	2	14
ENSG00000162069.16	29.3073	-1.09775	1.17579	0.000375161	0.00762544	BICDL2	40	1	5	26	30	6	144.001	85.001	4	5	0	50.001	62	25.001	43	46	14	21	57	15	29	35	50	0	26	38	22	18	9	42	27.999	22	51	41	0	26
ENSG00000147119.4	500.934	1.05946	0.678761	0.000384599	0.00777124	CHST7	473	1596	609	216	419	674	566	208	516	3492	676	345	547	1012	586	333	382	403	562	237	156	339	506	0	544	477	259	232	605	131	246	157	149	246	486	159
ENSG00000184343.11	338.773	-1.11124	1.47911	0.000394576	0.00786479	SRPK3	49.502	27.588	531.87	909	26.481	253.517	95.302	11.718	42.972	19.676	18.951	164.51	311.021	1170.18	353.135	230.249	42.409	638.022	1867.43	95.033	125.674	26.748	22.801	0	143.789	58.789	72.402	59.348	18.441	22.057	85.328	46.574	62.573	1356.09	67.936	164.154
ENSG00000198842.10	285.875	-1.12038	1.79592	0.000395952	0.00787042	STYXL2	26	9	767	1359	16	373	20	41	12	11	4	167	287	1401	626	209	41	823	2198	5	114	3	4	0	134	55	8	4	1	0	15	4	3	1596	18	21
ENSG00000122180.5	3106.11	-1.10078	1.97266	0.00039782	0.00789885	MYOG	253	16	9560	21155	22	4826	109	77	105	10	5	1738	3143	13599	7815	1976	93	6098	22978	11	1213	15	27	0	1477	350	18	16	24	8	410	43	57	12053	43	103
ENSG00000169427.8	355.534	-1.01374	0.578268	0.00040882	0.00804898	KCNK9	120	77	88	62	143	34	43	21	183	265	138	266.999	258	137	204	211.999	515	357.001	421.001	619	339	475	294	0	209	584.001	429	1133	387	685	410	376.001	700.001	487	365	528.999
ENSG00000206075.14	76.3068	1.02706	2.22692	0.000424035	0.00821356	SERPINB5	36	0	0	12	21	65	3584	1576	382	1	7	157	39	3	282	1	0	16	0	0	2	0	40	0	7	4	1	2	0	0	2	1	1	0	0	0
ENSG00000091482.8	405.876	-1.02745	2.17402	0.000426852	0.00824474	SMPX	28	1	880.001	2559	0	425	11	4	6	2	0	240	436	1910	670	263	13	1048	3469	0	148	0	1	0	126.001	33	3	0	2	1	27	4	5	1908	2	19
ENSG00000189362.12	209.314	1.01375	0.592531	0.000427418	0.00824793	NEMP2	332	226	260	325	267	279	226.999	295.999	300.999	317	278.999	148	166	287	370	188	168	181	239.999	97	140	112	171	0	207.001	161	122	107	138	36	153	88	89	148	94	91
ENSG00000267303.1	90.153	1.02009	2.6368	0.000440347	0.00842633	CTD-2369P2.12	99.706	172.181	0	265.16	161.76	372.728	194.968	0	378.201	290.887	0	0	0	86.399	22.037	113.833	0	57.755	163.409	0	0	0	26.676	0	95.837	228.6	0	130.745	122.234	86.481	0	216.312	0	0	0	0
ENSG00000259439.2	456.2	1.04167	1.21989	0.00044746	0.00850018	LINC01833	259	416	510	42	162	424	190	33	94	7000	296	318	971	1693	733	34	109	331	860	48	95	137	850	0	425	1241	96	50	105	43	170	39	73	266	54	59
ENSG00000170276.6	258.744	-1.01265	2.05098	0.000447752	0.00850018	HSPB2	11	0	636.988	1433	6	261.958	8	0	5	0	3	160	321	1163	478	213	10	640	2016	0	74	1	5	0	96	22	5	1	1	0	30	6	9	1338	5	18
ENSG00000168143.9	44.0468	1.04786	1.66715	0.00045912	0.00865685	FAM83B	67	4	4	10	25	20	1068	720	119	6	23	114	14	10	153	4	7	21	16	4	1	0	27	0	9	10	2	0	4	0	11	8	0	3	1	0
ENSG00000223537.3	14.3067	-1.0017	0.891394	0.000505155	0.00921327	RP5-919F19.5	12	5	10	6	3	2	5	1	7	3	3	21	10	8	15	5	20	8	9	24	14	12	9	0	12	15	11	30	8	29	8	15	16	13	8	26
ENSG00000185028.4	40.9541	-1.00103	1.28527	0.000506189	0.00921523	LRRC14B	19	11	126	177	4	83	4	2.23	8	5	3	46	29	111	55	42	9	79	185.747	9	23	4	7	0	22	19	16	4	6	11	2	4.543	5	270.961	8	9.012

## Sheet: B) n-3 LCPUFA_H vs N_VitD_L
Gene_ID	baseMean	log2FoldChange	lfcSE	pvalue	padj	gene_name	DEFEND.BILX_2.HH_1	DEFEND.BILX_2.HH_2	DEFEND.BILX_2.HH_3	DEFEND.BILX_2.HH_4	DEFEND.BILX_2.HL_1	DEFEND.BILX_2.HL_2	DEFEND.BILX_2.HL_3	DEFEND.BILX_2.HL_4	DEFEND.BILX_2.HN_2	DEFEND.BILX_2.HN_3	DEFEND.BILX_2.HN_4	DEFEND.BILX_2.LH_1	DEFEND.BILX_2.LH_2	DEFEND.BILX_2.LH_3	DEFEND.BILX_2.LH_4	DEFEND.BILX_2.LL_1	DEFEND.BILX_2.LL_2	DEFEND.BILX_2.LL_3	DEFEND.BILX_2.LL_4	DEFEND.BILX_2.LN_1	DEFEND.BILX_2.LN_2	DEFEND.BILX_2.LN_3	DEFEND.BILX_2.LN_4	DEFEND.BILX_2.NEG	DEFEND.BILX_2.NH_1	DEFEND.BILX_2.NH_2	DEFEND.BILX_2.NH_3	DEFEND.BILX_2.NH_4	DEFEND.BILX_2.NL_1	DEFEND.BILX_2.NL_2	DEFEND.BILX_2.NL_3	DEFEND.BILX_2.NL_4	DEFEND.BILX_2.NN_1	DEFEND.BILX_2.NN_2	DEFEND.BILX_2.NN_3	DEFEND.BILX_2.NN_4
ENSG00000110090.13	2004.86	3.42943	0.262006	5.11245e-41	1.08225e-36	CPT1A	8039	4984	5992	4252	4824	5622	5666	6178	5644	7686	7055	530	546	749	690	457	510	688.999	669	499	477	587	747	2	516	535	395	319	492	262	566	370	432	336	447	404
ENSG00000167772.12	2507.85	2.87102	0.273249	1.48984e-29	1.57692e-25	ANGPTL4	7568	5568	8234	5701	8883	5322	5287	3944	8695	7796	9117	921	1253	1180	1116	581	807.001	631.001	1107	1181	784.999	845	821	0	710.999	561.001	662	470.001	505.001	531.999	1067	526	891.001	991	692	1272
ENSG00000173110.8	455.556	5.46718	0.617644	1.77646e-19	1.25353e-15	HSPA6	732.903	2512.97	180	356.418	1439.11	3742.49	2327.9	2305.37	1015.55	1568.64	1128.28	42	67.953	40.454	53.749	22.845	32.927	47.928	50.627	46	51	34	82.275	0	46	29	64	29.915	16	46	26	87.659	45.758	43.878	14	73
ENSG00000220008.3	221.147	-1.99463	0.274205	5.47008e-17	2.31592e-13	LINGO3	112	108	99	67	143	73	82	38	123	102	71	246	299	257	219	209	251	194	322	276	241	300	191	0	187	235	263	295	237	390	319	290	240	293	298	346
ENSG00000087086.15	40507.3	1.55838	0.203587	3.40215e-16	1.20033e-12	FTL	91672	50500	108849	98076.4	91753	78635	65465	56630	114578	74035	81361.9	29310.3	32459	24710	37876.7	25111	26486.3	23844	36026.9	20906	31103	22942	28769.3	13	23401.1	21100.3	20274	20206.3	16101	15012	25066	22163	19723	23412	18952	24525.9
ENSG00000004799.8	511.276	2.88411	0.446808	1.15856e-14	3.18444e-11	PDK4	1589	1039	1819	843	1687	1302	1032	654	1853	1511	1643	275	231	292	336	151	255	160	218	115	129	233	243	0	233	117	135	123	168	20	158	139	215	149	292	245
ENSG00000117984.15	8063.45	1.02608	0.137348	1.20343e-14	3.18444e-11	CTSD	14025.5	12889.1	13041.8	10520.8	14474.5	11086.3	13502.4	9995.54	15720.4	12796	16996.2	6684.91	6456.3	7284.37	7502.53	5538.72	7256.39	5603.75	7106.03	6844.67	5827.61	6381.16	6553.59	0	5892.22	5227.38	5155.06	5424.65	5184.19	4017.64	5985.98	5374.82	5358.42	5939.24	9169.08	6868.38
ENSG00000100292.18	584.024	3.03279	0.506542	4.58479e-13	9.69997e-10	HMOX1	1809	514	1499	1148	1389	1555	1610	2283	1297	1044	2810	267	215	348	436	185	204.999	278.001	674.999	167	314	151.001	232.999	0	201	212	186.999	96	139	151	201.001	170	137.001	254.999	65	134
ENSG00000186847.6	162.772	22.2188	3.159	5.2833e-13	9.69997e-10	KRT14	98	0	0	0	58	74	8446.25	2631.28	1663	0	0	114	65	0	627	1	4	34	0	0	1	1	175	0	22	33	1	0	0	0	0	0	0	2	0	0
ENSG00000140961.14	204.871	1.64563	0.253166	5.49859e-13	9.69997e-10	OSGIN1	529	389	426	365	479	362	394	252	521	880	626	81	128	59	132	123	123	79	131	111	98	136	156	0	87	64	114	86	47	98	98	110	74	106	118	115
ENSG00000103184.12	149.021	-2.10373	0.366018	7.69754e-13	1.25346e-09	SEC14L5	79	75	110	72	75	56	68	13	96	73	115	152	172	181	158	157	130	181	195	164	155	164	180	0	157	146	157	206	182	307	143	156	188	221	124	171
ENSG00000102878.18	836.33	-2.30901	0.419964	1.44363e-12	2.18287e-09	HSF4	509.819	263.643	444.862	367.845	378.725	274.74	241.959	92.667	595.877	315.782	217.014	820.642	1209.97	699.939	696.236	848.525	779.812	767.796	1235.13	861.854	1148.01	840.614	706.338	0	815.078	1061.37	1514.64	1261.04	666.284	1359.41	877.353	1117.96	1308.72	918.566	953.412	1500.08
ENSG00000152256.14	11338.5	-1.35125	0.205908	3.28356e-12	4.63398e-09	PDK1	6509	6414	6595	6128	8745	5797	5336	3109	7186	8735	4369	12748	14765	12739	10854	15870	12510	11815	15000	11028	15213	14489	13406	5	11840	15335	15558	13663	7539	12393	14595	12152	11250	13806	10186	13339
ENSG00000183379.9	95.596	-2.97221	0.544676	7.05613e-12	9.3357e-09	SYNDIG1L	19	30	60	41	40	30	35	10	54	29	18	99	91	143	127	61	114	65	74	87	79	130	54	0	83	124	96	207	155	166	123	99	109	96	110	131
ENSG00000229422.2	121.282	-1.77397	0.312251	2.22824e-11	2.62054e-08	RP11-262H14.13	87.621	92.145	83.732	55.304	50.307	52.969	40.933	44.869	50.137	91.93	36.778	129.579	77.467	82.618	76.127	91.253	139.587	118.757	101.129	198.756	110.369	191.39	117.169	0	116.577	182.385	194.636	203.627	104.389	233.407	169.157	171.695	133.247	133.431	136.261	145.406
ENSG00000159399.10	26214.5	-1.4273	0.232135	2.92344e-11	2.94696e-08	HK2	14414	16220	13832.9	11319.9	19065	12705	11386.9	5884.98	15052.9	19183	10337	26072.9	36390.9	29143.9	27998.8	31298.8	30214.9	24574.9	32561.8	27995.9	33016.9	30540.9	31783.8	2	23366.9	34826.7	37532.8	38402.8	18643.9	39385.5	32978.7	31437.9	26297.9	32247.8	30434.9	33037.7
ENSG00000087842.11	610.744	1.14203	0.181539	3.69278e-11	3.5533e-08	PIR	1149	1137	1272	1092	1276	956	1027	779	1344	1463	1372	360	543	585.999	522	567	444	358.999	462	286	436	466.999	455	0	381	265	342	347	322	335	479	294	286	402	447	294
ENSG00000157064.11	6238.67	-1.46317	0.242852	4.86448e-11	4.29067e-08	NMNAT2	6061	6518	4086	3318	4898	3210	2456	2231	4846	5815	3051	7342	4644	4389	4510	7389	7873	5416	5617	6374	6351.96	7623	6135	0	5550	9366	7910	11199	6443	8554	7455	7538	6794	5270	5354	7628
ENSG00000260641.1	197.505	-1.58324	0.273285	7.35276e-11	5.98656e-08	RP11-1299A16.3	109	171	101	86	118	84	107	51	96	84	111	228	207	210	177	216	191	144	271	170	300	218	229	0	221	223	252	271	322	155	246	250	210	212	438	222
ENSG00000260231.2	449.079	-1.15249	0.187217	8.31648e-11	6.21886e-08	KDM7A-DT	241	298	257	300	369	227	270	154	274	219	267	461	479	553	554	511	560	443	579	457	550	559	390	0	437	525	593	536	380	606	480	466	505	585	563	667
ENSG00000105650.22	277.196	-2.85358	0.581119	8.51939e-11	6.21886e-08	PDE4C	44.029	88.745	203.939	104.449	85.228	26.775	160.169	12.854	69.775	42.902	12.099	156.747	758.404	796.939	673.752	648.569	163.956	673.434	888.283	268.822	252.64	160.498	626.846	0	168.103	495.421	263.434	346.196	334.33	374.522	596.37	465.852	628.452	187.203	101.523	387.436
ENSG00000160326.14	739.81	-1.08163	0.176811	1.11145e-10	7.59699e-08	SLC2A6	620	467	618	589	593	472.999	510.999	417.001	562	603	474.999	900	828	819	614	989	745.999	670.999	601	672.001	1009	843	660	0	727	845	821.999	1294	815	937.001	904.999	840	706	668	621	852
ENSG00000134240.12	15.8869	7.54806	1.27143	1.11251e-10	7.59699e-08	HMGCS2	90	39	37	45	136	16	88	50	79	43	23	4	3	1	2	4	2	1	1	2	1	0	5	0	4	0	3	0	0	0	0	0	6	1	2	16
ENSG00000261594.4	121.24	-1.72016	0.315245	1.33624e-10	8.57176e-08	TPBGL	70	47	84	86	58	59	37	28	113	55	46	142	119	121	111	147	119	118	146	149	127	145	110	0	117	173	130	226	156	206	128	141	126	96	130	203
ENSG00000058335.16	267.64	-3.4947	0.668367	1.90973e-10	1.18903e-07	RASGRF1	52	45	66	99	76	44	51	9	116	126	113	143	320.001	241.999	235	71	176.001	184	574	416.999	122	312.999	206	0	224	628	328	434	321	974	217	289	253	461	500	391
ENSG00000178537.10	656.05	1.01076	0.168289	2.04252e-10	1.23537e-07	SLC25A20	1316	1077	1126	1012	1133	1074	954	834	1447	1462	1292	460	446	544	520	438	547	482	516	459	439	536	465	0	432	432	459	396	495	255	489.001	371.999	375	447	675	395
ENSG00000260903.3	2007.94	-1.14326	0.190513	2.12566e-10	1.24995e-07	XKR7	1745	1578	1349	1101	1361	1435	747	884	1327	1441	1072	2645	1917	1469	1661	2286	2133	1937	1879	2237	2593	2500	1915	0	2027	2887	2566	3260	1912	2861	2519	2333	2271	1887	1689	2529
ENSG00000179083.7	228.51	-1.35557	0.230766	2.24105e-10	1.28218e-07	FAM133A	231	158	172	147	143	89	95	88	200	176	166	310	242	195	202	264	226	168	180	294	263	290	209	0	231	316	344	347	178	356	208	264	200	266	227	328
ENSG00000196123.13	8179.03	-1.3065	0.222284	2.7595e-10	1.49784e-07	KIAA0895L	5646	4363	5562	4452	5631	4738	3359	2845	6232	5133	3744	10079	8207	6423	6825	9117	8600	7965	8319	8717	10115	9854	7406	0	9167	10898	12175	12401	6689	12035	7642	10153	10775	8039	8759	12555
ENSG00000285600.1	72.1626	-1.9746	0.40487	2.96938e-10	1.57147e-07	RP11-427I6.5	36	32	41	26	35	22	12	20	43	19	37	43	52	50	63	49	61	85	77	109	74	95	62	0	72	127	74	154	79	165	55	122	98	102	90	96
ENSG00000171303.7	820.434	-1.96426	0.408506	4.59701e-10	2.317e-07	KCNK3	461	528	719	471	397	424	284	171	514	438	433	717	635	533	1495	631	816	644	522	1015	781	927	703	0	668	931	1013	1438	713	1808	889	920	870	887	696	1166
ENSG00000106327.13	424.495	-1.47553	0.266072	6.83106e-10	3.28652e-07	TFR2	277	213.999	269	244	311	257	188	111	347	310.999	231	486.999	440	438	349.001	370.999	437	407.999	490	558.998	401	440.002	337.999	0	423.999	535.999	526	681	396	743.999	357.001	486.001	571.999	464.999	472	608.999
ENSG00000023171.19	1378.52	-1.35598	0.239343	7.2916e-10	3.43013e-07	GRAMD1B	1148	1050	1019	1136	713	751.999	599	565.999	818	1426	941.001	1578	1127	1630	1337	1812	1413	1413	2236	1325	1245	1394	1171	0	1119	1658	1347	2209	1190	2330	1116	1310	1577	1814	1673	1337
ENSG00000196990.9	89.7763	-2.00884	0.435962	9.41956e-10	4.24261e-07	FAM163B	45	37	57	29	49	16	66	35	32	37	43	148	80	41	68	57	111	62	72	147	85	127	64	0	91	107	114	140	106	221	130	100	118	106	125	125
ENSG00000235706.8	297.328	-1.07619	0.187739	1.03026e-09	4.54365e-07	DICER1-AS1	265.999	255.001	222.001	192	273.999	186	179.999	93.999	250	324.001	181	323.999	332.999	272	278.001	394	361	307	358	309	339.001	328	306	0	312	384	399.998	366	181.001	292	349.001	295.999	323	340	325	313.999
ENSG00000265690.7	399.988	-2.0542	0.45744	1.29125e-09	5.57845e-07	RP11-5A19.5	190.121	103.799	193.668	153.715	222.881	117.342	131.435	27.77	270.204	129.09	73.404	433.058	478.682	341.339	317.887	380.44	299.025	309.936	623.912	402.05	485.998	402.634	380.175	0	410.327	525.876	701.577	665.183	345.603	632.785	483.724	621.434	664.434	487.71	523.974	771.345
ENSG00000134762.17	357.737	4.39094	0.830397	1.80226e-09	7.48077e-07	DSC3	196	289	159	151	478	217	5383	4649	836	84	330	450	162	217	686	346	345	210	61	67	216	110	243	0	161	106	170	69	35	30	70	105	113	218	305	85
ENSG00000144119.4	219.673	-3.96665	0.791627	2.15236e-09	8.59685e-07	C1QL2	381	148	166	93	41	52	15	12	68	139	23	169	147	114	72	133	76	124	68	300	142	260	391	0	143	361	410	185	93	1426	449	84	302	139	84	235
ENSG00000170525.21	21316.3	-1.08784	0.196198	2.87142e-09	1.05063e-06	PFKFB3	15652	12607	12910	16105	16140	14352	13263	7222	16457	13064	8328	23839	29080	26982	23855	26924	21683	19229	26224	20634	30437	22032	23370	4	19111	26453	28656	27332	16625	25849	24047	23631	22035	24417	20607	28400
ENSG00000125895.6	760.468	-1.60645	0.324631	5.08301e-09	1.73552e-06	TMEM74B	486	330.001	466	384	493	429	260	125	558	392	201.999	925	890	674	580	809	755.001	709.001	633.001	845.001	891	902	761	0	730	993	1254	1366	591	1446	781	1077	937	809	755	1248
ENSG00000188394.8	162.83	-2.08327	0.499508	5.373e-09	1.80541e-06	GPR21	89	54	53	60	63	67	39	22	74	42	45	193	150	147	135	139	143	152	132	236	178	172	159	0	134	243	235	443	142	492	127	158	178	167	162	346
ENSG00000107742.13	4472.39	-1.62476	0.332077	5.66871e-09	1.87501e-06	SPOCK2	3478	3282	3125	2628	3434	1433	1801	1033	5540	7177	4998	3834	3439	3393	2681	3490	4216	4040	3945	7570	4217	5187	4882	0	2688	4416	3875	6990	2829	11037	4433	5921	3711	5746	4925	6529
ENSG00000174407.13	6.00526	15.2823	3.04682	5.78555e-09	1.88422e-06	MIR1-1HG	0	0	5	5	0	3	0	0	0	0	0	1	4	31	2	10	2	7	43	0	1	0	0	0	0	1	0	0	0	0	0	0	0	66	0	0
ENSG00000181019.13	2802.46	1.83399	0.408901	6.24056e-09	2.00161e-06	NQO1	10899	3934	8904	7531	6998	8957	6621	5687	10342	6660	12134	739	1652	1194	951	974.001	708.001	767	1154	744	1699	789.999	1527	6	747	446.001	307	467.999	1296	656	1179	868	818.001	477.999	639	764.001
ENSG00000165272.16	389.14	5.44226	1.03527	7.34741e-09	2.29449e-06	AQP3	1189	26	109	214	138	174	8693	7495	180	49	220	285	126	149	390	66	21	166	108	31	60	39	187	0	46	40	39	31	37	21	18	84.001	39	138	18	52
ENSG00000081277.13	458.362	8.21537	1.64513	7.37045e-09	2.29449e-06	PKP1	85	0	27	134	38	105	18523	10842	1203	6	36	563	86	153	724	36	2	111	117	8	34	3	39	0	28	12	7	13	4	7	4	10	6	233	0	10
ENSG00000273802.2	339.795	-1.06073	0.197887	7.53189e-09	2.31076e-06	H2BC8	306	227	180	143	258	208	194	116	205	186	178	417	379	385	395	391	327	364	371	367	471	346	320	0	339	559	430	520	296	381	307	431	341	350	413	515
ENSG00000155897.10	589.348	-1.68923	0.359976	8.2165e-09	2.46987e-06	ADCY8	377	422	388	283	467	182	408	84	341	570	369	617	766	806	675	846	833	384	552	756	673	624	360	0	391	609	535	698	769	1125	863	406	685	683	705	902
ENSG00000185615.16	685.528	-2.21565	0.563805	1.02671e-08	2.88908e-06	PDIA2	444.999	197	294.999	229	358	201.001	175.999	81	403	177.001	189	794	440.001	465.001	439.999	566	630.999	487	367	909	785.999	704	508.001	0	522.001	737	1259	1536	665	1540	500.002	1141	967	650	919.999	1817
ENSG00000175793.12	190.238	7.33417	1.43946	1.04669e-08	2.88908e-06	SFN	112	4	2	26	35	100	7728	4213	530	6	13	134	65	15	411	1	1	18	4	3	4	4	53	0	18	9	4	11	4	4	4	8	7	1	3	2
ENSG00000197181.12	37.74	-1.83406	0.424718	1.32919e-08	3.48971e-06	PIWIL2	37	28	35	22	19	11	48	12	46	25	19	40	50	25	48	22	50	34	51	40	51	33	39	0	28	44	74	27	23	58	43	42	34	56	43	42
ENSG00000167524.16	577.967	-1.06408	0.202889	1.35711e-08	3.48971e-06	RSKR	425.236	358.143	399.699	404.166	462.311	316.731	301.755	282.843	486.899	472.033	318.855	612.972	616.554	514.708	475.594	617.088	554.153	497.382	751.206	521.954	651.87	594.829	563.316	0	593.08	913.629	917.275	826.012	424.409	734.532	598.263	608.231	715.732	635.181	589.993	862.663
ENSG00000139219.19	7340.87	4.17302	0.90826	1.6752e-08	4.15996e-06	COL2A1	8123	2830	6755	2689	3084	6108	4537	125928	2877	6823	6615	5251	2651	5092	9242	2383	3277	2958	2494	491	2373	2535	3275	0	3650	1013	3431	1213	1890	183	2593	2308	2103	2739	2231	1148
ENSG00000164949.8	396.995	1.2039	0.232781	1.6858e-08	4.15996e-06	GEM	546.001	393.001	597	677	595	566.001	514	459	771.999	528	616	431	456	392	573	410.999	451	475.999	561	266	348	220	367	0	320	291	276	237	144	127	295	176	261	284	347	297
ENSG00000139209.16	154.858	2.12919	0.548881	1.73957e-08	4.18466e-06	SLC38A4	529	114	260	276	335	349.999	335	397	406	239	258	162	167	121	226	153	109	174	203	53	94	56	96	0	67	105	66	42	45	12	29	42	120	135	100	48
ENSG00000175874.10	226.209	-2.154	0.560448	1.87374e-08	4.45677e-06	CREG2	173	104	88	76.999	137	72	96	23	110	51.999	156	216	238	151	230	163	271	176	492	263	170	319	192	0	141	339	220	517	263.001	651	198	248	276	275	281	289
ENSG00000175206.10	74.0453	-2.21396	0.588399	2.25547e-08	5.24683e-06	NPPA	51	40	60	28	36	28	27	2	25	89	89	69	49	110	62	53	95	49	64	109	110	81	49	0	90	60	76	112	108	152	169	45	59	84	67	108
ENSG00000248019.3	189.071	-1.56853	0.335202	2.38611e-08	5.49039e-06	FAM13A-AS1	80	70	98	111	113.001	103.999	105	38	152	85	68.999	174	216.001	183	157	171	111	149	272.001	141	247	198	162.001	0	163.001	226	317.999	294	168.999	296	181	227	289.999	315	249	273.001
ENSG00000154227.14	39.4674	5.52191	1.11596	2.49654e-08	5.62226e-06	CERS3	3	9	16	11	7	18	787	688	42	7	21	52	7	2	104	1	5	15	5	6	6	5	2	0	9	8	4	4	6	3	2	5	5	8	9	4
ENSG00000160323.19	636.298	-1.01141	0.198064	2.58124e-08	5.75182e-06	ADAMTS13	607.999	441.001	589	504	597	487.001	411.999	286	670	596	499	645	687	657.999	652.999	547	662	565	750	529	684.999	735.999	704.001	0	645	721.001	742	701	480	643.001	665	693.999	687	617.999	762.999	845
ENSG00000283183.2	196.12	-1.77485	0.416737	2.72679e-08	6.01285e-06	RP11-1263C18.2	117	66	103	97	92	90	59	26	126	43	59	215.001	178	109	126	159	191	217	145.999	302	186	258.001	175.999	0	214.001	324	331.999	378	178	482.001	203	287	218	231	206	329
ENSG00000132639.13	3443.3	-1.202	0.23963	3.58866e-08	7.75188e-06	SNAP25	3364	2827	2257	2300	2841	2221	1497	1054	2644	2347	2337	4002	2627	2419	2814	3302	4030	3333	2947	3772	3507	4475	3206	0	3238	5234	4606	5772	3537	5826	3217	4229	3913	3031	3535	4325
ENSG00000125629.15	4282.57	-1.17779	0.23553	4.05787e-08	8.50505e-06	INSIG2	2593	2339	2743	2674	3390	2113	2231	1527	3243	3903	2038	4853	6198	5725	5275	6570	4466	3761	6239	4037	6286	4415	4416	6	3841	4477	5692	5290	3068	4518	5534	4118	3878	5513	4264	4388
ENSG00000118473.23	1764.45	-1.01749	0.205517	5.47974e-08	1.10477e-05	SGIP1	1727	1440	1214	1236	1491	1229	585.998	642.998	1380	1325	1185	2004	1408	1353	1335	1847	2159	1730	1629	1839	1716	2446	1506	0	1756	2759	2495	2970	1549	2728	1637	2025	2378	1828	1581	2381
ENSG00000172156.4	18.8951	18.9957	4.05054	5.55953e-08	1.11028e-05	CCL11	0	0	30	19	1	33	2	0	0	0	0	7	0	8	329	18	0	17	22	0	2	0	0	0	15	0	0	0	0	0	0	0	0	114	0	0
ENSG00000198208.12	1593.12	-1.37729	0.288981	5.81807e-08	1.1404e-05	RPS6KL1	1257	884	940.999	731.001	938	849.998	518.998	492.999	964.999	677.999	658.998	2163	1340	1050	1069	1991	1726	1615	1215	1922	2165	1964	1487	0	1603	2373	2395	3020	1341	2716	1379	2051	2013	1439	1543	2715
ENSG00000231784.8	158.356	-1.24089	0.254732	6.3461e-08	1.22128e-05	DBIL5P	141	97	89	85	125	123	67	68	135	166	87	182	159	152	125	162	176	143	173	167	165	185	152	0	164	193	192	210	112	209	169	169	163	176	139	197
ENSG00000136110.13	264.774	3.92574	0.970115	6.55186e-08	1.24952e-05	CNMD	378.001	428	152	47	706	103	724	2476	130	108	120	260	58	79	497.001	145	424	110	38	151	63	171	218	0	85	106	72	147	25	44	68	60	110	210	645	387
ENSG00000134028.14	99.0182	22.0134	4.72003	7.09532e-08	1.34108e-05	ADAMDEC1	1	0	88	2	0	848	0	0	0	0	0	104	1	0	1739	9	0	34	1	0	3	0	0	0	306	0	0	0	0	0	0	0	0	607	0	0
ENSG00000152969.20	765.268	-1.55062	0.350892	8.25199e-08	1.4843e-05	JAKMIP1	518.687	321.313	442.145	549.402	458.861	393.988	336.88	141.659	448.796	702.858	341.831	832.262	629.562	678.411	711.967	585.145	817.704	585.97	834.65	1026.84	593.933	857.026	734.037	0	678.621	1188.52	1052.94	1562.07	738.941	1797.04	551.542	925.072	790.229	944.874	801.137	1147.02
ENSG00000095637.23	2165.6	-1.0038	0.20765	9.28939e-08	1.6258e-05	SORBS1	2455	1701	1845	1786	1462	1726	1099	1265	1755	1424	2150	2340	1776	2231	2619	2618	2018	2113	2558	2130	2207	2364	1719	17	2041	2955	2077	2739	1818	2505	1818	2024	1893	2608	2189	2512
ENSG00000133710.16	182.547	5.60385	1.23613	9.7111e-08	1.65786e-05	SPINK5	32	21	24	14	47	25	3949	3576	537	13	15	110	65.999	20	656.001	20	11	51	128	26	28	39	58	0	17	52	11	58	17	7	16	9	12	18	31	14
ENSG00000099849.15	1071.13	-1.16642	0.242564	9.99931e-08	1.6934e-05	RASSF7	823	542.999	693	693	776	587	1009	480.999	947	789	444	1211	1437	938	1083	1150	933.999	1009	1340	1218	1087	1167	1107	0	1075	1232	1652	1410	689	1498	1079	1507	1220	1137	1110	1574
ENSG00000237686.7	116.499	-1.20932	0.253652	1.09964e-07	1.84749e-05	SCIRT	86	73	62	41	102	59	60	20	86	76	68	117	173	152	136	159	106	134	166	91	164	164	147	0	136	163	187	112	81	105	139	139	95	146	150	126
ENSG00000113108.20	1345.31	-1.15477	0.24271	1.27732e-07	2.12911e-05	APBB3	1133	757	1000	850	997	804.001	551.001	448	1182	1032	619.999	1568	1259	1085	993.999	1404	1280	1345	1471	1303	1656	1505	1294	0	1456	1861	2151	1873	890	1700	1250	1938	1828	1531	1263	2158
ENSG00000286192.1	486.324	6.76245	1.52709	1.34997e-07	2.19827e-05	RP11-383A19.1	894.162	814.671	944.56	690.509	802.569	953.507	12.209	2.909	883.596	301.433	833.142	785.559	639.93	870.476	843.586	844.768	884.077	735.571	17.425	8.445	668.512	867.787	25.754	0	7.888	732.742	18.66	759.339	2.985	3.137	0	3.267	16.134	780.83	633.029	12.839
ENSG00000137699.17	172.078	5.79808	1.30976	1.38849e-07	2.24374e-05	TRIM29	96	10	24	39	78	244	9049	5056	663	11	48	434.001	54	32	1279	6	9	38	25	30	16	3	79	0	16	9	2	5	12	0	3	22	8	21	6	54
ENSG00000068971.14	4420.69	-1.12947	0.238556	1.46143e-07	2.30627e-05	PPP2R5B	3529	2550	3224	2705	3452	2552	1990	1387	3135	2972	2710	5960	4877	3769	3903	5702	5024	4174	4808	4823	6396	5164	3990	0	4060	5120	5549	7678	3067	6757	4350	5219	4512	4605	4266	6424
ENSG00000165553.5	37.8105	-1.93147	0.537551	1.47077e-07	2.30627e-05	NGB	21	13	25	20	18	17	23	6	23	19	17	33	31	20	19	35	28	56	24	42	21	48	47	0	30	76	34	94	74	86	26	59	50	40	34	50
ENSG00000165023.7	1312.72	-1.40389	0.311513	1.51952e-07	2.36421e-05	DIRAS2	1244	612	772	929	769	824	476	332	1010	1226	1282	1455	1341	1211	1171	991	1012	1233	1224	1425	977	1513	1173	0	1524	3066	1104	1995	1613	2845	1009	1199	1487	1534	1126	1722
ENSG00000160213.9	2218.54	1.09334	0.231131	1.53005e-07	2.36421e-05	CSTB	3822	1948	2588	2562	2572	2590	6854	5260	3044	3022	2704	2336	2335	2084	2314	2333	1757	1844	2542	1578	2166	1823	2010	0	1878	1841	1685	1949	1341	1327	1753	1528	1285	1712	1682	1861
ENSG00000196754.13	32.5784	5.68452	1.29927	1.54209e-07	2.36528e-05	S100A2	103	4	14	32	12.001	20	1506	517	119.001	2	7	21	13	7	74	6	4	17	15	3	2	1	8.001	0	6	5	6	2	0	2	3	3	4	17	2	1
ENSG00000171817.17	597.461	-1.25139	0.268634	1.57432e-07	2.38049e-05	ZNF540	506	366	409	435	519	404.001	223	169	496	390	370	685	487.001	440.999	565	566	683	537.999	509	664	629.999	802	482	0	583.999	904	891	842	485.001	958.999	507	783.999	775.998	607	643.999	767
ENSG00000279561.3	1107.54	-1.18159	0.253891	1.91747e-07	2.83852e-05	RP11-4L24.4	944.379	729.855	825.268	637.696	847.693	718.031	496.067	360.131	969.863	802.07	651.222	1339.42	981.533	725.382	815.873	807.747	1408.41	943.243	894.871	1557.24	1109.63	1630.61	993.831	0	1199.42	1509.62	1563.36	1966.37	1022.61	1709.59	1328.84	1299.26	1228.75	1167.57	918.739	1386.59
ENSG00000074317.11	672.244	-1.73925	0.454925	2.00811e-07	2.95206e-05	SNCB	303	253	365	332.999	511.001	348.999	239	52	532	255.999	272	598.001	553.001	546.999	582.999	345	901	536	549	1021	520.001	1101	665	0	484.001	628	912	1144	929	1484	795.001	1043	827	684.999	774	932.001
ENSG00000206077.14	662.778	-1.22035	0.264137	2.02576e-07	2.95747e-05	ZDHHC11B	550.334	531.863	508.66	313.953	592.474	419.179	331.647	233.731	632.006	461.137	435.484	741.881	571.489	474.257	384.565	669.21	746.579	617.394	492.391	593.382	739.471	820.532	679.332	0	648.076	768.256	946.635	1021.15	482.868	904.777	710.116	862.79	935.961	683.596	813.096	995.31
ENSG00000181652.19	543.01	-1.39631	0.314615	2.09057e-07	3.03119e-05	ATG9B	341.001	263	264	346	397.001	295	294.999	141	353	391.998	245.999	535	812	622	514	614.001	384.001	370.999	1063	417.999	742.001	490	422	0	419	481.999	629.999	583	579.998	619.001	651	505	631.001	990	678	737.999
ENSG00000286957.1	42.8327	-1.36806	0.305961	2.12279e-07	3.05697e-05	RP11-315H12.3	22	28	30	44	30	10	15	21	29	53	24	51	47	47	45	45	41	45	51	56	50	49	55	0	45	52	42	66	35	51	38	48	42	31	46	55
ENSG00000130540.14	1154.61	-1.24292	0.271358	2.24778e-07	3.20082e-05	SULT4A1	908	651	744.999	749.001	829	715	564	324.999	969.001	692	502	1536	962	957	970	1134	1176	1088	1177	1283	1315	1361	986.999	0	1178	1378	1620	2293	1105	1803	935	1428	1357	1045	1292	1774
ENSG00000111674.9	34264.4	-1.21765	0.265063	2.28009e-07	3.20082e-05	ENO2	22697	19848	23443	18537	26806	19805	15676	9394	24234	27079	11889	40646	43547	28340	31081	47265	38555	32377	34749	36759	45792	41122	36459	8	34383	42231	51886	52864	23298	48665	35637	40326	35635	34314	30321	45811
ENSG00000006555.11	15.4506	5.23396	1.2635	2.28317e-07	3.20082e-05	TTC22	39	9	6	3	12	25	221	222.999	4	29	5	8	5	4	4	4	5	9	7	14	1	7	15	0	9	9	4	0	3	0	0	3	4	3	10	12
ENSG00000171658.8	16.6337	3.32211	0.997809	2.46323e-07	3.40811e-05	NMRAL2P	89	16	40.999	63.999	48	61	38	29	72.999	23	72	5	4	3	4	2	2	2	3	1	4	0	2	0	1	3	0	0	2	1	4	4	4	0	0	3
ENSG00000189195.15	1474.26	-1.04073	0.22572	2.58384e-07	3.55178e-05	BTBD8	1486	1115	948	629.999	1269	1134	636	482	1076	1139	1098	1864	1335	1191	1295	1638	1613	1374	1225	1595	1880	2003	1520	0	1443	2108	2087	2087	1112	2102	1352	1661	1576	1536	1492	1919
ENSG00000112378.12	986.187	3.58745	1.04942	2.73257e-07	3.70806e-05	PERP	1341	406.001	489	467	961	997	19610	11954	2041	286	1049	1787	402	268	3298	497	176	648	198	360	305	218	661	0	455	311	131	114	281	108	389	272	196	295	422	554
ENSG00000223361.5	37.4892	1.43136	0.331879	2.79614e-07	3.77016e-05	FTH1P10	55.032	46.749	63.214	41.142	89.069	58.838	47.539	38.209	131.468	101.451	90.909	28.389	24.896	28.75	49.458	42.183	41.983	33.86	20.433	30.799	25.115	24.639	30.261	0	32.379	27.963	25.787	19.917	6.142	18.791	18.791	16.486	21.738	11.614	25.949	13.391
ENSG00000169427.8	355.534	-2.07962	0.64006	3.0148e-07	4.03925e-05	KCNK9	120	77	88	62	143	34	43	21	183	265	138	266.999	258	137	204	211.999	515	357.001	421.001	619	339	475	294	0	209	584.001	429	1133	387	685	410	376.001	700.001	487	365	528.999
ENSG00000162374.18	12447	-1.0336	0.22626	3.09264e-07	4.11749e-05	ELAVL4	10403	11597	8403	5614	10054	8433	4386	4129	9264	8544	9538	15467	11435	10056	10796	15872	14349	12889	8817	13369	16125	17810	12212	0	12780	19231	17017	21131	13593	14017	13146	13695	12379	10975	11681	13091
ENSG00000077279.20	33282.7	-1.06985	0.235238	3.38708e-07	4.42599e-05	DCX	30572	28529	23652	21552	23202	24157	11013	11959	20458	19961	20148	42381	27344	27443	30328	41655	40019	35163	26371	35467	34397	43645	29820	13	34524	54852	39854	61445	31127	50639	28810	38452	36050	31431	27503	42755
ENSG00000171509.16	45.0119	-1.92309	0.569827	3.51595e-07	4.51894e-05	RXFP1	9	26	17	8	13	14	14	2	17	27	16	59	165	121.999	66	37	33	32	95	27	49.001	33	43	0	62.999	67	65	61	46	57.001	39	31	29	40.999	47.001	45
ENSG00000087250.9	114.659	-1.65219	0.430555	3.51862e-07	4.51894e-05	MT3	61	77.001	64	116	66	41	55	7	97	231	90	97	144	105	89	184	112	84	217.999	102	113	134	72	0	104.999	153	141	155	126	182	98	83	88	193	115	142.999
ENSG00000204060.7	1239.87	-1.17179	0.259603	3.52225e-07	4.51894e-05	FOXO6	1432	701	992	1087	834	910	921	334	901	834	788	1378	1545	1391	1317	1179	1104	993	1761	1415	1401	1226	1337	0	1104	1571	1493	1528	942	2132	1338	1222	993	1782	1074	1635
ENSG00000226608.3	29.868	1.37033	0.316338	3.63819e-07	4.63947e-05	FTLP3	88.029	50.004	90.033	63.592	74.006	39.007	56.012	44.006	86.02	56.025	83.059	18.724	20.006	11.002	30.347	17.01	22.675	24.01	24.145	16.041	21.007	13.002	22.66	0	16.862	11.65	16	10.704	11	12	15.004	16.014	12	11.006	10.009	13.059
ENSG00000224557.7	71.4966	-1.5664	0.391769	3.66003e-07	4.63947e-05	HLA-DPB2	41	28	49	42	39	33	29	14	26	18	18	92	71	51	41	78	59	61	78	110	84	114	73	0	70	99	123	141	65	167	65	60	81	60	57	132
ENSG00000167971.16	3233.17	-1.241	0.278491	3.76479e-07	4.71579e-05	CASKIN1	2546	1948	2338	1904	2338	1920	1280	1129	2362	2124	1427	3720	3318	2318	2390	3656	3231	3092	3042	3702	3223	3873	2967	0	2911	3783	4840	5805	2463	6645	3667	4227	3959	3120	2862	4718
ENSG00000246922.9	218.277	-1.11209	0.247537	4.17188e-07	5.14067e-05	UBAP1L	208	102	189	137	203	140	119	98	201	138.999	109	215	200	222	218	140	190	155	295	248	168	214	183	0	230	251	361	313	236	310	202.999	303	287	253	313	369
ENSG00000147394.18	413.268	1.51459	0.37293	4.17684e-07	5.14067e-05	ZNF185	725	344	405.001	309	483	557.001	3862	1734	776.999	408	448	567	371.001	329.001	1036	351	379	425	377	239.999	279	319.001	341.001	0	318	287	215	237	220	178.999	201	232.999	304	289.001	336	277.001
ENSG00000127561.15	1535.54	-1.6059	0.414081	4.22714e-07	5.17251e-05	SYNGR3	945.999	444.001	680	700	717	532	618	371.999	712	691	367	2431	1340	1073	1147	2251	1776	1130	1361	2235	2590	1677	1216	0	1239	1675	2196	4104	1175	3649	1222	2258	1548	1381	1650	3068
ENSG00000151006.7	864.78	-1.40233	0.330838	4.37347e-07	5.3208e-05	PRSS53	727.114	317.928	572	456.133	555.594	540	375.97	144.328	750	427.582	367.999	715.802	967.167	943.699	705.871	841.866	705.747	705.95	1303.12	706.456	1125.72	747.643	815	1	696.444	1218.31	1434.29	1188.19	734.065	1144.01	999.198	1157.51	1419.65	1146.31	1067.37	1313.59
ENSG00000286391.1	94.113	-1.11218	0.248597	4.50733e-07	5.45233e-05	RP11-61L14.7	96	82.999	57	59	60	54	40	41	92	55	67	125	83	78	95.999	82	96	76.999	65	95.999	120	129	99	0	91	165.999	133	129.999	87	126	98.001	106	121	86	73	130.999
ENSG00000128253.15	109.916	-1.36001	0.317911	4.70527e-07	5.65942e-05	RFPL2	72	68	94.982	69.753	85	55.72	35	23	103.001	69.999	102.999	123.564	113.001	81	82	87	117.963	81	107.987	160.878	122.468	153.004	85	0	77	135	141.415	174	84	188.882	103.993	155.087	140	113	123.55	165
ENSG00000110881.12	2564.55	-1.2468	0.287367	5.88339e-07	6.9192e-05	ASIC1	1841	2084	2000	1329	2009	1241	1454	973	1821	1398	1585	2704	2303	1702	2153	2585	3105	2344	1521	3491	2537	3784	1958	0	2509	3394	3494	3737	2196	3749	5071	2218	3904	2331	3000	3041
ENSG00000157219.5	83.0967	-2.29964	0.785998	6.43411e-07	7.43003e-05	HTR5A	41	21	23	20	32	24	46	6	44	13	17	99	129	77	60	121	123	49	112	82	120	82	48	0	76	47	86	101	51	191	25	91	102	57	163	176
ENSG00000134594.5	798.382	-1.05458	0.24013	6.47966e-07	7.43003e-05	RAB33A	549	511	603	491	497	500	375	364	467	854	365	1002	893	1075	801	1066	717	720	926	893	938	841	750	0	766	1089	1030	1724	761	1082	701	874	625	746	621	1029
ENSG00000180269.8	162.402	-2.01806	0.654171	6.83521e-07	7.72778e-05	GPR139	84	99	71	36	56	58	26	14	34	61	49	130	105	117	132	189	213	330	124	143	159	379	321	0	86	281	248	227	54	488	111	212	249	178	131	159
ENSG00000065618.21	436.932	6.61405	1.78362	6.86297e-07	7.72778e-05	COL17A1	241	4	2	73	372	714.999	4963	5526	1592	6	61	1731	95	45	5332	9	9	158	7	9	6	4	476.999	0	69.999	41	7	4	7	2	3	39	11	40	15	2
ENSG00000197106.7	327.06	-2.13107	0.713783	7.04199e-07	7.84588e-05	SLC6A17	323	331	146	81	171	127	62	42	162	170	104	222	177	176	169	235	320	228	382	450	142	414	208	0	215	433	497	721	248	1616	250	302	361	339	276	565
ENSG00000109107.14	4825.66	-1.05552	0.242711	7.7017e-07	8.44753e-05	ALDOC	3125	2522	3231	2617	3469	2957	3047	2093	3194	3940	2338	5148	7220	6976	5884	7409	4707	4512	7346	4091	6985	4892	5145	0	4143	5041	6224	7885	3833	6169	7409	4325	3999	5618	3013	5217
ENSG00000149243.16	1615.08	-1.06922	0.246493	8.02846e-07	8.73941e-05	KLHL35	1367	1449	1436	1032	1340	720	581.001	604	977	1209	1125	1957	1597	964	1202	2262	1910	1927	1616	1707	1665	2724	1580	0	1596	2616	1782	1766	1599	1783	2342	1567	2249	1581	1500	1747
ENSG00000230699.2	468.517	-1.07411	0.248097	8.28436e-07	8.90211e-05	RP11-54O7.1	315.81	246	350	242	302	271	220.223	166.323	304	451	254.968	584.721	665.724	384.672	384	512.613	580.168	560.471	387.66	501.231	563.893	667	448.79	0	626.362	762.632	637.983	569.764	333.279	535.751	496.009	551	651.25	532.276	327.259	574.67
ENSG00000099822.3	543.369	-1.2566	0.296706	8.45868e-07	9.04353e-05	HCN2	644.866	266	455	267.941	420.902	338.077	275.889	195.982	427.924	236.974	475.659	638.901	432.988	449.953	359.921	509.989	683.239	513.748	414.952	684.971	597.953	697.971	503.987	0	494.962	542.981	722.971	939.84	485.989	1024.98	717.972	726.946	547.269	509.986	475.987	706.909
ENSG00000141198.16	691.768	1.07555	0.249574	8.95603e-07	9.38566e-05	TOM1L1	1321	941.999	858	600.999	1139	874	1469	851.001	1294	1200	1439	603	677	854.999	822.001	814.998	520	641.001	776.999	489	404	501.002	728.002	0	729.999	477	435.999	367.001	383.999	230.001	407.999	393.002	390	671.999	685.001	570.001
ENSG00000274290.3	364.864	-1.07758	0.251012	9.55199e-07	9.86372e-05	H2BC6	301	262	172	277	268	231.054	173	117	250	211	166	459	330	318	355	469	440	315	321	402	474	401	354	0	319.706	503	458	642	293	483	366	441.034	405	357	452	609
ENSG00000239911.2	73.7395	-1.30371	0.31454	9.9075e-07	0.00010132	PRKAG2-AS1	75	40	49	55	35	56	49	22	67	86	81	83	68	98	90	69	60	79	110	77	62	84	65	0	48	70	65	143	91	126	63	89	68	68	52	89
ENSG00000105464.4	3278.57	-1.27428	0.305426	1.0045e-06	0.000101876	GRIN2D	2615	2641	2484	1840	3188	1766	1107	777	2458	1564	1934	3645	2913	2349	2252	2675	4310	3182	2228	4003	3376	4936	3290	0	2910	4186	4702	4830	2642	5890	5672	3676	4090	3026	3035	4035
ENSG00000163694.15	226.22	2.07599	0.710896	1.02706e-06	0.000102925	RBM47	900	431.001	337	256	530	293	1500	665	304	247	461	261	198	135.999	504	292.999	87	187	91	78	122	103	300.001	0	132.999	67	46	67	95	18	68	108	71	48	63.999	111
ENSG00000197444.10	415.385	-1.02586	0.239946	1.03076e-06	0.000102925	OGDHL	580	312.999	410.001	352	333	359	334.999	148	396.001	469.999	244	441	440.999	456.999	323	461.999	341	437.999	319	376	460	460	471.999	0	439	509	542	541.001	363.999	464	406.999	446	398	380	399.001	416.001
ENSG00000051523.11	502.229	1.09709	0.257317	1.0573e-06	0.000104304	CYBA	1230	523.999	864	655	824	892.001	1332	758.001	888.001	691	836.999	491.001	489	546	830.999	374	420	454.001	618	288.001	333	332.001	497.999	0	469.001	245.999	273.001	243	278.999	203	316	361	266	312	409.999	311
ENSG00000286196.1	17.819	-2.10642	0.729043	1.0585e-06	0.000104304	RP11-228B15.6	11	8	14	8	6	6	6	1	21	4	7	23	22	8	11	18	21	17	11	28	27	29	17	0	20	17	21	21	26	39	9	26	20	22	22	24
ENSG00000171033.13	17641.2	-1.02641	0.240493	1.0617e-06	0.000104304	PKIA	14852	11332	11458	11921	13340	11702	7382	6659	12522	11854	9592	24507	15037	14570	16137	22145	21200	16947	14588	21624	21392	23801	14389	1	16723	24303	22928	32709	17684	28307	14882	19746	19266	15962	16167	25110
ENSG00000273238.3	631.982	-1.52345	0.404242	1.06428e-06	0.000104304	TMEM271	457	307	437	441	365	344	222	135	487	202	275	730	475	364	376	573	705	529	388	1126	555	777	515	0	548	791	817	1272	536	1544	581	887	786	552	732	1168
ENSG00000125384.7	182.198	2.53097	0.924209	1.09422e-06	0.00010577	PTGER2	472	108	461	391	242	345	401	405	425	75	254	187	137	270	550	61	129	124	235	173	86	64	138	0	102	56	47	33	32	6	53	33	39	393	119	108
ENSG00000171346.16	245.188	8.10822	2.57646	1.12899e-06	0.000108634	KRT15	103	0	4	34	32	142	8814	5936	172	0	105	602	21	21	479.001	1	0	25	2	2	5	0	72	0	11	10	1	0	1	0	2	7	0	3	2	0
ENSG00000116675.16	4661.77	-1.28984	0.313209	1.15225e-06	0.000110371	DNAJC6	4530	2680	2648	3238	3316	2289	2206	1599	2810	2846	2126	6418	3820	3201	4492	6002	6698	3616	3515	5684	4890	6171	3994	0	4130	5253	6198	10856	4254	9229	3652	5436	4769	4037	4413	6764
ENSG00000171401.15	915.721	11.367	4.08517	1.18515e-06	0.000112504	KRT13	581.999	0	4	175	96	599.999	54652	24478	820	0	104	1519	5	31	820	0	0	20	1	0	0	0	67	0	2	17	0	0	2	0	0	0	16	0	1	6
ENSG00000196890.4	195.393	-1.09916	0.261998	1.37173e-06	0.000127981	H2BU1	130	113	126	73.839	137.64	111	85	56	103	215	78	210	246.814	177	155	227	218	156	242	172	298	234	218	0	222.769	294	284	234	141	223	194	249.743	211	223	260.712	344
ENSG00000080854.16	4020.88	-1.04866	0.24972	1.38898e-06	0.000128962	IGSF9B	3903	4776	3193	2620	3225	2488	1870	1274	3514	3109	3482	4340	3359	3441	3483	3389	4521	3793	3266	4765	4216	4810	4453	0	4207	5644	4039	6729	3377	6142	4823	3947	3561	4356	3712	5438
ENSG00000124785.9	4863.24	-1.19814	0.289393	1.42342e-06	0.000131582	NRN1	3252	3557	3210	3183	3736	2657	2214	1539	2616	2511	2765	6850	4753	4679	3969	7265	4984	3937	6438	5521	6465	6476	4137	0	3705	3719	5752	8853	4609	8892	3850	5418	4852	4904	6715	6566
ENSG00000122733.12	430.168	-1.76657	0.553613	1.44635e-06	0.000133121	PHF24	266	153	186	128	217	231	196	69	224	98	177	492	212	257	392	409	558	305	245	630	492	467	239	0	309	372	761	975	406	1329	426	554	506	461	454	740
ENSG00000282164.3	629.515	-1.41395	0.366919	1.57085e-06	0.000142043	PEG13	443	424	378	428	446	385	228	117	340	339	358	715	556	380	528	435	802	634	495	758	496	865	686	0	526	753	973	1062	456	1622	505	908	765	603	691	923
ENSG00000224934.5	137.794	-1.25896	0.310593	1.6233e-06	0.000144995	RP11-441O15.3	103.999	70.001	108.999	105	104	61	66	33.999	100	115	59	150	160	140.001	78	135.999	115.999	137.001	201	116.999	148	170	112.999	0	146	201	269	150.001	69.999	173	141.999	176	199.001	192	141	214
ENSG00000115194.11	155.489	-1.95829	0.679671	1.68124e-06	0.000148414	SLC30A3	61	150	125.001	111	77	44	57	26	47	72	174	152	137	86	58	91	150	99	97	221	220	249	64	0	145	185	157	226.001	132.001	292.001	411	94	239	173	88	315
ENSG00000278969.1	12.568	-2.01336	0.71203	1.68262e-06	0.000148414	RP11-662I13.3	8	1	7	6	2	3	1	5	11	6	2	20	16	7	16	11	17	9	6	19	17	16	13	0	11	24	11	14	20	21	18	18	15	19	12	12
ENSG00000138623.10	798.411	-1.0577	0.255443	1.73406e-06	0.000151626	SEMA7A	529	580	537	536	472	562	305	428	477.001	533	270	1192	769	690	1082	1113	1076	767	656	710	1236	1051	788	0	795	1170	1212	1061	644	975	1193	846	763	557	538	789
ENSG00000128285.4	220.317	-1.32605	0.335569	1.76745e-06	0.00015334	MCHR1	158	110	182	145	132	141	196	31	131	265	89	241	277	293	379	243	248	320	296	190	286	218	235	0	210	355	182	346	194.001	214	169	205.999	212	251	128	306
ENSG00000213199.8	516.336	-1.15148	0.280769	1.81337e-06	0.000156682	ASIC3	344	273	352.999	309	396.999	216	209.999	123.001	403.001	348	235	640	703	415.999	343	536.999	496	467	686	510	644	644.999	487.001	0	537	664.999	927.001	831	304.999	638.999	516.001	682	645	725.001	565	874
ENSG00000129993.15	2110.66	-1.16262	0.284542	1.87658e-06	0.000160183	CBFA2T3	1806	1085	1868	1902	1663	1441	871	719	1509	791.001	1229	2994	1987	1668	1643	1870	2162	1933	2236	2613	2293	2704	1739	0	1889	2527	2796	3625	1843	3231	2186	2349	2312	2561	1817	2978
ENSG00000145864.14	705.524	-1.36668	0.353888	1.96222e-06	0.00016588	GABRB2	591.001	198	615.999	301.001	408	414.001	196	244	574	396	759.999	731	651	637	536.999	549	690.001	627	349.001	828	527	1141	634.001	0	725.001	982	1015	1027	688	1721	925.001	721	915	686	634	941.001
ENSG00000186301.8	179.653	-1.16719	0.286843	1.97613e-06	0.00016588	MST1P2	167.363	102.124	176.334	91.664	114.41	107.874	74.629	42.535	161.838	113.349	91.03	163.827	183.655	142.993	91.97	131.252	137.797	180.869	172.597	212.999	187.917	215.497	153.37	0	247.285	228.618	328.49	309.111	132.689	236.487	154.837	228.766	248.903	202.365	226.839	328.066
ENSG00000182901.17	541.78	-1.19069	0.293747	1.9825e-06	0.00016588	RGS7	422	443.999	402	262.999	471	361	225	117	435	259.001	477	610	396	480	512	502	777	511	482.001	577	467	763	442	0	488.001	693.999	781	670.001	670	846.999	608.001	599	741	546.999	620.999	639.999
ENSG00000174521.7	1018.26	-1.33355	0.343687	2.16632e-06	0.00017638	TTC9B	1041	801	877	874	729	542	437	327	948	730	646	1232	661	613	609	991	1031	830	708	1463	1079	1152	787	0	839	1355	1347	2073	956	2020	639	1181	1065	836	958	1723
ENSG00000176884.16	707.959	-1.44455	0.391851	2.23214e-06	0.000179546	GRIN1	403.999	340.001	489.999	409.999	500.001	277	363.999	224.999	599.001	292	428	810.999	463	576	396	484	633	469	651.001	624	728	911.999	442.999	0	482	1002	1178	1356	692.001	1635	444	1279	1079	654.999	724	1409
ENSG00000144063.4	55.6274	2.09044	0.78166	2.28555e-06	0.000181209	MALL	123.147	32.91	23	25.547	59.661	55.338	725.898	491.667	119.244	68.705	38.777	66.785	34.252	33.527	74.488	32.84	31.666	25.732	58.462	15.33	30.437	29.719	35.666	0	31.517	33	39	26	26.748	26	29.138	24.19	19.217	26.188	26.721	31.665
ENSG00000072310.18	3006.3	-1.00773	0.247838	2.30687e-06	0.000182217	SREBF1	2262	1343	2113	1953	2055	1875	2066	1624	2106	2074	1958	3573	4403	5392	4558	3515	3084	2980	4433	2251	3434	2774	3575	0	3542	2996	3247	3044	3823	1508	4292	2897	2828	3611	3502	2568
ENSG00000132702.13	129.64	-1.33667	0.347063	2.34478e-06	0.000184523	HAPLN2	111	105	156.001	92	109	66	46	18	123	90	67	139	126	83	78	96	123.999	88	118.999	156	136	138	139	0	96	147.001	214	217.001	106.001	185	187	163	147	141.999	163.999	179
ENSG00000232593.7	1046.6	-1.06914	0.263595	2.36519e-06	0.000184852	KANTR	1075	660	890	761	964	731	541.999	415	887	689	716	1175	1058	771	962	1026	1058	886	1001	1214	1122	1184	911	0	861.999	1438	1301	1727	825	1809	959	1145	1005	1066	993	1407
ENSG00000167619.13	1853.4	-1.04827	0.258281	2.36643e-06	0.000184852	TMEM145	1343	1456	1367	1255	1556	1245	721.001	831	1535	1695	1001	2092	1676	1500	1098	2015	1741	1631	1706	2042	2070	2159	1475	0	1983	2422	2848	3054	1491	2551	1842	2282	2263	1696	1789	2749
ENSG00000100504.17	1256.59	1.24403	0.314353	2.37928e-06	0.000185173	PYGL	1651	1295	1741	1814	2134	1372	2726	2106	2228	1521	1981	1014	1381	1764	1750	1486	1427	1249	1775	801	591	1046	1011	0	1272	501	730	809	501	265	783	750	720	1503	1652	952
ENSG00000099365.11	2536.22	-1.10495	0.273265	2.39637e-06	0.000185233	STX1B	2516	2058	1956	1863	2027	1842	1064	1132	1879	2068	1432	3059	2227	1541	1738	2753	2704	2424	1794	3007	2609	3168	2237	0	2391	3490	3303	4336	2101	4490	2135	3049	2846	2230	2303	3541
ENSG00000137975.8	84.9186	8.19984	3.12254	2.41044e-06	0.000185233	CLCA2	41	0	22	24	5	78	2012	2033	108	0	10	89	1	6	237	0	0	15	4	3	0	1	7	0	4	3	0	0	0	0	2	0	1	2	0	1
ENSG00000274944.4	15.6453	-16.6084	7.17672	2.46376e-06	0.000188287	RP5-864K19.6	0	0	0	128.935	0	0	0	0	34.183	33.136	0	0	0	29.58	25.813	0	0	0	0	0	13.15	0	0	0	27.995	0	18.124	13.243	33.806	0	0	8.814	0	0	35.413	0
ENSG00000261559.1	43.4216	-1.10873	0.274981	2.48672e-06	0.000189358	FSCN1P1	37.021	39.021	43.037	18.541	29.891	38.027	23.008	13.006	30.014	26.004	27.004	37.13	35.048	39.611	49.183	48.037	48.021	43.008	47.014	38.012	51.052	49.013	48.039	0	42.099	58.018	64.592	46.013	39.015	73.032	51.54	56.021	61.02	40.019	38.025	46.022
ENSG00000154118.13	2628.65	-1.32902	0.347128	2.6129e-06	0.000197544	JPH3	2217	2143	1475	1640	1361	1593	930.001	735	1594	1258	1098	3429	2216	2335	1715	2813	2980	2159	1383	4079	3065	3127	2367	0	2335	3373	3991	6061	2053	5527	2450	3185	2276	2239	2536	4626
ENSG00000121552.4	17.7801	7.12307	2.55818	2.63866e-06	0.000198724	CSTA	6	0	2	4	1	10	282	391	1	0	2	12	3	6	29	3	0	3	0	0	0	0	5	0	1	0	0	0	0	0	0	1	0	0	1	1
ENSG00000142871.18	462.434	1.37045	0.364307	2.64728e-06	0.000198724	CCN1	525	396	675	690	577	453	566.999	1379	593	331	650	537	526	441	868	342	533	433	548	226	213.999	373	405	7	385	596	417	260	200.999	170	268	226	315	454	546.999	267
ENSG00000181790.11	3894.27	-1.08092	0.269082	2.70241e-06	0.000200796	ADGRB1	2824	2140	3751	1979	3274	2026	2144	1584	3369	3767	2639	4062	5036	4401	3382	2434	5345	3047	4135	3964	3664	5107	3930	0	3853	7515	4587	4110	4173	4859	5674	3609	6461	4125	3135	3573
ENSG00000124493.14	169.124	-1.52892	0.445034	2.81769e-06	0.000208281	GRM4	96.001	67	107.001	116	99	66	57	71.999	92	45	88	194	114	142	143.999	182.001	188.001	158	108.999	144	132	179	165.999	0	140	166.999	199.001	505	140.001	259.001	152	334	273	184	149	141
ENSG00000143217.9	149.402	5.00189	1.72301	2.82379e-06	0.000208281	NECTIN4	247	8	3	19	50	95	4750	2278	554	3	15	347	29	33	430	18	11	43	48	20	27	15	124	0	22	19	12	14	4	2	19	34	16	26	17	15
ENSG00000132031.13	172.652	2.57348	1.0494	2.9324e-06	0.000213408	MATN3	168	24	141	162	98	118	110	2004	123	54	60	157	98	162	410	122	55	119	99	56	138	68	114	0	103	70	82	48	72	26	121	66	89	150	36	74
ENSG00000134755.18	918.042	2.84575	1.15875	2.96955e-06	0.000215247	DSC2	996	456	318	236	885	845	16093	8520	1896	453	457	1505	659	453	1964	750	569	470	386	227	447	330	745.001	0	527	288	468	229	201	134.001	283	307	319	401	744	434
ENSG00000072110.16	3514.68	1.14444	0.289199	3.06926e-06	0.000220997	ACTN1	5675	2910	6214	6887	4226.18	5453	5199	5519.08	4991	4411	5304	3130.24	4055	4516	6115	3311	2643	4192.09	5460	1786	2557	2299	2582	19	3047	2812	2584	1852	1880	1347	2178	1799	1970	3261	2214	2084
ENSG00000167281.19	469.372	-1.40367	0.384537	3.12786e-06	0.000223695	RBFOX3	452	382.001	298	220	250.999	223.001	362	168.001	291	295.001	262	527	329	222.999	274.001	642	375	355.001	567.999	782.001	490	585.999	388.999	1	307.002	547.001	541	964	373	1381	443.001	482.999	495.001	399	462.998	760.999
ENSG00000168685.15	10.1145	3.35549	1.34049	3.30311e-06	0.000235433	IL7R	25	16	10	12	24	18	31	12	10	37	40	2	6	2	11	14	4	10	5	1	8	8	6	0	11	15	18	8	2	0	2	1	3	7	10	4
ENSG00000101445.10	331.618	-1.34481	0.362618	3.53617e-06	0.000246241	PPP1R16B	261	197	253	171	176	227	129	76	224	154	174	378	348	227	208	370	318	421	184	430	282	500	252	0	389	564	589	573	237	781	306	374	356	354	257	390
ENSG00000118160.14	1778.87	-1.29748	0.344377	3.63454e-06	0.000252261	SLC8A2	1390	1201	1320	843.001	1354	1130	522	321.999	1378	885	695	2272	1722	1227	1170	1825	1951	2017	1247	1933	1675	2664	2106	0	1769	2382	2307	2987	1437	2945	1610	2455	2428	1902	1334	2022
ENSG00000105649.10	6530.53	-1.10967	0.282823	3.65085e-06	0.000252565	RAB3A	5578	4173	4727	4391	4991	4195	2758	2140	4779	4123	3604	8593	6094	4467	4708	8028	6810	6167	5637	8643	7679	8147	6069	0	6074	9246	8036	12486	5409	11570	5292	7963	6792	5831	5818	9997
ENSG00000182795.13	35.7742	3.9261	1.54069	4.02629e-06	0.000274944	C1orf116	58	6	8	4	20	33	874	432	47	11	10	95	7	10	221	10	5	11	13	2	6	2	23	0	12	18	3	4	5	2	5	9	12	10	9	6
ENSG00000185561.10	283.695	1.19015	0.309723	4.09733e-06	0.000278001	TLCD2	669	278	579	390	502	385	439	398	564	363	351	293	316	329	615	145	277	238	366	179	156	201	247	0	211	178	186	115	77	100	187	174	171	278	221	199
ENSG00000188522.15	120.332	1.55025	0.477234	4.15492e-06	0.000281008	FAM83G	210	69	143	128	152	154	917	496	187	169	62	148	201	94	263	122	77	136	129	64	108	62	131	0	116	58	76	50	39	68	42	63	69.001	119	56	71
ENSG00000104689.10	16.977	1.75235	0.614997	4.18887e-06	0.000281505	TNFRSF10A	30	18	22	15	24	40	74	83	35	31	21	11	18	16	20	25	17	14	20	4	21	13	25	0	16	8	11	1	3	1	17	6	9	12	10	8
ENSG00000173809.18	65.8127	-1.50657	0.45136	4.21639e-06	0.000282357	TDRD12	41	22	48	27.001	41	28	27	7	46.999	36	30	52	60	43	61	41	87.001	57	46.999	75	50	119	67	0	93	136	125.001	107	49	147	47	89	74.001	95	54	86.999
ENSG00000186081.12	1698.85	8.5114	3.90968	4.23153e-06	0.000282357	KRT5	519	0	4	195	509	1363	108323	37631.8	11884.9	0	233	2775	331	19	7501	20	0	524	2	0	46	0	366	0	65	56	0	0	5	2	0	5	5	25	0	7
ENSG00000108244.17	15.0476	6.52011	2.55346	4.321e-06	0.000284072	KRT23	6	0	6	1	8	0	929	500	8	0	4	8	4	2	1	7	0	9	3	1	1	2	0	0	0	1	1	3	1	0	0	0	0	0	4	3
ENSG00000172824.16	225.409	-1.10552	0.285807	4.44949e-06	0.00028893	CES4A	184	93	134.999	130	153	154	136.001	96	189	172.001	102	283.999	233	136	164.001	277	243.999	204.001	208.002	175.999	217.001	259.001	184.999	0	277.999	308.999	331	329.999	215	286	194	296	401.999	262.001	257	332
ENSG00000056972.20	363.286	1.00923	0.259868	4.51704e-06	0.000291528	TRAF3IP2	893.002	278.001	576	535.999	584	611	1242	662.999	711	642	561	466	414	437	649.001	175	364.999	332	459	164.001	297.998	190.999	369.999	1	314.001	228	203.999	210.999	200.001	108	262	215.001	239	437.001	180	163.999
ENSG00000203812.2	11.5142	19.2369	12.0433	4.78145e-06	0.000305796	H2AC18	0	0	0	0	0	75.381	25.303	36.784	0	0	0	0	0	0	0	0	0	0	0	0	0	0	0	0	0	48.387	0	0	0	0	0	0	99.507	0	0	0
ENSG00000225783.8	34212.4	-1.277	0.344965	4.84133e-06	0.000308693	MIAT	21201	19604.8	20448.8	13106.5	22390.9	17081.7	9555.84	8327.89	26074.9	22416.9	6970.22	37106.9	40232.8	28699.7	18817.6	43232.8	28984.7	37283.7	33148.8	23558.9	49432	39030.8	31509.9	40	44862.9	56528.9	64944.9	45559.8	23563.9	36330	48784	49212	61249.8	38501.8	31028.9	51751.8
ENSG00000087494.16	112.512	2.72246	1.18919	4.92694e-06	0.000313208	PTHLH	322	53.001	137.001	48.001	131	119	3235	700	194	13	126.001	310	85.001	116	355	25	99.999	108	61.999	40	87.999	18	211	0	46	86	22.001	55	28	5	27	22.001	51	33	60	39
ENSG00000198074.10	31.7435	5.13468	2.0036	5.25673e-06	0.00032923	AKR1B10	452	4	96	83	33	63	197.81	159	183.919	30	87	7	0	0	4	3	0	3	0	2	5.462	1	15	0	2	0	0	0	1	0	0	3	1	5	0	4
ENSG00000164404.8	142.016	-1.16716	0.308557	5.2827e-06	0.000329881	GDF9	115	109	128	98	107	72	58	34	123	124	85	171	120	83	85	117	138	111	106	222	159	199	140	0	131.999	214.001	222	211	81	257	130	135	203	175.001	153	216
ENSG00000157734.14	261.93	-1.19007	0.316773	5.42284e-06	0.000334682	SNX22	244	167	145.999	90.001	196.999	148	124.999	89	263	168.999	124.001	263	288	197	194	274	305	243	239	293	262	378.999	233.999	0	291	343	369.999	331.999	165	449	242.001	399	416	295	256	345
ENSG00000226239.2	60.2969	-1.58354	0.51568	5.47149e-06	0.000336382	RP1-310O13.7	34	11	37.001	28	31	14	33	22	35	37	7	92	74	47	51	105	66	51	77	72	134	61.999	46.999	0	72	59	104	72	14	97	74.999	63	72	57	49	118
ENSG00000156486.8	54.0419	-1.6476	0.56092	5.48216e-06	0.000336382	KCNS2	33	18	27	39	29	23	15	12	18	20	24	66	31	19	38	55	47	69	22	114	36	77	46	0	29	66	74	81	47	189	58	76	68	74	48	88
ENSG00000173452.14	626.918	-1.1513	0.304769	5.56411e-06	0.000338468	TMEM196	570	581	354	243	439.999	432	177	157	441	399	369	712	448	627	688.001	659.999	797	702	457	570	612	906	609	0	748	1181	755	814	731	1082	536	636	820	520	675	656
ENSG00000242173.10	843.765	-1.55924	0.500517	5.58792e-06	0.000338942	ARHGDIG	608	388	464	493	522.001	281	243	160	544.999	290	280	1282	603	543	500.98	946	987	603.999	415	1367	1184	879.999	673	0	607	756.001	1353.99	2080	693	1923	553	1366	839	770	759	2060
ENSG00000134115.13	421.256	1.35905	0.387179	5.90896e-06	0.000356373	CNTN6	731	667.001	534	339	798	1525	414	294	738	833	756	445	388.001	400	565	168	524	303	253.001	224	259	389.999	467.999	0	287	307	374	293	222	116	200	309	301	278	220	177.999
ENSG00000156959.9	2275.64	-1.32551	0.371847	5.93281e-06	0.000356794	LHFPL4	2053	1227	1435	1695	1358	1406	896	906	1652	1105	982	2897	1682	1407	1469	2646	2609	1779	1044	3298	2692	2701	1810	0	1856	2573	2993	5036	2077	4437	2062	2805	2437	1856	2165	3561
ENSG00000164756.13	38.8903	4.71668	1.90649	5.97111e-06	0.00035808	SLC30A8	12	3	5	5	16	13	3	1110	10	1	3	6	17	5	7	58	12	9	2	2	9	9	17	0	6	8	2	0	5	1	13	2	20	6	0	1
ENSG00000188981.11	69.366	-1.62524	0.551747	6.0187e-06	0.000359915	MSANTD1	24	37	43	44.999	27	29	22	27	43	32	35	80	34	37	51	51	54.999	76	48	149	55	68	58	0	61.001	145.999	70.001	161	62.999	192	42	69.999	47.001	60	73	142
ENSG00000146285.14	177.925	-1.39387	0.405561	6.06097e-06	0.000361422	SCML4	131	180	85.999	97	87	107	45	46	131	72	93	249	107	118	165	171	210	148	50	238.999	187	201	177	0	202	275.001	295	409	124	257.001	168	206	149	147	189	238.999
ENSG00000128917.8	154.467	-1.22088	0.330929	6.13692e-06	0.0003639	DLL4	120	253	115	95	106	124	61	41	102	101	139	119	148	115	119	136	131	221	235	127	160	229	132	0	157	128	242.999	217	268	144	288	148	107	136	144	133
ENSG00000132975.8	436.219	-1.47617	0.453433	6.23496e-06	0.000368681	GPR12	356	179	263	154	254	241	134	38	260	289	248	585	334	259	527	286	636	389	383	596	236	689	302	8	348	677	602	780	628	918	396	518	699	415	547	500
ENSG00000247095.3	2171.86	-1.02873	0.271723	6.33838e-06	0.000372424	MIR210HG	1059	1143	1313	1272	1713	1105	1125	552	1767	1205	660.999	2450	3213	2861	2179	2737	2248	2089	3172	2196	2901	2634	2400	0	2253	2753	3384	2818	1448	2475	2747	2542	2499	2671	2262	2987
ENSG00000136828.19	3827.45	-1.03516	0.274574	6.67228e-06	0.000387903	RALGPS1	3310	2688	2576	2073	3005	2424	2121	1647	2653	3240	2930	6040	3358	2557	2910	5092	4569	3166	2989	4319	4960	4344	3008	0	3583	4528	5097	7290	3319	5474	2838	4856	4071	3559	4178	5575
ENSG00000271698.1	72.5097	-1.13214	0.303269	6.6883e-06	0.000387903	GS1-393G12.13	51.276	36.662	66.741	26.609	49.955	45.217	24.068	24.499	77.532	76.908	36.227	88.014	52.03	54.798	55.597	101.58	70.59	64.872	100.974	60.539	66.213	81.461	56.998	0	69.417	108.607	140.043	115.089	49.912	103.223	87.467	100.336	81.228	59.615	95.857	90.332
ENSG00000286496.1	48.2167	-1.59358	0.540141	7.01345e-06	0.000403422	RP11-527D7.4	24	16	30	21	34	20	15	1	46	15	31	53	33	31	25	35	55	29	53	50	53	72	29	0	47	63	82	88	35	96	53	79	93	44	73	73
ENSG00000157152.17	394.957	-1.3366	0.383346	7.0321e-06	0.000403422	SYN2	394	237.001	304	376	269	228	198	100	229	212	169.999	434	267	289	274	278	505	327	379	593	299	522	260	0	332	465	498	790	374	1008	285.001	468	445	361	478	615
ENSG00000141579.7	53.0933	4.87684	2.05596	7.27589e-06	0.000416279	ZNF750	81	2	2	7	4	48	2073	1045	194	0	9	147	15	7	142	7	3	12	2	9	6	4	30	0	7	10	3	0	5	1	4	4	3	2	3	7
ENSG00000263528.8	219.701	1.35063	0.393237	7.59048e-06	0.000427348	IKBKE	494	206.999	355	586	294	373	476.999	321.001	556.001	324.001	422	150.999	179	269	375	115	133.999	198	332.999	112	153	80	187	0	141	117	76	82	79	60	125	105	93	204	122	146.999
ENSG00000232187.1	21.7012	1.3155	0.377192	7.72888e-06	0.000431695	FTH1P7	25.629	40.844	46.025	24.017	64.94	25.558	25.071	31.033	59.361	58.005	75.418	12.508	19.579	12.189	19.971	13.378	14.44	18.015	19.077	11.142	11.187	9.762	21.787	0	11.127	10.896	8.488	19.836	11.113	8.089	9.516	11.435	13.463	12.979	11.47	12.379
ENSG00000006047.13	424.803	-1.28669	0.365208	7.91388e-06	0.000439191	YBX2	278	240	299	262	291	262.999	254.999	126	399.999	377.999	151	436.001	412.999	267	277.999	394.999	389	304.001	538	542	420.999	424	315.001	0	346.001	596	702.999	765	338.999	972	340	553	392	402.001	489.001	757.001
ENSG00000188674.11	182.417	-1.11965	0.303595	7.92532e-06	0.000439191	C2orf80	156	119	151	65	193	110	72.999	31	209	232	139	210	133	147	153	173	255	205.999	137	193.999	172	221	185	0	194	288.999	241	262	203.001	259	186.999	194.001	208	169	181	186
ENSG00000281183.1	98.1849	-1.09143	0.294996	7.98117e-06	0.000441132	NPTN-IT1	88	57	60	66	92	57	32	28	108	56	59	92	75	97	72	76	65	91	107	90	92	107	59	0	101	135	156	147	87	148	99	142	173	111	122	166
ENSG00000060718.22	9889.66	1.37478	0.408637	8.1292e-06	0.000445822	COL11A1	16863	6237	9086	8977	9474	8858	7907	38654	10356	12145	11422	8729	14332	11796	13660	8838	7891	8698	14985	4816	9486	5521	9977	1	7636	8469	10395	4859	5136	4744	6603	5742	6614	10419	5306	5482
ENSG00000286677.1	38.6877	-1.38849	0.416639	8.23391e-06	0.000449236	KB-1836B5.5	46	28	30	22	28	19	10	6	19	14	15	38	23	48	23	22	44	27	51	54	38	35	33	0	28	40	75	89	48	74	48	38	32	44	55	52
ENSG00000059804.16	7527.54	-1.1491	0.314945	8.46187e-06	0.000458132	SLC2A3	5112.95	3924.77	5322.7	4172.93	5908.96	4662.89	4297.74	2482.93	4868.98	7188.93	2985.98	7958.92	13399.9	8047.77	8176.75	8587.79	6830	8672.74	12059.6	6635.99	9522.85	8302.77	11277.9	1	7813.86	8891.94	9694.94	7543.91	3262.9	7984.98	9538.93	8231.83	5980.89	9611.58	5323.91	7937.98
ENSG00000135824.12	2679.13	-1.35221	0.40017	8.74833e-06	0.00047123	RGS8	1818	1025	1527	1102	1658	1789	705	443	1527	1943	1674	3218	2798	1290	1883	3587	2159	2669	3566	3181	2045	3263	1734	0	2654	4575	4073	5564	1724	6413	2039	2881	4079	2953	1958	3578
ENSG00000105376.5	175.125	-1.47082	0.469813	8.78621e-06	0.00047203	ICAM5	65	40	62	83	95	66	223	38	131	73	29	194	305	263	180	171	245	209	357	172.999	211	209	164	0	150	166	331	157	74	235	231	200	164.001	324.999	116	214
ENSG00000022355.18	246.003	-1.62084	0.578958	8.80778e-06	0.00047203	GABRA1	129	51	160	157.999	126	161	61	34	183	52	159	254	139	146	132	230.001	267.999	147	71	343	129	362.999	171	0	186	237.999	414	690	190	804.001	385	286	378	232	262	452
ENSG00000109854.14	191.943	1.00737	0.273436	9.06825e-06	0.000480114	HTATIP2	499.999	267.001	366	417.999	283	371	547	317	375	338	420.001	134	193	193.999	169	154.001	117	125	201.001	97.001	144.999	108.999	191.001	0	124.999	89	96.001	86.999	100	96	143	122.001	74	136.001	101	90
ENSG00000225978.3	88.2514	-1.98876	0.868388	9.13227e-06	0.000480114	HAR1A	25	15	45	44	43	19	8	2	40	6	3	130	101	36	50	77	56	64	74	172	134	170	50	0	87	149	211	170	69	239	71	134	78	116	61	139
ENSG00000231991.4	50.469	1.368	0.410595	9.16274e-06	0.000480114	ANXA2P2	84.23	48.076	71.068	72.988	158.207	61.397	134.816	63.281	89.221	84.043	84.965	38.767	29.849	67.143	66.131	36.371	76.172	44.354	64.759	29.434	40.324	32.181	56.241	0	25.446	15.302	35.827	6.733	13.289	8.643	37.53	26.696	46.737	49.255	66.888	42.446
ENSG00000256073.3	21.2709	-1.39279	0.424959	9.28084e-06	0.000484902	URB1-AS1	9	13	7	11	12	11	17	3	20	22	13	26	31	20	10	19	25	16	16	39	26	34	31	0	11	28	29	21	19	37	27	22	21	20	27	30
ENSG00000142185.17	16.8818	-1.68723	0.636559	9.29992e-06	0.000484902	TRPM2	13	10	9	7	10	8	11	0	14	6	13	8	20	16	26	7	28	8	24	17	32	20	17	0	8	15	22	21	13	33	19	23	28	20	16	21
ENSG00000133067.18	120.901	2.46356	1.17805	9.51219e-06	0.000494751	LGR6	217	27	173	99	168	120	3459	919	241	46	171	256	32	93	377	32	155	69	30	30	50	11	54	0	67	67	26	77	25	14	52	39	115	44	48	110
ENSG00000170091.11	17114.4	-1.24455	0.354061	9.54206e-06	0.000495088	NSG2	13955	9070	11055	11979	10547	10017	6878	5676	10525	11313	8329	24230	12924	10216	12242	20528	17633	14409	12375	25307	18502	21498	12603	0	14824	23902	20809	41846	17093	36197	12286	19386	17433	14837	15614	29506
ENSG00000182718.18	10107.1	1.15958	0.32212	9.60752e-06	0.000496376	ANXA2	14826.8	11420.9	15552.9	13862	23439.8	10939.6	25711.2	14096.7	21377.8	13890.9	14976	9011.23	7995.15	10908.9	11281.9	7140.63	13294.8	8056.65	12192.2	7732.56	8045.68	7104.82	10852.8	24	8424.55	4836.7	6993.17	4631.27	3641.71	1733.36	7955.47	6121.31	6656.26	9967.74	13088.1	10478.6
ENSG00000147642.17	2556.58	-1.06355	0.291077	9.61377e-06	0.000496376	SYBU	2248	3002	1792	1683	2261	1092	1629	798.999	2276	2533	2413	2646	2141	2232	1440	2338	2784	1963	2080	3778	2346	2975	2603	0	2419	2980	2930	4790	2021	4117	2218	2636	2393	2691	3534	4082
ENSG00000240990.10	6.44976	-10.5204	7.09172	9.98887e-06	0.000511471	HOXA11-AS	0	0	1	0	0	0	66	0	3	29	0	0	0	0	0	0	0	7	0	42	35	3	1	0	0	0	0	0	0	1	0	0	0	0	0	122
ENSG00000162728.5	1113.99	-1.35955	0.410215	1.00028e-05	0.000511471	KCNJ9	790	936	567	666	536	526	358	342	542	1689	389	1312	900	619	641	1448	1046	870	1286	1466	1303	1152	982	0	1004	1932	1339	2675	785	2527	831	1292	1048	1105	942	1740
ENSG00000198483.13	69.8055	1.4666	0.477454	1.03611e-05	0.000527246	ANKRD35	97	33	62	120	67	79	392	323	77	170	111	71	69	57	115	54	52	38	40	57	68	64	78	0	43	24	51	40	32	24	26	53	38	48	44	60
ENSG00000161249.21	76.7906	2.90803	1.42184	1.03991e-05	0.000527908	DMKN	233	18	62	22	57	73.001	680.001	792.004	124	26.001	28	110.999	89.999	21	228	26.998	18	67	28.001	17.999	24	26.999	120.002	0	21.999	18.001	23.001	19	7	8	9	41	23	22.001	16.999	25
ENSG00000186994.11	293.898	-1.42738	0.452244	1.04495e-05	0.000529201	KANK3	182	248.001	196	151.001	199	126	116	37	208	143.999	166.999	399.001	272	207	232	299	279	203.001	216.001	531	373.999	347	203	0	260	306.999	348.999	642	181	616	245	335.001	258	294.999	347	464
ENSG00000177875.5	6353.91	-1.04195	0.287039	1.06256e-05	0.000536836	CCDC184	5855	4728	4771	4571	4803	4742	2795	2111	5067	5258	3143	8388	5432	4884	4659	7517	7186	5959	4263	7393	7761	7983	6146	0	5929	8699	8129	11082	5715	11045	5444	7581	6787	5283	5536	8695
ENSG00000107954.10	666.821	-1.09511	0.304426	1.10418e-05	0.000552771	NEURL1	475	310	557	665	397	407	251	223	392	364	223	797.001	701	689	528	702	671	612	793	907	677	730	583	0	639	779	836	1254	579	1236	449	848	650	996	612	954
ENSG00000148408.13	2476.91	-1.02594	0.283297	1.10716e-05	0.000552771	CACNA1B	2014	1749	1397	1397	1633	1300	1013	1364	1534	1823	1079	3914	2247	1910	2022	3416	2808	2160	2003	2640	3666	2577	2310	0	2171	3338	3158	5257	2352	3574	2184	3182	2498	2177	2326	3676
ENSG00000285972.1	41.2368	-4.12555	1.94772	1.11317e-05	0.000553161	CERNA2	1	14	1	7	1	0	10	12	9	11	3	6	17	1	16	49	13	42	11	11	76	50	21	0	1	9	34	33	131	16	639	6	43	3	11	4
ENSG00000148926.10	2745.04	-1.26401	0.369002	1.14143e-05	0.000563236	ADM	1768	1120	1424	2095	2033	1168	1485	597.001	1727	2558	676.001	2946	4428	3634	3559	3780	2591	2265	4899	2540	4685	2222	2944	0	2136	2728	3596	3584	1505	3959	4426	2611	2474	3636	2172	3826
ENSG00000110786.18	1500.94	-1.20057	0.342722	1.14579e-05	0.000564076	PTPN5	1238	976.001	883.001	848	970.001	1037	473	495.999	1195	496	866	2322	1283	1242	1403	1332	1907	1238	1058	1710	1527	2036	1171	1	1381	1778	2027	2410	1828	2871	913	2129	1884	1281	1677	2256
ENSG00000141837.22	996.02	-1.05025	0.291545	1.15343e-05	0.000564531	CACNA1A	906.997	713.002	662	570.002	636	620.001	298.999	456.001	756.999	783.001	626	1199	951	727.999	811.998	1093	1167	790	841.001	1095	1086	988	946	0	845	1234	1473	2006	845	1860	869.001	1188	1098	1058	834	1559
ENSG00000148826.9	747.578	-2.37285	1.16211	1.15472e-05	0.000564531	NKX6-2	507	370	964	144	490	58	62	54	515	490	526	619	206	502	273	537	1064	761	113	585	607	1270	850	0	536	990	986	1458	268	186	6972	719	734	507	348	355
ENSG00000140488.16	1238.84	-1.24471	0.361437	1.16792e-05	0.000568363	CELF6	1207.63	1004.7	126.085	641.441	859.495	710.508	470.366	245.759	838.303	1534.98	654.257	1426.65	1096.24	961.374	910.956	1112.92	1410.31	1176.77	1183.91	1540.38	1308.26	1568.58	1498.01	0	1272.44	1912.85	1843.94	2369.72	1153.98	2211.9	1124.63	1487.76	1311.06	1236.22	1369.63	1842.49
ENSG00000123388.4	10.8118	-14.3563	11.8488	1.17329e-05	0.000569664	HOXC11	0	0	0	0	0	0	387	0	0	110	0	0	0	0	0	2	0	2	0	7	56	1	0	0	0	0	0	0	0	1	0	0	0	0	0	230
ENSG00000168993.15	363.73	-1.27488	0.375337	1.18258e-05	0.000570743	CPLX1	253	450	219	243	164	125	147	263	203	404	146	464	302	206	197	480	332.999	342	283	389	518	443	293	0	296	552	492	713	318	638	649	453	328	285	215	482
ENSG00000067842.18	397.112	-1.29188	0.383496	1.18729e-05	0.00057122	ATP2B3	359.999	306	261	211.999	241.001	301	99.001	58	292	110	174	453.001	310	441.001	283	353.999	430.999	468	396	449.001	334	490	357	0	397	560.001	510.998	680.001	349.999	833	303	506	478	540.001	286.999	586
ENSG00000110492.16	11478.7	1.31282	0.394817	1.21446e-05	0.000580814	MDK	29013	15450	23161	22530	18640	25008	20017	23654	23122	38011	25217	8860	9884	11487	13615	7133	6070	7172	11176	3351	6748	4621	7472	1	7587	5222	5017	3698	9120	1078	8025	4410	5237	6583	7384	4387
ENSG00000185988.15	69.1171	-1.31072	0.393955	1.21975e-05	0.000580814	PLK5	44	31	63	55	64	45	23	5	63	42	32	65.001	77	51	60	41	51.999	65	78	72.999	45.999	65	62	0	62	83	123	131	51.001	118	88	119	81	80	68.999	94
ENSG00000225465.10	1080.96	-1.06322	0.297349	1.23821e-05	0.000586967	RFPL1S	1235	1322	957.999	757	915	787	635.853	403.88	856	778	669	1166.49	798.859	904	1076	744	1304	921.798	1216	1092	801	1361.87	925.927	0	1089	1472	1475.85	484.732	1299	2130.83	1265.86	1099.88	1288	1122	1334.88	1249.79
ENSG00000013293.6	736.469	-1.32891	0.404103	1.23943e-05	0.000586967	SLC7A14	1172	385	811	267	529	495	317	70	746	379	449	892	1064	1262	728	550	773	702	492	593	542	969	694	0	940	873	860	729	1287	850	971	829	773	552	991	640
ENSG00000065833.9	1019.97	1.11879	0.315883	1.25753e-05	0.000591571	ME1	2091	1666	2555	1800	3183	1453	2245	1097	3681	1836	2510	544	691	695	705	446	797	525	623	580	569	656	989	0	611	468	556	464	673	231	931	593	453	436	559	477
ENSG00000069869.17	752.891	1.04556	0.292999	1.29304e-05	0.000605585	NEDD4	1154	663	1277	1220	928	1073	704	1193	970.001	702	901	732	762	1022	1184	660	711.999	860	969	467	594	588	742.001	0	703	687	647	459	311	263	688.001	428	460.999	802	502	454.001
ENSG00000182230.12	23.4739	-2.05922	0.979139	1.34561e-05	0.000624307	FAM153B	7.506	6.315	11.29	10.001	6.397	4.88	3.689	6.032	8.989	4.391	2.135	36.751	24.558	34.983	25.463	8.28	43.001	11.76	41.184	5.896	39.893	18.632	33.136	0	16.593	11.73	41.191	20.285	6.317	29.254	50.927	47.583	42.31	13.997	21.202	38.606
ENSG00000006747.15	79.0754	2.67235	1.36698	1.34878e-05	0.000624307	SCIN	114	15	133	5	278	13	33	858	55	10	127	42	15	27	115	15.999	11	33	34	10	15	8	23	0	36	36	25.999	9	41	10	31	27	27	11	40.999	22
ENSG00000255410.2	80.5026	-1.10316	0.312659	1.35071e-05	0.000624307	RP11-732A19.6	56	48	55	47	66	38	31	24	103	45	46	94	67	53	45	71	67	57	71	100	81	93	92	0	117	109	154	99	59	118	75	104	125	88	95	126
ENSG00000179698.14	101.494	-1.13759	0.324824	1.36197e-05	0.000625415	WDR97	70	90	90	43	80.001	63.001	44	38	108	75.999	52	109	99.999	65.999	60.999	63	70	86.999	119.999	79.999	91	97.999	76	0	126.999	128	201	134.001	77	107	128.001	173	141	116.001	131.001	149
ENSG00000134873.10	83.3952	1.95825	0.908901	1.40493e-05	0.00064194	CLDN10	230	94	62	21	80	60	270	285	146	267	104	222	77	95	386	32	25	61	69	31	23	61	96	0	81	30	33	27	20	11	11	24	40	30	78	19
ENSG00000053524.13	202.793	-1.23233	0.364348	1.44957e-05	0.000654285	MCF2L2	249	148.999	134	142	120.001	114.999	85	72	117.999	103	99.999	239.001	220.999	163.999	156	296	257	176	121	232	193	219	230.001	0	138.001	166.999	247.001	551	154.001	386	187	296.001	208.001	162	173.001	279
ENSG00000150687.12	1600.71	1.29188	0.392884	1.46733e-05	0.000658284	PRSS23	2865	1649	1961	1675	1998	1300	1891	4165	1739	7166	3398	1499	1303	940	2046	1470	1414	1549	1673	1256	1098	725	921	0	928	1363	950	1396	649	365	770	910	910	845.001	2075	1301
ENSG00000227014.6	38.9682	-1.42756	0.47473	1.48281e-05	0.000660064	FKBP14-AS1	32	24	26	11	21	11	7	14	15	50	25	39	41	30	24	68	42	45	47	42	57	54	35	0	38	48	42	78	24	49	45	29	39	45	24	39
ENSG00000146233.8	237.627	1.14663	0.331534	1.51712e-05	0.00067048	CYP39A1	527	241	380	371	398	368	393	350	465	281	440	261	221	260	251	173	215	175	219	159	160	145	212	0	182	170	181	110	181	47	114	144	178	185	281	146
ENSG00000106546.14	1126.15	1.62117	0.634207	1.53798e-05	0.00067828	AHR	2329.55	358	1939.04	863	1895.99	1398	1723.62	4168.3	1350	331	990	1545.88	813	1144	2831.81	679	1147	1175	1200	452	1157	546.02	752.889	1	736	1016	620	500	377	378	692	563	923	1405.44	415	455
ENSG00000185666.15	486.836	-1.48506	0.522215	1.57916e-05	0.000693554	SYN3	457	322	153	93	168	153	101	96	168	79	172	825	272	367	315	558	685	576	317	697.001	1034	583	428	0	374	651	524	1056	294	887	511	530	538	511	359	1032
ENSG00000273428.4	28.7198	-1.26264	0.382774	1.61473e-05	0.000699023	RP4-539M6.22	21	9	13	7	13	13	16	8	15	29	12	24	31	32	22	23	26	21	36	38	37	24	23	0	38	57	43	43	22	38	21	39	48	31	37	66
ENSG00000141401.12	425.046	1.54219	0.572949	1.64754e-05	0.000710321	IMPA2	1040	401	949.999	989	411.002	816.999	1109	1237	578.999	1132	496	313.999	561	395.999	531	630	197	455.001	620	96	301.001	187	410.001	0	303.999	282.001	203.999	104.001	141	70	297	114.999	172	329	56.999	146
ENSG00000100345.22	10677.3	1.01325	0.289858	1.68277e-05	0.000722566	MYH9	20024	7935	17111	18639	14918	15892	25560	15955	16089	14937	15686	10557	12082	13499	20335	8692	8955	12692	13567	4827	7904	6540	11313	7	9732	7898	6868	5358	5198	4245	6752	7089	6218	10162	6360	7201
ENSG00000270039.1	34.3936	-1.06845	0.307907	1.71185e-05	0.000730974	RP11-571M6.17	34	23	38	31	23	13	22	13	46	40	58	34	36	32	35	39	29	27	28	37	33	39	44	0	32	57	37	46	41	38	29	24	27	31	49	27
ENSG00000287243.2	408.737	-1.58844	0.617342	1.71271e-05	0.000730974	THCAT155	104	309	122	90	98.001	36	95	183.001	80	255	97	325	433	175	314	896.001	333	690	556	495.999	667	836	478	0	235	901	447	756	192.999	626	824	370	475	395	219	481.001
ENSG00000206075.14	76.3068	5.97885	3.71279	1.72692e-05	0.000735212	SERPINB5	36	0	0	12	21	65	3584	1576	382	1	7	157	39	3	282	1	0	16	0	0	2	0	40	0	7	4	1	2	0	0	2	1	1	0	0	0
ENSG00000270171.1	145.838	-1.1828	0.351108	1.77564e-05	0.000750269	RP11-338N10.1	114	97	83	39	126	61	38	38	97	95	60	231	101	99	94	123	158	121	110	167	172	168	108	0	179	259	219	306	126	225	118	219	215	146	179	210
ENSG00000135378.4	76.624	4.12868	2.20133	1.82988e-05	0.000764124	PRRG4	315	2	15	34	82	75	2272	1105	283	8	12	116	13	6	246	3	2	21	2	1	7	3	109	0	11	9	2	5	5	5	3	15	7	2	3	2
ENSG00000277639.2	56.7774	1.55721	0.597106	1.8337e-05	0.000764124	RP11-467J12.4	102	100	94	56	226	131	299	109	108	77	111	33	23	43	52	101	59	37	62	19	38	98	35	0	35	10	19	20	62	4	22	10	19	19	24	42
ENSG00000272711.1	59.7699	1.11853	0.328039	1.87029e-05	0.000774799	HK2-DT	95	62	82	106	87	96	95	105	103	105	114	42	57	94	69	40	43	61	92	31	49	39	36	0	56	40	32	32	38	14	42	31	28	53	70	41
ENSG00000086062.13	1183.88	1.35332	0.441188	1.88833e-05	0.000780742	B4GALT1	3250	813	2270	2380	1601	1871	3161	2383	1943	831	1679	1515	1076	1237	3121	640	1163	1249	1978	469	712	488	1059	1	844	1099	558	380	496	273	425	644	710	1070	563	611
ENSG00000153551.14	172.74	1.33465	0.429899	1.89675e-05	0.000782696	CMTM7	294	248	231.999	343	370	242	266	278.999	198	146	377	221.999	121	209.001	237.001	135	191	223.001	237.999	71.001	98	63.999	184	0	130.001	71	78	57	53	19	149.001	67	103	102	179	249
ENSG00000101958.14	1131.72	-1.2626	0.392197	1.98147e-05	0.000814479	GLRA2	859.001	874.999	719	569	943	716	428	187	887	296	626	1327	743.001	722	1292	911	2060	961	753	1137	965	1915	896	0	1121	1245	1398	1691	1645	1590	1326	1628	1623	939	1657	1307
ENSG00000187773.9	647.943	-1.59075	0.638936	2.02371e-05	0.000825433	DIPK1C	445	675	389	161	225	163	205	273	337	3443	818	255	699	215	182	694	843	519	771	570	756	862	406	0	292	1083	546	322	932	812	1421	317	630	816	1024	225
ENSG00000105409.19	17445.9	-1.0136	0.295111	2.04169e-05	0.000828965	ATP1A3	15025.2	15146.8	10781	9924.49	11930	11760	6747	7834	11034	13799	8610	22708	15894	10506	11541	22656	18072.9	19311	13286.5	20623	19385	23820	17376	5	16145	27960	22050	32583	13697	29818	16448.6	21255	18234	14943	13957	24892
ENSG00000166897.16	1441.61	-1.35346	0.446408	2.04759e-05	0.000828965	ELFN2	769	1101	907	708	960	872	658	171	1214	429	1038	1318	1157	904	1044	1059	1529	1122	1200	2447	1564	1867	1111	0	1083	1465	2186	3178	1079	3629.99	1773	1546	1569	1565	1570	2412
ENSG00000249853.9	162.997	-1.34446	0.440843	2.05464e-05	0.00083005	HS3ST5	159	126	109	90	111	67	80	39	134	48	128	181	254	171	163	149	177	259	57	155	145	185	131	0	190	227	85	232	173	272	207	212	243	97	180	239
ENSG00000169583.13	11.0172	4.0814	2.24908	2.06923e-05	0.000832765	CLIC3	3	1	1	1	10	2	292	228	8	1	3	4	1	9	20	0	3	9	1	1	1	1	6	0	3	2	14	0	2	1	0	2	1	3	0	4
ENSG00000008056.14	2319.83	-1.01132	0.295884	2.15587e-05	0.000862716	SYN1	2081.07	1753.11	1652.13	1249	1839.83	1617.11	989.706	740.554	1773.33	1645.12	1433.4	3243.4	1793.91	1673.28	1703.18	2666.71	2832.67	2226.43	1862.9	3165.76	2295.66	3074.06	2129.96	0	2314.51	3403.5	2771.04	3677.24	2104.52	3855.16	1984.97	2892	2411.47	2058.1	2274.9	3217.12
ENSG00000234177.5	91.2379	-1.34468	0.450853	2.3894e-05	0.000941924	LINC01114	100	87	75	25	49	43	28	35	69	24	51	63	96	79	23	76	122	92	30	113	122	143	83	0	66	106	137	112	94	159	173	101	119	128	127	89
ENSG00000135842.17	547.375	1.45661	0.536921	2.40386e-05	0.00094586	NIBAN1	1822	480	1837	912	1410	719	1353	963	999	1473	676	446	641	347	1100	345	272	367	589	279	328	163	602	0	321	260	198	71	99	78	333	271	213	493	232	279
ENSG00000146005.4	2905.57	-1.049	0.311688	2.42137e-05	0.000950984	PSD2	2293	1645	1925	1607	2166	1878	1260	839	2219	2382	1429	3835	2437	1693	2464	3166	3245	2682	2171	3670	3304	3641	2441	0	2639	4460	4204	5888	2443	5382	2301	3559	3338	2675	2849	4387
ENSG00000118985.16	365.922	1.39745	0.490172	2.43792e-05	0.00095571	ELL2	711	354.994	380	557.989	490	395	3059.97	1521.95	601	221	567.991	333.988	215	247	524.992	346	368.971	289	351	198.958	209	277	266	0	326.946	169	383.973	153	137	84	274	218	196	259	356	275.882
ENSG00000183018.9	1413.12	-1.08408	0.324676	2.46971e-05	0.000966383	SPNS2	1342	835.999	897	834	975	1000	834	435	995	715	568	1715	1369	873	1632	1445	1479	1260	1222	1773	1557	1767	1308	0	1280	1944	2239	2649	1261	2452	1233	1761	1519	1322	1128	2128
ENSG00000135439.12	4788.8	-1.05446	0.314522	2.4968e-05	0.000972066	AGAP2	3601	2800	3409	3609	3146	3200	1975	1977	3089	5110	1997	6487	4743	3989	3253	6177	4967	4558	4445	5866	5553	5389	3784	0	4320	6166	6354	9779	3967	8141	4281	5596	4850	5002	3675	6985
ENSG00000183347.15	75.798	3.41981	1.97734	2.49801e-05	0.000972066	GBP6	110	3	36	71	42	94	2240	988	343	1	25	120	20	16	346	3	2	61	15	8	30	11	29	0	20	7	11	3	14	3	16	10	11	9	4	10
ENSG00000239445.6	90.7146	-1.27931	0.414503	2.55573e-05	0.000986937	ST3GAL6-AS1	81	126	54.001	29	73.001	65	56.999	65.999	77.999	128	159.999	85.001	77.999	65.001	65	115.999	79	70.999	53.001	71	81.999	104	75	0	68	99.001	96.999	77	111	87	74	84	82	53	98	87
ENSG00000130287.14	19451.6	-1.12106	0.33987	2.55954e-05	0.000986937	NCAN	22234	25646	16950	12451	16446	11793	5887	5295	15995	7532	21256	22077	12748	12109	13132	17096	28509	19189	7886	23009	24430	26941	18083	18	15294	26170	24935	32028	17867	25140	25553	21846	22078	18038	18678	21144
ENSG00000284610.1	43.6826	-1.11819	0.339568	2.61761e-05	0.00100203	RP11-481A20.11	34	24	36.681	38	19.34	32	22	24	45	29	47	45	39	32	44	36	35	38	60	42	46	29	42	0	35	46	57	63	57.999	90.915	35	39	53.292	45	57	59
ENSG00000147883.12	190.685	1.5084	0.59715	2.71744e-05	0.001031	CDKN2B	263	107	231	287	218	269	1460	1001	331	96	294	208	110	180	301	166	86	226	128.999	164	74	115	137.001	0	99	127	97	308	66	109	94	113.999	60	132	73	141
ENSG00000184408.10	1064.44	-1.02291	0.306399	2.72033e-05	0.001031	KCND2	1288	896	1046	469	730	740	641	403	654	756	1158	1284	1219	1266	755	866	1191	681	782	1311	662	1171	1042	0	1038	1258	1134	2105	1342	1572	905	1117	1214	931	1495	1401
ENSG00000248485.2	755.459	-1.15075	0.35432	2.72251e-05	0.001031	PCP4L1	278	256	362	288	386	249	859	338	453	555	321	755	1452	699	1255	1303	794	903	1280	416	949	1097	737	0	1038	1687	977	767	464	957	1139	534	658	1183	446	545
ENSG00000253230.9	3219.35	-1.23327	0.39394	2.7828e-05	0.00105007	MIR124-1HG	1875	1219	1693	1545	1800	1752	687.999	944.999	2318	1357	659	4031	2931	2111	1380	3598	2233	2931	2627	3249	4395	3346	1926	0	3647	4926	6236	7383	2855	4229	3031	4558	5760	3064	3568	6930
ENSG00000122861.16	150.453	1.47799	0.571609	2.79014e-05	0.00105097	PLAU	159	72	246	239	150	176	1138	577	190	33	116	165	225	199	371	138	102	298	237	76	82	112	88	0	101	124	108	131	49	31	79	79	62	157	93	54
ENSG00000250241.6	184.979	-1.07137	0.32567	2.91824e-05	0.00108379	RP11-9G1.3	134.001	154.999	152.999	88	164.001	94	66	78.002	173	175.001	120	184.999	150.999	142.999	169	218	172	187	128	200.001	180.001	259	185.999	0	197.001	247.999	285	271	149.002	354.999	152	161	211	188	177.999	219.001
ENSG00000184363.10	150.95	3.46999	2.11131	3.05195e-05	0.00111199	PKP3	388	4	36	8	97	85	3263	2020	293	33	9	195	55	21	280	34	13	23	9	14	20	24	207	0	11	6	27	40	2	1	38	64	8	2	13	12
ENSG00000286743.1	19.6888	-1.3853	0.500658	3.08134e-05	0.00111693	RP1-77H15.2	20	6	24	5	13	6	2	2	16	29	20	24	23	18	8	23	17	11	37	27	21	26	20	0	23	28	29	20	26	22	32	15	15	17	21	25
ENSG00000260464.1	87.7482	-1.18734	0.376249	3.09283e-05	0.00111918	RP4-561L24.3	74	48	69	54	67	32	35	32	42	33	50	107	70	51	58	50	99	82	84	136	70	125	74	0	86	130	124	168	65	176	69	111	115	89	95	172
ENSG00000197956.10	658.498	1.23715	0.403004	3.17585e-05	0.00114726	S100A6	1158	516	1318	1464	1198	732	2724	1437	1248	552	801	836.001	532.001	523	873	537	554	545	633	315	462	431.999	492	0	563	433	382	233	341.999	174	398	474.999	338.999	826	447	527
ENSG00000139973.17	1099.07	-1.22434	0.401227	3.49226e-05	0.00124248	SYT16	1119	700	638	602	718	818	363	238	865	412	697	1168	760	817	1167	719	1594	962	545	1456	772	1461	951	0	1039	1672	1641	2443	1224	2316	780	1368	1236	957	1078	1397
ENSG00000112280.18	1544.82	1.64709	0.780345	3.54899e-05	0.00125669	COL9A1	3835	845	1995	902.999	1001	2429	965.001	13649	1413	1394	1167	1690	1834	1989	3543	977.999	524	1198	1736	493.999	562.001	849	1113	0	1603	832	1158	262.999	842.999	95	637	1237	854.001	1029	477	582.999
ENSG00000102466.16	1395.98	-1.08489	0.337843	3.55e-05	0.00125669	FGF14	931	1315	919	573	1344	1034	641	290	1406	1385	2457	1540	1415	1481	1291	1099	1345	1205	910	1388	1170	1795	1458	0	1699	1776	2057	1699	1664	1130	1080	1628	1475	1528	1505	1466
ENSG00000186862.20	457.679	-1.30163	0.450865	3.61748e-05	0.00127844	PDZD7	344.001	190	343	194	343.999	247	140.999	47.999	312	178	92.001	545	390.001	259.999	326.001	386	684.001	334.999	406.001	543.998	504.001	646	466	0	474	573.999	789	931	276	902.999	415	802.001	733	514.001	369	791.999
ENSG00000143341.12	1493.68	1.47226	0.598249	3.63611e-05	0.00128075	HMCN1	4376	606	3174	4410	2840	1978	1835	4361	1879	511	3668	1203	1257	1760	2075	717	1524	1829	2155	495	671	549	743	0	628	1215	1289	639	667	495	583	509	609.999	733	469	505
ENSG00000237264.4	18.3649	1.08957	0.340929	3.66635e-05	0.0012813	FTH1P11	31.932	36.146	33.113	39.945	34.872	34.423	32.865	27.368	40.879	45.221	32.931	21.282	18.816	15.72	17.231	14.581	13.428	19.426	15.939	8.528	8.726	11.638	9.648	0	7.192	12.31	8.102	10.032	14.199	7.36	2.227	17.178	6.862	13.311	13.786	6.44
ENSG00000105963.15	974.319	-1.09992	0.345187	3.67399e-05	0.0012813	ADAP1	851.178	584	654.489	635.683	716.979	721.442	557	320.028	802.742	465.192	606.495	1426.77	708.999	645.975	846.98	1087.3	1169.86	867.916	656.27	1379.12	1006.4	1175.5	821.525	3	857	1073.4	1113.98	2332.57	976.344	1827.76	696	1388.12	947.632	745.67	952.381	1475.64
ENSG00000134757.5	349.391	5.57275	5.24846	3.70085e-05	0.00128479	DSG3	73	0	3	51	79	334	11391	6295	1309	0	15	888	53	0	1739	0	0	47	0	0	3	0	113	0	17	6	0	0	0	0	0	2	2	9	1	0
ENSG00000130829.18	264.826	-1.32176	0.467632	3.73222e-05	0.00129097	DUSP9	103	86	125	194	113	106	129	93	139	140	47	401	340	225	314	337	197	199	285	467	398	213	187	0	188	266	399	712	183	599	188	282	191	301	265	435
ENSG00000188641.14	1036.18	1.31081	0.460375	3.76706e-05	0.00129667	DPYD	2444	1395	1339	647	1889.18	3909	739	673	1814	987	2231	883	1203	1115	1328	606	737	1129	690	620.901	428.325	1025.21	899	0	1218	505	1985	763	361.999	186.114	323	872	648.001	768	844.999	569.171
ENSG00000104892.17	34.6049	2.41003	1.50289	3.87873e-05	0.00132434	KLC3	34	5	8	13	14	25	594.999	415	100	6	3	57.001	31	26	83	19	5	19	34	7	15	20	24	0	20	14.001	22	17	1	11	12	15	7	19	4	26
ENSG00000153113.24	3679.69	1.03363	0.321934	3.91261e-05	0.00133272	CAST	5547	3350	5805	4522	5895	4840	8324	7110	5220	4489	6059	3552	3748	4596	5707	3253	4017	3410	4199	2226	2382	2649	3407	0	3334	2440	2569	1924	2369	927.002	2913	2088	2343	3393	3436	2517
ENSG00000258498.8	314.157	-1.17935	0.385181	4.02396e-05	0.00135858	DIO3OS	161	147	214	146	181.001	129.001	86	53.999	281.999	204	104.999	367.999	395.999	441	541.001	285.999	177.001	780	671	222	344.999	383	305	0	578	677	379.001	220	173.999	139.001	399	324.999	491	664	284	278.001
ENSG00000160781.17	992.118	-1.3295	0.480127	4.04112e-05	0.00136221	PAQR6	795	871	654.999	432	771.001	251.999	299	126	1000	719	1223	731.999	776	820.999	470.999	668.999	1410	732.001	817.001	1664	819.001	1612	749.001	0	801.001	1523	1217	1116	491.001	2039	1418	961.001	1308	1194	1167	1348
ENSG00000228630.5	12.9358	-6.32288	6.99001	4.05868e-05	0.00136595	HOTAIR	1	0	0	0	0	0	343	0	1	78	0	0	2	0	0	3	2	1	2	18	58	0	0	0	0	0	0	0	0	1	0	0	0	0	0	254.999
ENSG00000163141.20	48.5051	1.95745	1.12975	4.07175e-05	0.00136817	BNIPL	30	19	14	32	22	23	1001	587.001	78	16	16	55	20	19	30	20	27	18	24	13	31	14	19	0	22	18	30	19	21	17	19	25	12	13	14	21
ENSG00000198944.6	37.8158	-1.43457	0.5759	4.10365e-05	0.00137671	SOWAHA	32	16	24	8	18	25	12	7	35	3	23	47	23	19	29	13	45	26	24	63	38	67	25	0	43	55	46	56	62	101	45	46	51	24	39	57
ENSG00000169758.13	263.019	-1.16178	0.377681	4.12039e-05	0.00137795	TMEM266	217	166	227	136	182	156	153	73	214	168	172	354	275	169	149	348.999	308	233	148	425	313	279	212	0	211	233	386	486	238	530	256	262.001	249	237	324.999	411
ENSG00000214140.11	63.804	-1.52157	0.669759	4.14857e-05	0.00138519	PRCD	52	24	69	47	52	29	24	14	64.001	25	11	49	67.001	75	68	33	61.999	77.999	70	58	68.001	75.999	51	0	35.999	79	46	54	43	83	73	79	77	58	46	64
ENSG00000152104.12	1833.68	1.0239	0.321266	4.25281e-05	0.00140888	PTPN14	3202	1915	2916	2290	2922	2210	3297	3083	2720	1613	4547	1820	1421	2204	4117	1286	1960	1538	1864	1176	995	1078	1442	11	1399	1296	1014	872	1097	699	1141	918	1312	1944	2253	1400
ENSG00000160606.11	55.7139	1.31267	0.473082	4.33317e-05	0.00143326	TLCD1	117	46	73	84	70	83	97	126	78	79	71	39	46	106	70	43	65.001	65	92	34	65.001	47	42	0	48	23	28	23	18	8	45	18	16	64	66.001	33
ENSG00000286353.1	49.7303	-1.45503	0.606254	4.39703e-05	0.00144593	RP11-122D19.2	39	30	20	19	22	15	10	9	17	10	14	81	42	35	32	78	81	49	23	60	122	63	27	0	26	54	57	96	59	84	46	58	67	37	25	145
ENSG00000164398.15	531.336	-1.00743	0.316993	4.47066e-05	0.00146728	ACSL6	431.001	507.715	393.119	293.999	402	255.001	173.001	265.999	458.673	636.436	456.999	554	477.999	339	300	665.679	499.759	440.999	339.483	596.001	521.001	668	426.806	0	567.999	698.34	730.308	982.001	447	945.999	456	545.999	615.754	516	488	699.205
ENSG00000134463.15	175.061	1.13861	0.371176	4.52808e-05	0.00148158	ECHDC3	268.999	251	299	345	297.001	205	366	198	151	275	189	150	310	208	320	198	133	144	315.999	137	104	94	157	0	137	150	68	51	57	48	89	95	83	271.999	150	147
ENSG00000197322.4	20.4657	-1.48035	0.639679	4.57608e-05	0.00149262	C17orf102	9	11	6	11	13	3	9	3	13	8	12	24	40	19	22	8	17	9	27	41	10	32	21	0	14	24	21	24	19	43	12	33	14	30	38	47
ENSG00000174938.15	6923.56	-1.11277	0.36018	4.60843e-05	0.00150086	SEZ6L2	7332	4242	4602	4038	5140	4604	2710	2396	4517	3693	2873	9877	6463	4307	4733	8275	7865	6501	4697	7856	8385	9045	6887	0	6237	8167	8445	12566	5268	10399	5922	8670	6897	5611	5425	9506
ENSG00000111405.9	11.8783	2.70042	1.79831	4.66042e-05	0.00151313	ENDOU	10	2	21	8	1	11	259	190	11	3	13	7	9	3	8	2	3	2	12	3	7	5	5	0	1	5	4	1	3	1	3	2	4	0	3	7
ENSG00000251209.9	41.7867	-1.76872	0.973773	4.70396e-05	0.00152258	LINC00923	6	7	16	22	13	1	2	11	56	20	26	29	47	23	6	21	9	81	68	71	32	64	52	0	41	55	48	74	23	102	22	61	43	86	39	71.001
ENSG00000196136.18	76.6739	3.03337	2.06617	4.80018e-05	0.00153729	SERPINA3	1120.54	2	71	37	36.102	34	202	827.238	90	13	23	88	48.999	28	76	28	0	26	41	10	19	10	25	0	30	0	2.35	10	4	10	13	12	3	32	5	14.483
ENSG00000137801.11	2520.75	1.55746	0.739233	4.87154e-05	0.0015531	THBS1	4203	2432	4623	3296	3001	2843	3877	10263	4564	652	5991	2092	1865	2113	11515	1102	1576	2174	2864	990	792	1181	1546	0	1311	1000	2634	947	919	341	832	1114	847	2057	2212	744
ENSG00000103067.14	41.2631	3.20408	2.22046	4.96695e-05	0.00157403	ESRP2	141	2	7	6	46	24	1021	686.001	82	4	4	85	31	11	105	6	1	19	10	5	4	3	52	0	0	12	4	1	4	3	1	12	7	5	6	5
ENSG00000133687.16	1992.51	1.16069	0.387058	5.0047e-05	0.0015797	TMTC1	3615	1602	3532	3650	2858	2273	2250	4223	2185	1175	3207	2404	1529	2527	4179	1283	2909	1497	2944	967.001	1221	1267	1125	0	1252	1942	1250	960	1071	740	1123	894	1467	2816	1468	1300
ENSG00000189334.9	198.368	4.10472	3.17356	5.09546e-05	0.00160038	S100A14	199	3	5	43	48	191	6391	3991	731	0	9	234	33	6	820.001	0	1	16	5	1	4	0	79	0	11	7	1	1	3	1	2	14	0	4	1	0
ENSG00000057294.16	445.338	1.16245	0.390693	5.26358e-05	0.0016483	PKP2	1386.99	276	598	614.992	683	513.983	1158.98	873.964	587.99	657.982	454.991	525	547	624.96	869	431	337.975	365.981	799.975	147.979	561.996	270	418.969	0	358.997	198	250.966	245.965	201	139.956	223	280.951	266	434	203	271.988
ENSG00000204583.10	8.04657	-3.98242	3.07672	5.33884e-05	0.00166693	LRCOL1	0	0	5	2	0	0	0	0	3	109.999	1	2	21	2	1	4	0	3	11	2	11	1	2	0	1	2	3	0	12	5	88	1	4	4	1	0
ENSG00000255136.3	38.7563	-1.65446	0.886093	5.60644e-05	0.00172755	CTD-2562J17.4	18	14	25	14	22	13	11	3	30	7	17	32	32.001	40	26	29	28	33	54	53	29	44.001	16	0	25	35	37	82	46	90	27	48	37	37	44	65
ENSG00000100346.18	395.843	-1.29069	0.478755	5.62097e-05	0.00172951	CACNA1I	180	138	258	137	233	197	112	160	355	112	128	350	349	288	348	160	471	305	301	641	323	593	279	0	262	498	713	725	335	1307	419	349	502	525	353	626
ENSG00000175265.18	8917.14	-1.04395	0.340457	5.76116e-05	0.00175479	GOLGA8A	6323.44	3952.08	6139.39	5808.48	7869.32	5484.98	4162.24	2706.35	9980.01	5018.6	3788.05	8000.16	9574.58	8829.92	6574.9	7546.26	5569.03	8236.78	14421.2	6547.77	10263.8	8211.64	6689.47	0	9279.88	12540.7	15766.1	10787.2	6274.25	12309.4	9304.33	11602.5	15261.9	10493.1	9419.3	15321.2
ENSG00000165449.12	2295.83	1.04716	0.341894	5.77863e-05	0.00175506	SLC16A9	4755	4068	3614	2181	4117	3936	3666	2890	5016	2780	8506	1684	1449	2183	2824	1324	2234	1500	1293	1290	1263	1627	1724	1	2242	1331	1472	1664	1232	596	1805	1237	1837	1016	2135	1914
ENSG00000166763.8	17.8209	-1.88159	1.15551	5.81361e-05	0.00175828	STRCP1	4.692	26.598	4.835	2.297	7.711	0	9.679	0	4.634	4.98	1.423	16.782	18.332	12.016	30.606	22.918	18.533	13.352	41.585	24.403	13.338	26	20.057	0	15.813	32.784	47.04	7.407	18.009	14.709	36.13	20.124	27.869	29.636	11.514	17.229
ENSG00000265190.7	10.9626	3.50134	2.63518	5.9275e-05	0.00177985	ANXA8	8	0	1	4	3.146	9.284	342.913	228.793	5.142	2	2	22.481	3	0	34.34	0	5	7	3	2	1	0	2	0	2	1	3	0	3	0	1	0	3	2	0	0
ENSG00000130950.14	32.1138	-1.22133	0.432784	5.94216e-05	0.00178172	NUTM2F	24.16	13	18.716	11.365	16	10.566	25	8.051	25.442	39.566	8.599	63.961	52.776	42.109	49.235	16.612	31.376	30.408	31.331	18	20.412	42.293	59.689	0	55.675	40.063	47.888	46.589	23.185	42.989	25.041	39.187	32.213	43.14	29.822	26.756
ENSG00000105357.19	506.98	1.47373	0.682387	6.13871e-05	0.00183029	MYH14	1833	393	582	602.001	725	382	6176	2488	745	373	375.001	850	328	627	838.001	332	245	463	629	197.001	171.999	267.001	865.001	0	262	239.999	161	151.001	121	107	236.999	338.001	178.999	674	243	229
ENSG00000198216.12	3382.1	-1.05095	0.346269	6.17893e-05	0.00183969	CACNA1E	2750	3413	1991	1497	2701	1466	1675	1690	2493	2710	1847	4212	2269	2120	2947	4322	3844	2163	2578	4625	3192	3063	2393	0	2729	4570	4845	6204	3758	5837	3016	3872	3596	3134	5406	5218
ENSG00000100302.7	381.87	-1.29734	0.495234	6.29372e-05	0.00186599	RASD2	291	297	302	171	232	160	223	120	216	87	361	517	287	181	277	370	442	350	241	547	317	745	264	0	289	558	556	569	221	1118	445	355	503	536	208	465
ENSG00000108846.16	23.076	3.14915	2.35303	6.35176e-05	0.00187532	ABCC3	352.999	19	61.999	22	29	25	216.999	168	59	73	46	7	13	1	6	1	2	3	4	0	1	2	11	0	2	1	4	2	0	1	0	5	0	6	1	3
ENSG00000257086.1	103.156	-1.04775	0.346719	6.44432e-05	0.00189735	RP11-783K16.13	56	52	59	80	70	60	53	28	67	75	47	151	119	67	72	101	114	89	99	142	127	127	99	0	94	166	159	224	77	159	84	112	105	92	90	185
ENSG00000100987.15	17.3586	-3.92456	3.43825	6.60261e-05	0.00192787	VSX1	1	126.001	0	31	0	0	0	0	3	4	1	0	5	3	4	2	7	19	5	3	21	52	6	0	0	1	0	31	134	0	56.001	1	4	0	6	4
ENSG00000205856.4	194.623	-1.36258	0.564794	6.62412e-05	0.00193149	C22orf42	157	142	88	46	133	87	72	10	130.001	361.001	32	278	129.001	136	246	243	255	180.001	158	182.001	173.975	263	198	0	187	289	288	270	160.001	416	180.001	301	215	174	184	228
ENSG00000204248.12	1567.58	1.61823	0.885672	6.68103e-05	0.0019454	COL11A2	1803	322	1170	930	607	752	504	18160	745.001	349	375	1327	953	739.001	3076	782	775.002	878.999	1155	713	982	695.001	575	0	978.001	1043	2575	954.001	582	822.001	654.001	924	1133	1018	734.001	1200
ENSG00000166159.11	34.0938	-1.70124	0.992473	6.74427e-05	0.00195896	LRTM2	20	18	19	9	12	9	19	3	8	6	21	40	22	11	17	24	23	26	83	50	17	34	19	0	20	33	39	64	31	134.999	24	41	25	32	40	27
ENSG00000152229.18	150.474	1.12084	0.382688	6.7461e-05	0.00195896	PSTPIP2	174	145.001	174	146	192	212	319	400	146	411.001	172	162	216	157	276.001	157	102	229	237	77	102	111	143	0	126	117	118	55	72	44	81	104	103	103	72	101
ENSG00000277135.1	28.3324	-1.36714	0.573229	6.7883e-05	0.00196582	RP11-327J17.9	15	12	31	22	17	7	7	4	26	55	22	25	39	22	14	16	16	38	35	33	21	33	21	0	35	51	18	57	21	56	24	34	16	57	27	35
ENSG00000169083.18	1013.41	1.08763	0.367134	6.83252e-05	0.00197592	AR	1456	1971	1330	922	1880	1493	1335	1134	1682	1993	1501	859	1018	1200	1386	823.001	1289	548	701	856.999	594	765	1009	0	811	719	928	511	476	140	853	490	623	807	1506	999
ENSG00000168143.9	44.0468	3.00392	2.2929	7.00157e-05	0.00201107	FAM83B	67	4	4	10	25	20	1068	720	119	6	23	114	14	10	153	4	7	21	16	4	1	0	27	0	9	10	2	0	4	0	11	8	0	3	1	0
ENSG00000184709.7	237.676	-1.1873	0.422877	7.04169e-05	0.00201795	LRRC26	160	96	179	173	181	117	127	66	191	65	152	336	208	146	135	245	305	164	152	382	271	342	177	0	220	270	281	430	253	498	176	298	275	198	260	449
ENSG00000165810.17	20.9176	-2.0088	1.36035	7.10582e-05	0.00203	BTNL9	5	16	10	14	5	3	15	1	14	16	2	18	19	14	26	9	24	30	27	20	11	17	13	0	15	18	29	40	11	62	19	18	25	30	18	25
ENSG00000287910.1	31.3655	-1.00685	0.334561	7.21384e-05	0.00205051	RP11-416I2.3	25	17	36	18	18	20	16	13	30	21	18	40	31	19	25	28	22	30	36	41	30	37	25	0	55	55	48	50	26	50	34	28	34	26	38	28
ENSG00000185737.13	718.936	-1.06256	0.358235	7.21635e-05	0.00205051	NRG3	623	751	498	311	636	419	291.001	341	930.999	412	793	894	498	564	334.999	968	692	658	491.999	844	731	667	466	0	456	791	764	1523	787	1155	844.999	699.001	721.001	743	830.001	1066
ENSG00000104371.5	41.3027	3.50435	2.88557	7.23173e-05	0.00205213	DKK4	82	5	1	0	8	5	296	856	19	0	2	11	46	12	145	1	0	10	0	2	3	0	5	0	1	1	0	0	1	1	2	6	0	2	2	0
ENSG00000128683.14	2376.04	-1.35618	0.571847	7.30884e-05	0.0020657	GAD1	633	1496	2159	1018	1208	721.001	728	203	792.001	1326	1084	2081	4266	2469	1730	1470	3078	1961	1880	2268	2351	5154	2991	3	4290	6673	3921	932	2159	1812	5199	1377	3085	3497	1511	1923
ENSG00000144583.5	1467.75	-1.09274	0.373609	7.40306e-05	0.0020872	MARCHF4	1232	920	942	768	1005	1144	734	530	1145	578	745	1988	1237	837	1231	1636	1832	1211	978	2009	1518	1580	926	0	1330	1684	2113	3519	1607	3090	1531	1754	1339	1125	1253	2334
ENSG00000166793.13	520.934	-1.0522	0.354937	7.42612e-05	0.0020877	YPEL4	421.001	302.001	401.001	207.999	401.001	295	169	101.999	388	209.999	185.999	694	564	361.001	390	528.001	564.001	549	559.001	588.001	836.001	690.998	594.001	0	609	705	795.001	556	308.999	667.999	519	655	702.001	607	449	821
ENSG00000184545.11	7286.85	-1.09973	0.377691	7.49494e-05	0.00209868	DUSP8	6654	3711	4461	4181	5078	4090	3044	2392	4640	2963	3400	10916	5501	4471	5520	7848	8748	6413	4973	10496	10161	8441	6287	0	6038	9436	8974	15803	5489	14152	5393	9806	8428	6075	7199	13975
ENSG00000257069.6	27.4651	-1.76245	1.10158	7.52951e-05	0.00210558	KCNK4-TEX40	14.513	9	6.766	3.495	7.374	4.641	4	2.666	32.223	9.054	8.663	25.159	22.177	11.185	13	0	32.693	23.871	30.101	22.837	6.383	38.142	35	0	25.818	38.267	25.499	111.124	27.059	85.403	17.714	24.419	28.036	40.023	41.841	77.439
ENSG00000130558.20	8088.56	-1.06018	0.359282	7.54899e-05	0.00210631	OLFM1	6080	7322	5303	5684	5220	4281	5759	3689	6085	6801	5344	13518	6997	5342	4772	11806	6768	6177	5474	10698	10595	8431	6056	0	7055	8535	9939	24954	6884	13731	7154	9983	6082	6212	7483	12829
ENSG00000118513.19	154.008	1.11309	0.385848	7.68381e-05	0.00213417	MYB	219	194.999	112	97	149	230	201	467.999	108	270.999	111	157	155	165	127	246.999	125	173	204	83	135.001	134	156	0	159	197.001	186.001	124	100	61	96	89.001	121	81	92.001	86
ENSG00000161681.16	3293.5	-1.03017	0.346933	7.69224e-05	0.00213417	SHANK1	2108	3195	2365	1707	2267	2717	1167	1869	2996	2288	1672	3518	2873	1889	2169	3978	2537	3535	3039	3714	1882	3908	2550	0	3033	4409	4669	6868	3309	6004	3295	4161	4070	3417	2375	3683
ENSG00000087128.10	11.9236	3.0149	2.39636	7.83136e-05	0.00216426	TMPRSS11E	7	1	3	2	3	3	325	331	4	0	3	13	1	1	4	1	1	3	0	0	3	13	1	0	1	1	1	0	1	0	8	0	2	0	1	3
ENSG00000138119.17	1794.94	1.21414	0.450172	7.93684e-05	0.00218769	MYOF	3096	1757	2914	2578	3197	2632	3364	3204	4306	619	4070	1552	1565	1871	3696	1110	1436	1998	2451	1049	876	1186	1672	0	1412	920	789	872	962.999	303	732	1076	1210	1839	1909	1331
ENSG00000223537.3	14.3067	-1.97867	1.37247	7.96501e-05	0.00218976	RP5-919F19.5	12	5	10	6	3	2	5	1	7	3	3	21	10	8	15	5	20	8	9	24	14	12	9	0	12	15	11	30	8	29	8	15	16	13	8	26
ENSG00000145920.15	2456.05	-1.09327	0.378047	8.0156e-05	0.00219306	CPLX2	1906	4290	1344	1168	1381	1319	740	1152	1371	3005	1155	2399	2172	1324	1692	2836	3077	3570	3828	1708	2978	4112	2529	0	1961	4419	2745	3741	2366	2400	4957	2269	2558	1751	1431	2109
ENSG00000278012.1	73.7012	-1.04029	0.353822	8.12849e-05	0.00220908	RP1-310O13.13	59	39	64	57	60	51	30	33	60	32	57	76	49	37	61	75	74	49	49	108	98	103	60	0	80	93	103	126	77	167	75	75	67	48	63	115
ENSG00000213904.9	138.182	-1.00351	0.338435	8.19136e-05	0.00222027	LIPE-AS1	89	105.001	128.001	78	106	80	85	43	115	111	106.001	167	179	133	106.999	151	146	146	132.001	146	167	165.001	159	0	144	192	159	234	113	262	136.999	149	113	120.999	104	183
ENSG00000286989.1	46.3355	-1.21823	0.457377	8.33299e-05	0.00225289	RP11-345P4.12	22	21	60	31	27	28	16	7	46	55	23	67	49	36	30	48	41	41	39	65	53	49	29	0	43	59	58	53	30	104	36	58	73	44	49	71
ENSG00000165816.13	105.926	2.28835	1.7215	8.3981e-05	0.0022647	VWA2	293	20	100	292	65	181	2194	785	212	13	46	101	138	302	419	37	4	72	132	8	27	14	56	0	57	10	3	10	29	0	20	16	9	89	20	10
ENSG00000119969.15	1329.57	1.04379	0.357734	8.54586e-05	0.00229578	HELLS	1977	1593	1506	1477	1423	1941	1948	2925	1213	3321	1440	1251	1368	1421	1287	2131	1016	1549	1445	585.001	1250	1235	1346	3	1408	1527	1060	733.002	839	399	1063	724	814.999	920	683.999	641.999
ENSG00000188761.13	27.8316	-1.39306	0.645272	8.64128e-05	0.00231623	BCL2L15	30	17	9	15	19	22	13	10	27	13	14	24	8	24	13	24	13	9	20	25	16	33	35	0	32	23	40	30	21	44.001	23	23	28	22	29	20
ENSG00000135100.19	113.503	-1.23993	0.479571	8.77055e-05	0.00234424	HNF1A	39	40	46	22	76	48	37	10	56	91	45	101	274	180	149	146	187	94	213	77	218	148	190	0	127	77	154	76	83	56	273	125	117	129	100	69
ENSG00000198547.10	22.2982	-1.30596	0.543131	8.79312e-05	0.00234731	C20orf203	4.441	15.679	8.232	10.354	10.172	8.578	8.511	2.012	11.338	11.505	2.144	34.717	29.555	13.633	20.893	24.415	20.964	18.475	19.687	21.689	23.061	34.076	12.355	0	22.579	28.398	37.468	34.696	18.183	33.39	30.748	48.659	37.857	39.588	28.934	29.886
ENSG00000136155.17	32.4746	3.09108	2.6084	8.87149e-05	0.0023593	SCEL	51	1	0	12	18	4	1360	606.999	101.999	2	3	92	6	6	132	0	1	14	3	4	0	5	13.999	0	6	6	1	0	3	2	0	6	6	2	4	1
ENSG00000121905.10	416.331	-1.06191	0.36828	8.91896e-05	0.00236656	HPCA	363	442.001	250	228	284	422	200	194	337	338	408	321	268	309	220	306	370	330	516.001	639	407	566	307.001	0	338	502	499	639	442.001	995.001	651.999	317.999	438.999	326	286	482
ENSG00000259172.1	51.0993	-1.01799	0.348426	8.94965e-05	0.00237115	RP11-299G20.2	44	23	41	29	45	22	29	16	46	49	24	55	58	31	37	54	42	44	56	73	59	71	45	0	51	79	87	48	24	69	63	73	57	69	63	70
ENSG00000250986.1	110.83	-1.30193	0.543584	9.10323e-05	0.00239858	LINC02600	157	58	30	40	51	95	17	10	124	70	82	58	218	165	99	62	86	96	226	66	109	95	158	0	127	81	63	92	228	107	175	199	125	149	91	119
ENSG00000183929.7	35.8084	-1.25015	0.492971	9.15453e-05	0.00240449	DUSP5P1	34	12	21	24	18	10	21	13	24	41	21	47	47	17	16	45	35	29	50	43	52	43	28	0	51	60	33	54	18	73	24	53	32	42	22	68
ENSG00000055955.17	76.552	-1.12963	0.405631	9.17507e-05	0.00240678	ITIH4	72.549	44.271	46.113	41.046	76.566	54.402	42.615	13.899	62.952	55.893	72.864	57.494	79.909	108.657	73.358	81.606	66.472	97.72	146.186	56.053	86.668	51.061	52.782	0	81.496	104.78	66.066	57.405	61.786	60.519	70.761	95.113	94.754	88.948	93.997	103.565
ENSG00000155926.14	86.5968	-1.34904	0.605448	9.47387e-05	0.00246027	SLA	41	6	76	61	27	30	8	28	64	10	19	139.001	75	85	151	69	95	83	92	72	48	153	87	0	72	98	94	101	153	89	107	112	179.999	172	69	51
ENSG00000058404.20	1549.48	-1.12866	0.407922	9.58543e-05	0.00246892	CAMK2B	1387	939.998	1089	772.001	1272	873	805.001	393	1388	917.001	752.998	2031	1088	880	1249	1617	1991	1098	910.001	2339	1379	1926	939.999	0	1284	1553	2007	3323	1707	3090	1193	1983	1586	1545	2549	2539
ENSG00000272031.3	757.866	-1.09492	0.389044	9.60549e-05	0.0024707	ANKRD34A	736	365	613	614	537	498	281	269	541	377	403	987	631	466	438	887	766.001	598	676.999	1082	824	803.001	624	0	633	913	893	1720	492.999	1675	519	983	780	689	591	1387
ENSG00000130307.12	8.98689	-1.54634	0.891887	9.64828e-05	0.00247569	USHBP1	22	4	4	2	4	6	1	5	10	6	4	13	19	3	3	10	3	9	10	12	4	8	8	0	4	9	4	6	2	14	5.643	16	9	7	3	5
ENSG00000279013.1	62.7727	-1.08617	0.384776	9.66652e-05	0.00247737	RP11-254A24.2	87	30	36	36	52	33	41	11	39	33	27	66	55	79	54	63	78	57	66	94	63	99	46	0	59	76	87	124	64	101	43	75	54	64	59	93
ENSG00000110324.11	93.4338	-1.19811	0.456488	9.81123e-05	0.00250124	IL10RA	70	27	52	51	58	56	46	17	50	48	34	129	59	38	86	65.999	101	82.001	74	127	133	99.001	97	0	86.999	111	123	161	53	192.999	80.001	141	123.001	103	73	186
ENSG00000166257.10	5306.51	-1.07987	0.384074	0.000101155	0.00255654	SCN3B	5050	3115	3443	2964	3985	3488	1854	1241	3648	2616	2181	7559	3901	3099	4314	5729	6983	4889	3254	6414	5903	7069	4501	0	4951	6294	8148	11406	4224	10395	3949	7221	6192	4987	4622	8731
ENSG00000105227.16	432.866	1.11109	0.401701	0.000101994	0.00256121	PRX	532	348.999	615	582.001	508.999	437	390	494	491	734	472	538.001	453	497	773	420.001	413	409	625	246	307	277.999	315.001	0	384	406	257	246	295	101	330	243	285	541	485	253.999
ENSG00000113810.16	6335.03	1.00366	0.348511	0.000102886	0.0025775	SMC4	8012	7759	6602	8027	5707	8922	7403	13061	4635	14546	6499	6329	7609	9089	6528	9954	5357	7418	9427	2980	6263	5095	6137	1	7241	7119	5310	3848	4302	2025	4654	2918	3637	4736	3669	3014
ENSG00000143847.15	7363.23	-1.02204	0.357116	0.000103675	0.0025942	PPFIA4	3703	4036	5642	6510	5136	4013	2545	1276	4984	5929	2514	6896	9914	11265	7344	10062	6640	8313	13677	5618	8676	7881	7500	0	6801	9384	10570	8345	4710	8045	9789	7347	8481	12092	6449	8373
ENSG00000178081.12	33.7426	1.27035	0.529953	0.000105461	0.00262956	ULK4P3	56.987	37.803	31.43	16.132	41.333	49.74	36.433	69.076	24.309	93.22	30.248	35.393	36.418	21.389	33.086	63.488	51.591	34.386	14.99	24.992	30.644	38.665	28.369	0	36.262	35.45	32.331	42.701	13.253	15.999	16.964	15.928	22.817	9.188	5.22	22.091
ENSG00000078328.23	939.761	-1.19613	0.46181	0.000105744	0.00263351	RBFOX1	700.001	943.001	779	1095	529	535	488	190.001	432.999	145.142	828.001	1088	929.002	1105	862	848.999	708.001	1184	1215	1004	715.181	854.007	474	0	961	2269	681.001	1745	1084	1917	532.001	1037	1171.21	919	1073	896.651
ENSG00000169403.12	14.46	1.28801	0.552117	0.000107421	0.00266275	PTAFR	34	13	15	17	21	9	39	56	8	11	8	11	11	12	12	17	11	8	8	11	12	11	9	0	12	20	14	16	6	6	10	8	12	10	16	14
ENSG00000187017.17	520.053	-1.23505	0.497173	0.000107583	0.00266366	ESPN	758	631	658.001	215.999	387	253.001	220.001	141.999	806.998	464	422	380.999	843	751.001	399	362	415.002	490	323.001	709	379.999	419.999	762	0	183	426	485.999	202	378	724	1402	705	364.001	843.999	313	266.999
ENSG00000111490.15	959.59	-1.01153	0.354891	0.000109333	0.00269125	TBC1D30	1152.51	523.937	678	756.025	646	540.385	480.163	481.999	577.437	431.153	560.635	1611.87	826.73	662.595	756.001	1353.33	1195.41	747.988	717.502	1199.87	1393	1150.99	733.683	0	846.972	1053.97	1016	1902.05	879.564	1573.59	663.906	1098	979.744	863.786	894.661	1523.73
ENSG00000070886.12	282.585	-1.36378	0.659272	0.0001121	0.00273522	EPHA8	129	239	102	220	204	64	50	33	102	26	150	294	172	178	120	330	232	239	90	477	267	349	226	0	207	220	385	861	115	932	275	319	625	272	471	432
ENSG00000176769.9	204.969	-1.50631	0.883132	0.000113538	0.00274368	TCERG1L	232	260	118	159	130	25	56	29.659	21	319	155	253	220	114	97	262	206	68	170	250	260	137	140	0	121	177	197	56	62	1034	64	230	292	239	349	283
ENSG00000197506.8	28.4346	1.47173	0.833319	0.00011519	0.00277412	SLC28A3	64	41	16	8	30	50	119	121	31	8	34	39	42	20	43	34	14	16	36	10	12	29	47	0	13	5	6	11	6	3	16	27	19	20	9	13
ENSG00000160460.16	949.41	-1.0542	0.378331	0.000115544	0.00277948	SPTBN4	1017	729.999	803	727.999	713.001	649.999	446	335	812.001	518.001	515.002	1120	774.001	557.001	691	851.001	882.999	761.001	646.001	1244	826.999	1091	739	0	787	1087	1198	1689	761.001	2008	794.001	1241	1075	928.001	851	1452
ENSG00000115363.14	167.222	1.23709	0.508905	0.000116705	0.00280105	EVA1A	281.001	329	247	375	226	379	466.001	373.001	330	174.001	348.001	132.999	128	152	460.001	73	165	175	199	42	78.999	74	132	0	131.001	77	79	139.001	78	19	131.999	55	61	99	42	58
ENSG00000272767.1	62.8508	1.12178	0.418348	0.000118404	0.0028322	JMJD1C-AS1	135	48	111	109	121	118	83	79	121	56	217	35	30	48	112	37	64	49	58	46	40	49	41	0	57	29	41	42	39	18	30	30	45	53	50	47
ENSG00000182776.4	16.185	-1.48089	0.857938	0.000118868	0.0028401	RP11-114H20.1	10	15.5	7	5.5	4.5	4	0.5	0.5	5.5	13.5	7	16	16	15.5	5.5	12	18.5	19	10.5	41	21.5	20	27	0	39	37.5	17.5	33.5	7	32.5	5.5	15	12	7	9	24.5
ENSG00000176383.9	98.5527	-1.174	0.456712	0.000120692	0.00286749	B3GNT4	65	47	75	59	84	50	70.999	49	98	34	66	157	52	81.001	92	108	106.999	87	66	118.001	111	88	63	0	69	85	130	169	86.001	204	82.001	119.001	113.999	82.999	119.999	171
ENSG00000005073.6	35.0613	-3.6484	6.0744	0.000120865	0.00286837	HOXA11	0	0	1	0	0	0	452	0	9	97	0	0	1	0	4	0	0	49	0	269	266	24	1	0	0	0	0	0	0	0	0	1	0	0	0	510
ENSG00000046604.14	1913.56	1.15345	0.442038	0.000121778	0.00287959	DSG2	3565	2757	1761	836	3194	2358	8118	3376	3909	3440	2124	2576	2206	1962	5389	2189	1863	1984	1513	929	1107	1301	2864	0	1680	1249	1219	754	617	340	1392	893	936	1222	2338	1202
ENSG00000271853.5	18.5879	1.17563	0.459307	0.000122385	0.00288441	RP1-178F15.5	22.943	32.27	26.896	15.529	38.608	30.488	27.591	16.716	48.575	30.299	34.653	19.778	21.417	19.452	9.978	38.023	29.176	15.039	15.621	9.296	4.371	17.247	13.936	0	9.971	13.38	9.13	15.997	3	7.209	10.186	9.395	13.679	13.583	12.767	21.951
ENSG00000135046.14	1691.38	1.27202	0.55632	0.000124454	0.00291113	ANXA1	3207	1464	1300	1775	2836	1999	12878	5114	5102	374.001	3019	1816	1654	1775	2637	1125	1662	1196	2134	1444	1129	1115	1788	0	1214	553	786	774	722	209	1016	900	974	936	2824	1769
ENSG00000113763.12	766.983	-1.07118	0.391997	0.000124983	0.00292026	UNC5A	352	394	601	309	479	499	238	121	441	1372	372	1103	1176	519.999	488	694	659	682	1070	961	723	939	901	0	964	1201	1148	1065	711	1074	607	878	812	890	694	948
ENSG00000146648.20	2169.31	1.19695	0.47935	0.000125123	0.00292032	EGFR	4891	1351	4360	3030	3264	2924	6488	6372	3268	1660	6596	1942	1547	2367	4349	1288	2342	2150	2467	989	1773	784	1585	0	1348	2183	729	682	1488	501	1306	958	1198	1337	1201	1359
ENSG00000180447.7	1262.12	1.51727	0.936555	0.000126029	0.00293221	GAS1	2166	492	2319	4232	271	1267	753	5002	393	606	946	801	1306	1843	3647	2845	1125	2078	4142	368	959	392	362	0	418	1173	499	200	179	343	393	146	528	1510	121	313
ENSG00000177494.6	23.7369	3.00458	3.08205	0.000127704	0.00295178	ZBED2	1	0	1	4	0	6	498	402	29	1	5	30	13	3	229	0	3	1	0	1	3	0	2	0	0	0	2	0	3	0	0	0	0	0	0	1
ENSG00000164220.7	417.567	1.17387	0.462015	0.000127766	0.00295178	F2RL2	637	200	989	653	692	701	666	864	867	1461	1004	315	245	200	208	180	914	352	413	401	397	155	307	0	176	328	287	250	136	191	294	146	236	172	105	234
ENSG00000163888.4	1709.63	-1.11136	0.418239	0.000129464	0.00296692	CAMK2N2	1369	751	1062	1273	1123	744	703	699	1032	809	749	2471	1233	942	1067	2391	2384	1363	883	2234	2405	2093	1406	1	1623	1869	2208	4173	1116	3299	1375	2562	1656	1385	1643	3353
ENSG00000256443.1	15.1799	-1.32087	0.630621	0.00013065	0.00298031	RP11-794G24.1	18	9	5	9	7	3	4	3	8	3	4	21	11	8	9	16	22	10	14	18	23	19	17	0	12	30	27	32	11	21	17	21	16	17	6	39
ENSG00000111816.8	26.4073	1.60985	1.09823	0.000131246	0.00298769	FRK	171	20	12	11	33	17	268	138	55	19	43	59	22	27	67	13	16	23	6	8	12	7	39	0	10	15	2	6	3	3	12	7	17	12	12	11
ENSG00000151025.11	118.404	-1.07092	0.396204	0.000133919	0.0030389	GPR158	117	102	100	77	62	64	48	54	96	256	57	163	110	77	185	125	139	119	67	102	107	156	103	0	116	213	137	159	99	205	105	122	110	83	73	133
ENSG00000167880.8	65.7573	2.91709	2.98343	0.000133936	0.0030389	EVPL	65	2	7	12	22	22	2545	1616	51	2	13	88	7	7	159	2	0	32	2	0	1	4	46	0	4	0	0	0	0	1	0	14	5	12	0	1
ENSG00000261829.1	44.1073	-1.21404	0.503464	0.000134239	0.00304252	RP11-223I10.1	29	33	36	21	39	16	16	3	61	31	22	46	42	18	40	34	45	26	30	61	52	54	63	0	29	52	82	105	35	89	52	44	32	36	39	74
ENSG00000132164.10	564.796	-1.08394	0.404693	0.000135787	0.00307083	SLC6A11	1128	774	550	445	360	269	296	203	259	1219	1024	414	436	559.001	418	474	634	311	516	886	605	540	357	0	349	762	614	846	503	1070	678	339	382	417	362	679
ENSG00000154478.4	88.6129	-1.29639	0.607132	0.000138102	0.00310763	GPR26	17	47	29	24	39	60	19	16	33	54	97	41	38	25	40	33	156	76	203	147	67	112	35	0	47	118	182	143	94	264	157	61	103	142	75	134
ENSG00000167767.14	39.7423	2.13149	1.83794	0.000139026	0.00311763	KRT80	67	4	44	53	22	33	1312	361	204	5	7	78	51	35	82	6	3	65	39	4	9	1	45	0	16	4	7	7	3	0	4	16	9	39	8	13
ENSG00000276564.1	326.785	-1.01332	0.369333	0.000142548	0.00318562	CTA-276F8.1	317	197	229	229	277	200	118	54	299	285	178	453	308	194	248	338	365	269	226	451	343	421	309	0	343	480	421	597	225	567	242	399	324	333	358	484
ENSG00000091536.19	335.242	-1.08085	0.406224	0.00014266	0.00318562	MYO15A	294.001	130	225	181.001	216.999	154.001	120	61.001	278.001	193.001	83.001	381.001	389.999	356.001	256	344.001	270	300.998	472.998	301.998	434	315	383	0	322.002	391.999	636.999	718.999	165	409.999	405	496	401	432	219	506
ENSG00000185742.7	864.16	-1.01006	0.371193	0.000151882	0.00334954	C11orf87	804	572	305	330	626	603	490	412	699	368	1192	1321	424	862	998	979	1105	633	710	800	1322	798	629	0	603	986	1188	1290	1284	1182	1094	1105	880	826	1123	866
ENSG00000258417.3	40.0318	-3.10758	5.44075	0.000152058	0.00334954	RP11-240B13.2	1233.84	0	12.16	0	0	0	12.095	0	0	52.856	0	89.699	78.709	6.775	0	2.616	0	9	90.117	0	0	0	4.656	0	0	2.792	0	0	1	0	0	0	0	5	0	0
ENSG00000153208.17	277.464	1.26078	0.57953	0.00015423	0.00338332	MERTK	1011	169	650	695	439	543	566	606.999	668	344	648	219	278.999	245	289	135	152.001	269	444	61	238	74	249	0	158	141	109	59	117	39	171	109	111	145	48	123
ENSG00000174939.11	679.742	-1.05241	0.39568	0.000156384	0.00341994	ASPHD1	692	397	500.001	576	387	505	315.001	209	535	426.001	327.999	933.001	540	408	416	807	759.999	672	406.001	902.999	954	761	638.999	0	615	811	836	1385	523.001	1168	460.001	903	685.999	551	594	1100
ENSG00000213402.3	17.3029	-2.7324	2.9736	0.000160011	0.00347412	PTPRCAP	18.957	16.043	35.988	0	0	0	21.022	0	15.186	22.89	30.508	0	17.099	19.014	16.84	0	23.64	0	50.66	20.977	25.458	8.855	22.368	0	0	0	31.091	15.92	6.055	10.892	51.175	22.417	28.523	35.58	0	25.354
ENSG00000180921.7	384.963	1.19764	0.510688	0.000161402	0.00349715	FAM83H	1187	240	416	267	526	553	3140	1651	757	341	271	484	278	347	715	370	245	400	328	126	156	304	456	0	258	156	261	119	164	199	207	323	237	296	333	236
ENSG00000006453.14	117.802	1.39379	0.817901	0.000163421	0.00353367	BAIAP2L1	410	60	107	176	97	159	1098	635	151	198	59	218	142	105	307	117	31	150	128	28	56	35	212	0	56	24	30	12	18	25	39	70	32	65	27	39
ENSG00000116132.12	4461.46	1.25766	0.592082	0.000167924	0.0036016	PRRX1	7739	916	8530	6968	7578	5916	6424	16433	7527	4563	9485	5459	3337	3444	5344	2708	7522	3782	5126	2524	4093	1728	2610	0	2735	7223	2934	1286	2914	901.999	2094	1932	3337	2481	998	2098
ENSG00000196092.14	1200.27	-2.52255	2.59899	0.000169268	0.00361213	PAX5	12	665	1241	110	66	21	11	106	15	11631	77	263	537	83	795	525	885	920	70	38	2784	1159	74	0	46	113	1128	404.999	4071	14	14502	20	1366	35	2	11
ENSG00000177301.16	363.973	-1.08855	0.42429	0.000170407	0.00362229	KCNA2	355	332	211	266	264	166	106	101	397	311	645	243	147	242	237	461.001	341	468.001	207	458	280	413	331	0	232	689.001	306	682	229	747.001	357	375	653	337	320.999	446.999
ENSG00000277268.2	505.946	-1.25024	0.584691	0.0001706	0.00362229	LHX1-DT	639.001	492.001	615.002	336	316.001	223.001	171	38	338.001	92	353	585	642	503	143	485.999	502	613	189	399	473	1022	514.001	0	640.002	840	606	410	945	325.999	957.001	343	602	590.001	518	396
ENSG00000206579.9	1371.71	-1.01753	0.382564	0.000172752	0.00364968	XKR4	1567	946	874.999	722	1049	806	443	552.999	866	479	756	1922	795	910	1385	1759	1798	1176	774	1732	1668	1628	1049	0	965.999	1745	1547	3162	1466	2379	939	1711	1667	1049	1500	2255
ENSG00000142538.2	71.3378	-2.40847	2.42406	0.000173001	0.0036513	PTH2	17	5	29	124	4	0	3	8	11	2	4	35	10	0	0	98	6	12	10	205	53	59	24	0	6	22	10	219	4	709	19	24	20	25	4	354
ENSG00000188112.9	57.1945	1.93965	1.73972	0.000176453	0.00369849	C6orf132	152	15	8	13	51	65	1921	593	202	14	14	110	31	19	190	18	14	29	6	5	8	14	70	0	18	7	18	4	8	3	10	13	6	6	3	1
ENSG00000111218.12	460.059	-1.05484	0.405309	0.00017646	0.00369849	PRMT8	184.001	576	203	472.999	249	143	123	324	196	367.999	240	407	377	339	305.999	904	470	749	594	431.999	546.999	799	498	0	258	719	424.001	785	427	555	838.001	389	448	340	294	571.001
ENSG00000137501.17	541.532	-1.12377	0.45412	0.000178305	0.00371875	SYTL2	545.001	502.998	481.002	702.999	366.001	335	341.999	326.999	350.999	535	571.999	346.998	590.999	826.999	711	462	413.999	624.999	1267	429.001	279.001	597	366.001	0	402.999	738	360.999	347.999	541.001	740	487	300.999	367	1007	490.999	341
ENSG00000198822.11	1732.04	-1.18999	0.523487	0.000187137	0.00385733	GRM3	1243	1746	1854	1121	1163	896	509	261	1023	1467	2344	1637	1242	1112	513	1013	1533	1153	740	3486	1187	2472	1566	0	1174	1875	2173	3898	1445	4653	998	1648	2158	1733	1505	3169
ENSG00000063015.20	1529.36	-1.07749	0.424365	0.000187281	0.00385733	SEZ6	1248	822	1140	992.999	1115	662	565.001	447.001	771.001	1141	963.999	2144	1276	980.001	898.999	1986	1730	1353	1457	1801	1454	1630	1115	0	1742	2411	1269	4000	1478	2918	1415	1570	1278	1206	1261	2152
ENSG00000118898.16	458.514	1.52158	1.11357	0.000187318	0.00385733	PPL	1104	153	161	135	449	254	9722	5012	825	66	307	759	315	128	1305	351	149	472	119	288	149	139	713	0	241	108	105	112	91	167	83	312	127	178	155	413
ENSG00000157782.9	170.187	-1.1507	0.484495	0.000190087	0.00389918	CABP1	128	94	150.999	95.999	92.001	106.001	58	62	105.001	392	75	163.999	226.999	157	217	141.999	128.001	180.001	134.001	195.001	172	165	168	0	104.001	234	278	149.999	109	227.999	458	117.001	132	191	180.999	100.999
ENSG00000096696.15	2484.53	1.69249	1.42194	0.000193223	0.00394397	DSP	7117	221	1006	794	2031	1580	58130	31163	5591	262	2862	3114	937	1189	5831	717	560	1989	943	379	1114	375	2789	0	1258	421	268.001	101	705	55	1047	1390	952	640	634	1101
ENSG00000177807.10	245.875	-1.26933	0.645847	0.000194768	0.00396021	KCNJ10	645	329.999	450	86	167	76	327	24	129	881	539	72	97	104	85	159	539	132	121	196	381	228	159	0	151	350.999	234	257	220	194.001	758.001	141.999	218	144	52	212
ENSG00000119139.21	886.683	1.07823	0.4283	0.000195269	0.00396021	TJP2	2561.34	812.581	1319.34	1418.23	1061.39	1535.58	2310.4	2094.52	1209.99	1172.09	1880.94	934.665	680.127	1036.86	1223.5	751.367	932	919.4	1219.1	314.001	798.589	643.056	880.074	0	747.184	519.687	415.077	357.658	577.798	155.695	628.928	421.153	611.298	521.308	290.612	444.578
ENSG00000140090.18	16.4168	-1.44824	1.0026	0.000197741	0.00399045	SLC24A4	10	6	14	0	13	3	22.001	0	15.999	7	24	14	11	11	57	5	24	17	26.001	17	6	10	14	0	6	9	7	19	29	67	3	23	27	15	13	10
ENSG00000106571.15	1946.11	1.16222	0.503295	0.000201188	0.0040382	GLI3	4226	2631	2441	2725	994.001	3914	2667	6365	1488	6394	2025	1261	2377	2146	3483	2789	779	2256	4368	771	1079	1128	1392	0	1154	2075	1288	1189	815	836	1218	517.001	1163	1387	426	715.999
ENSG00000272405.1	23.4622	1.09884	0.447359	0.000203947	0.00406752	RP11-284F21.10	15	16	34	24	53	50	29	23	41	31	28	14	28	28	26	19	22	31	66	29	18	17	25	0	20	11	13	6	7	8	13	17	14	23	20	25
ENSG00000177191.2	60.3215	1.19705	0.54643	0.00020425	0.00406752	B3GNT8	124	40	77	85	76	90	215	181	122	91	71	52	43	24	121	67	38	56	67	22	52	37	50	0	63	41	30	18	36	14	38	46	35	36	39	34
ENSG00000073282.14	297.97	2.23691	2.33629	0.000204486	0.00406839	TP63	127	2	163	460	111	322.001	4884	2277	748	4	48	480	165	398	2199	69	10	706	695	5	65	6	133	0	62.999	31	7	5	18	0	23	35	23	354	6	14
ENSG00000023892.11	59.7685	1.0384	0.409396	0.000214917	0.0042469	DEF6	82	25	72	67	77	46	166	163	68	71	52	103	68	59	95	54	48	64	61	45	76	43	60	0	46	71	43	27	33	31	26	42	47	41	60	48
ENSG00000115884.11	1899.75	1.01122	0.392992	0.000215063	0.0042469	SDC1	2403	935	2229	1835	1849	2084	7515	6438	2151	2392	1787	2712	2121	1908	3916	2242	2105	2083	1716	879	1988	1493	1909	0	1714	1640	1338	1294	1360	718	1613	1236	1335	1180	697	1209
ENSG00000081320.11	370.736	1.09124	0.447265	0.000216811	0.00426907	STK17B	638	240	659	726	399	413	654	963	299	520	366	374	356	645	586	514	260	471	748	158	336	222	271	2	323	368	232	144	177	144	248	144	167	457	136	129
ENSG00000169181.13	181.485	-1.19576	0.55658	0.000217881	0.00427463	GSG1L	181	138	138	130	107	63	30	72	105	26	225	145	88.999	232	134	64	199	169	293	246	173	146	102	0	121	108	184	509.999	279	231	245	163	194	204	364.999	184.001
ENSG00000124721.18	12.8555	-1.37625	0.924316	0.000227987	0.00441965	DNAH8	13	11	11	7	1	6	10	5	3	17	4	5	15	14	14	8	12	7	11	9	4	4	4	0	16	24	7	15	14	12	12	4	15	23	10	16
ENSG00000166126.11	21.33	1.27801	0.71393	0.000229479	0.00444044	AMN	19	7	13	20	15	24	66	97	25	17	7	20	24	13	21	12	8	18	21	18	9	9	13	0	15	9	11	14	9	11	15	14	16	17	20	21
ENSG00000158246.8	26.8741	1.29625	0.756996	0.000232092	0.00447464	TENT5B	63	23	25	26	26	31	336	122	29	15	43	17	50	56	26	56	18	25	34	7	11	31	29	0	24	6	20	25	14	4	5	14	6	27	10	4
ENSG00000169908.12	268.089	1.24286	0.650954	0.000234391	0.00450256	TM4SF1	1106	130	544.999	486.001	339	415	1264	693	915	319	539	360	191	252	616	168.999	92	185	113	97	110	170	333	0	198	48	155	107	107	14	178	66	128	75	65	162
ENSG00000261786.1	500.477	-1.12443	0.485407	0.000235485	0.00451947	RP4-555D20.2	291	192	399	330	353	204	137	94	500	92	126	488	378	349	272	598	405	565	464	497	759	586	271	0	395	643	738	1053	360	769	628	607	959	542	420	1285
ENSG00000158815.11	214.906	-1.28627	0.743442	0.000236856	0.00454168	FGF17	125.999	105	506	78.001	114	117	73.999	45	189	339	84	195.001	125.999	106	472.999	135.999	104.999	111	122.999	131	346	148.999	85	0	139	159	231.999	237.999	266.001	275	768.001	153	319.001	112	156.999	198.999
ENSG00000178773.15	63.862	-1.24822	0.667765	0.000239259	0.00457946	CPNE7	25	8	33	74	41	31	54	27	35	8	5	54	42	60	60	98	58	88	125	54	44	87	61.001	0	48	81	71	106	38	157	54	65	62	71	28	64
ENSG00000124942.14	9549.33	1.10509	0.470903	0.000243005	0.00462606	AHNAK	18596	10130	12837	14593	16050	9736	26753	24701	17117	5188	27955	9331	5774	10803	21575	4938	9691	7178	10754	4904	6382	4425	7221	0	5858	5557	3385	4087	6787	1489	5803	4873	5778	11544	10352	7115
ENSG00000250685.7	10.919	2.28759	3.12048	0.000250084	0.0046954	RP11-486L19.2	2	0	0	6	3	2	266	108	35	1	0	17	2	1	60	1	1	7	0	3	0	0	2	0	2	2	0	0	0	0	0	0	1	0	0	0
ENSG00000130643.9	898.22	-1.02846	0.414603	0.000250197	0.0046954	CALY	791	608	617	999	678	469.999	579	260.001	838	748.001	446	1177	684	529	600.999	939	866	513	580	1456	1083	1071	778.999	0	506.999	843	1183	2077	888.999	2076	631	1224	833	721	831	1938
ENSG00000100276.10	34.9722	-1.15001	0.523584	0.000252833	0.00473229	RASL10A	27	9	15	33	17	11	27	15	20	14	8	64.001	25	34	47	39	28	28	47	35	46	40	42	0	12	17	39	83	32	50	36	84	38	36	32	52
ENSG00000189280.3	16.0074	2.25879	3.36176	0.000253377	0.00473411	GJB5	2	0	1	0	0	17	473	309	43	0	1	29	3	1	59	0	0	0	0	0	0	0	5	0	1	0	1	0	0	0	0	0	2	0	0	0
ENSG00000181215.15	141.009	-1.10624	0.478863	0.000257542	0.00479078	C4orf50	96.312	91.687	58.854	76.599	84.138	106.012	54.12	32.34	103.204	106.142	122.169	142.737	56.437	128.588	148.033	62.856	187.296	93.029	104.35	192.158	87.067	118.975	128.963	0	78.379	183.482	153.064	375.927	217.059	304.956	86.459	169.928	140.771	148.127	247.863	237.976
ENSG00000186288.5	207.746	-1.10607	0.479626	0.000259487	0.00482213	PABPC1L2A	189.891	97.603	203	156.173	167.679	105.126	103.399	46.396	141.226	131.001	61.16	294.709	178.408	95.493	109.537	310.892	227.674	130.411	98.843	305.661	259.099	281.902	156.952	0	157.209	212.796	257.993	383.721	190.731	518.631	155.64	236.612	223.288	179.068	234.334	378.18
ENSG00000188404.10	31.809	1.15272	0.531472	0.000259683	0.00482213	SELL	49	44	28	28	111	42	84	118	84	45	50	27	18	29	30	8	45	15	49	24	21	27	41	0	25	5	8	11	11	1	31	32	33	20	30	26
ENSG00000234336.7	10.9697	-1.29529	0.809269	0.000262835	0.00486359	JAZF1-AS1	12	8	13	16	5	3	4	2	4	3	1	12	5	11	14	17	9	7	8	15	6	13	7	0	6	16	11	26	10.999	12	12	8	8	6	19	22.001
ENSG00000079257.8	172.181	1.01356	0.409032	0.000263912	0.00487927	LXN	464	143	305	248	247	310	275	259	335	306	288	152	154	193	343	85	128	180	234	73	169	123	157	0	144	91	98	60	100	27	142	76	85	133	112	99
ENSG00000070190.13	8.86959	1.99288	2.21482	0.000268231	0.00492953	DAPP1	42	5	11	14	0	6	125	112	11	1	5	7	1	6	11	0	6	5	19	1	3	1	11	0	8	2	1	0	0	1	0	2	2	12	0	3
ENSG00000273771.1	50.1446	-1.16341	0.554515	0.000271806	0.00497823	RP11-236L14.2	26	20	52	24	32	12	23	4	49	71	61	51	59	47	47	23	21	79	102	72	32	52	48	0	45	99	41	81	52	83	22	39	55	75	47	73
ENSG00000159212.13	250.455	1.33379	0.922931	0.000273664	0.00499844	CLIC6	2351	347	249	197	929	500	2778	487	568	161	298	600	190	105	161	333	53	242	136	50	95	92	370	0	61	32	24	26	67	4	94	121	90	37	23	67
ENSG00000119715.15	116.413	-1.21119	0.63839	0.000274601	0.00500692	ESRRB	47.999	157	84	49	40	46	21	60	69	47	69	107	46	95	56	275	93	204	79	65	87	133.001	80	0	68.999	270	53	115	58	195.999	376.999	79	126	262.999	70	102.001
ENSG00000172818.10	15.2269	1.61061	1.51649	0.000276058	0.00502052	OVOL1	17	2	0	3	3	22	367	205	25	2	6	49	11	4	55	2	3	1	6	8	16	1	11	0	3	3	10	4	3	9	1	3	7	4	1	12
ENSG00000282872.2	26.946	-1.20439	0.627823	0.000276992	0.00502454	C1orf232	31	28	14	17	6	12	5	3	19	18	24	39	26	16	17	17	20	17	22	28	17	33	23	0	28	38	29	49	15	87	24	33	33	31	22	50
ENSG00000139629.16	74.533	1.81398	1.90389	0.000277998	0.00502756	GALNT6	705	4	28	14	14	26	559.001	877	21	6	13	58	45	18	234	2	8	86	14	7	9	7	45	0	10	28	23	7	1	3	16	14	5	4	5	7
ENSG00000137393.10	120.437	1.20495	0.632511	0.000280303	0.00505245	RNF144B	259	117	91	80	223	99	884	388	271	50	245	195	68	175	311	36	92	155	234	66	43	52	192	0	47	28	33	34	25	58	53	68	53	126	82	75
ENSG00000113327.17	1365.26	-1.07439	0.461576	0.000285302	0.00512561	GABRG2	1116	962	844	962.001	787.999	1121	464	264.999	1137	558.999	940.999	1519	898.001	768	695	958.999	1210	1149	921	2025	995	1957	1133	0	1124	1673	1871	3008	1332	2733	1003	1645	1561	1351	1452	2024
ENSG00000173705.9	217.377	1.11224	0.500759	0.000289772	0.00518528	SUSD5	433	203	218	236	262	245	202	889	381	192	424	204	103	254	465	78	196	111	190	171	145	159	126	0	166	95	120	132	149	53	108	152	149	139	309	132
ENSG00000231827.3	28.5116	-1.79713	1.91741	0.000291061	0.00519516	RP11-216N14.5	0	66	10	8	1	0	0	7	15	0	7	2	3	2	0	130	7	95	3	10	49	104	15	0	21	57	19	42	16	17	86	23	18	23	1	6
ENSG00000268798.1	22.0826	-1.01601	0.419518	0.000294965	0.00525599	CTB-25B13.5	20	12	22	26	5	13	18	12	19	27	19	18	18	26	20	31	20	32	25	25	22	33	16	0	22	35	29	37	24	33	11	25	13	15	15	25
ENSG00000270547.6	10.4547	-1.32324	0.94832	0.000299125	0.00529529	LINC01235	12	13	1	7	6	2	3	0	1	6	13	9	4	2	7	2	21	15	16	20	12	12	5	0	13	10	14	12	6	18	19	21	8	14	19	7
ENSG00000248323.7	14.4092	1.22496	0.700675	0.000300567	0.00530741	LUCAT1	34	18.001	46	43.999	25	35.001	32	30.001	45	23	28.999	11	5	10	4	5	2	10	7	4	9	5	9	0	2	4	7	5	2	1	4	9	11	26	3	17
ENSG00000185760.17	180.739	1.05996	0.455661	0.000303036	0.00534137	KCNQ5	192	131	290	124	344	328	277	417	311	129	303	208	137	226.999	339.001	166	175	131	131	97	87	231	115	0	239	56	136	147	115	36	123	149	134	110	172	152
ENSG00000232903.2	10.12	-1.29316	0.889406	0.000308769	0.00539087	LINC01166	5	1	11	5	2	5	1	0	6	16	3	10	14	7	5	4	15	11	21	8	6	12	11	0	5	15	13	18	5	23	9	18	12	20	11	11
ENSG00000142765.18	97.3164	1.40415	1.17071	0.00031103	0.00540574	SYTL1	208	15	79	41	77.001	113	1977	812	275.999	28	14	198.999	53	48	403.999	35	54	119.001	58	39	48	13	149.999	0	38	49	15	15	11	14	32	76	49	53	10.001	28.001
ENSG00000072182.13	1291.38	-1.19233	0.641321	0.000311949	0.00541577	ASIC4	1111	2178	1400	755	1031	306	231	159	663	685.999	309	1289	2244	715.001	516	886	1832	1167	639	1005	1685	2461	1083	0	1687	1511	2188	823	1908	664	4503	724	1853	1462	510.999	798.999
ENSG00000167306.20	165.655	1.2032	0.665243	0.000312145	0.00541577	MYO5B	665.001	135	111	70	150	100	1756	897	132	209	311	189	110	189	232	88.419	125	129	59	112	85	110	244.001	0	78	102	157	59	38	73	126	105	116	86	111	113
ENSG00000159166.15	145.526	2.02523	2.93701	0.000321349	0.00555318	LAD1	272	0	92	226	17	66	3020	2224	164	0	11	128	49	184	292	17	0	105	405.999	0	26	0	50	0	24	8	0	1	0	0	5	8	5	303	0	1.217
ENSG00000182575.8	238.363	-1.2124	0.699032	0.000321771	0.00555593	NXPH3	205	109	109	123	102	109	100	65	123	132	97	227	137	206	120	168	251	111	125	472	260	186	163	0	114	111	386	998	143	1084	262	184	105	151	143	578
ENSG00000146054.18	62.9503	-1.13961	0.555877	0.000323815	0.00557758	TRIM7	36	16	44	45.001	30	22	30	18	16	16	22	55	64.001	55	57	77.001	45.999	44	56.999	118	105	67	44.001	0	50	55	152.998	134	46.001	151	39	106	62.999	81	75	140
ENSG00000185736.16	559.065	-1.07616	0.478554	0.000324651	0.00558648	ADARB2	336	624	358	140	511	142	159	78	312	230	208	604	715	494	959	430	1182	518	486	353	512	1092	646	0	697	922	1044	397	727	426	870	540	819	673	438	385
ENSG00000237737.6	27.3312	-1.17371	0.617568	0.000326263	0.00559698	DCTN1-AS1	13	26	18	12	18	12	4	1	7	35	16	12	16	13	16	12	21	35	28	33.999	31	45	28	0	30	41	33	64.999	22	51	28	27.001	25	28	14	34.001
ENSG00000285467.1	8.30203	1.16633	0.608503	0.000332196	0.00566661	RP11-468E2.12	14.673	8.031	11.357	12.751	13.357	16.739	8.715	13.489	7.24	18.05	15.11	8.39	3.446	9.648	5.42	4.927	11.816	9.792	12.244	6.575	15.148	12.395	6.133	0	7.383	9.051	2.968	5.214	4.973	1.042	2.056	3.299	4.53	2.071	3.236	9.767
ENSG00000242866.10	96.3628	-1.1036	0.511976	0.000332616	0.00566921	STRC	104.404	21.713	94.05	42.703	83.168	28	21.321	14.514	85.741	54.25	26.576	118.464	93.266	63.447	55.356	87.534	119.466	76.004	86.907	87.034	145.662	103.896	119.593	0	100.255	105.06	180.437	163.353	52.991	166.127	108.897	181.04	141.679	113.177	79.981	156.44
ENSG00000196154.12	252.668	1.13871	0.569525	0.000345882	0.00583425	S100A4	401	130	533.001	530.001	403	297.999	333	655	482	113.001	264.999	267.001	274.999	229	344	139.001	221.001	260	288	161.999	205.999	136	199.001	0	193.001	293	271.001	98.999	92	66	139.999	117	134	426.001	52	156.001
ENSG00000100314.4	184.407	-1.07707	0.48818	0.000346597	0.00584165	CABP7	90	287	78	71	75	71	110	112	103	370	266	151	208	131	224	323	115	203	428	135	194	143	98	0	118	189	121	251	341	258	229	142	164	148	279	128
ENSG00000125965.9	63.5988	1.08675	0.502242	0.000354694	0.00593641	GDF5	202	31	59	78	44	81	74	242	65	95	68	83	81	61	89	59	28	43	68	49	49	24	59	0	47	50	80	45	30	40	29	35	49	37	30	45
ENSG00000214336.5	82.184	1.67514	1.92985	0.000372033	0.00616691	FOXI3	114	0	5	13	83	116	1362	438	286	108	8	236	225	15	707	9	1	163	83	6	11	0	100	0	12	14	4	2	4	1	7	12	4	57	8	5
ENSG00000102359.9	405.528	1.20081	0.787838	0.000405323	0.00650022	SRPX2	741	111	944	1089	542	878.999	396	1036	986	118	626	300	317	489	541	230.001	274	474	803	109	295	232.001	228	1	202.999	225	144	128	94	58	138.001	112	173	440	30	163
ENSG00000108813.11	46.4002	1.3826	1.32638	0.000406796	0.00650905	DLX4	95	5	27	10	76	17	642.999	268.001	65	9	499	55	19	14	90	6	60	9	18	12	25	8	9	0	21	7	51.001	9	20	2	4	7	42	7	9	124
ENSG00000115380.20	1611.47	1.14619	0.634225	0.000407797	0.0065103	EFEMP1	3894	2169	1901	507	2912	2027	2941	3970	3382	925	4410	1599	728	1344	2060	539.999	2137	715	890.999	1861	1077	890.999	1163	0	1358	838.999	1359	1022	601	87	946	871	1184	759	3648	2093
ENSG00000102007.11	451.802	1.08444	0.523257	0.000408594	0.0065181	PLP2	954	293	632	743	501	612	2125	1185	647	408	240	551	523	596	1362	409	270	571	802	164	268	244	494	0	351	263	283	179	122	187	256	206	164	794	154	226
ENSG00000253958.2	32.5238	1.19949	0.790831	0.000409893	0.00652407	CLDN23	155	17	99	103	34	62	95	98	39	21	29	39	8	25	104	13	30	31	29	1	23	8	17	0	21	20	4	13	9	3	13	13	22	18	14	7
ENSG00000184388.6	173.098	-1.06122	0.495634	0.000411365	0.00653768	PABPC1L2B	173.109	93.397	159	130.827	137.321	90.874	51.601	28.604	116.774	96.999	75.84	234.291	130.592	79.507	75.463	182.108	174.326	117.589	91.157	281.339	257.901	202.098	90.048	0	165.791	169.204	226.007	310.279	122.269	412.369	120.36	233.388	216.712	165.932	157.666	410.82
ENSG00000142273.13	6.3693	1.76263	2.48218	0.00042224	0.00667045	CBLC	19	0	2	0	3	3	200.001	98	10	2	2	17	6	1	7	0	0	2	0	1	0	2	21	0	0	0	1	2	0	0	0	1	2	2	0	0
ENSG00000164326.5	17.7622	-1.51937	1.71199	0.000426134	0.00671692	CARTPT	0	0	2	6	5	0	0	1	12	0	2	22	2	6	5	31	18	3	5	4	5	41	18	0	18	1	5	51	47	3	10	97	23	31	34	56
ENSG00000170006.12	58.118	1.21569	0.89417	0.00043825	0.00684291	TMEM154	74	53	49	43	51	50	303	370	54	92	83	50	44	50	54	30	24	29	22	12	23	21	26	0	40	31	25	30	27	6	22	18	21	29	38	21
ENSG00000215474.8	154.868	-1.68908	2.32157	0.000450717	0.00699504	SKOR2	6	127	46	0	5	4	0	0	66	12	18	9	13	14	0	781	47	1228	4	26	85	241	366	0	11	654	4	13	1	48	465	305	409.229	434	1	1
ENSG00000078900.15	84.879	1.15927	0.719749	0.000451449	0.00700126	TP73	94	41	33	69	60	114	1218	430.999	216	24	67	137	54	75	442	97.999	36.999	170	83	28	75.001	43	61	0	34	36	25	38	44	12	57	36	21	91	56	31
ENSG00000179044.16	39.4991	-1.00508	0.452325	0.000453366	0.00701557	EXOC3L1	12	19	29	35	28	22.999	11	7	13	26	11	28	51.001	70	46	53	34.001	79	151	28	42.001	39	38	0	41	46	33	30	26	43	28	44.001	41	78.999	48	28.999
ENSG00000269155.2	13.5794	-1.24176	1.01677	0.000456131	0.00704964	RP3-431P23.5	3	32	9	7	2	4	2	2	2	23	8	14	10	11	7	25	8	20	24	10	19	14	16	0	5	35	8	11	35	6	36	4	19	12	11	4
ENSG00000236345.1	7.46425	1.36835	1.41767	0.000467337	0.00715851	SCAT8	36	1	11	21	16	6	22	33	15	4	2	6	8	4	14	5	1	12	11	1	1	7	16	0	4	4	2	1	1	2	0	1	5	5	1	2
ENSG00000145808.10	171.565	1.16425	0.761998	0.000469366	0.0071792	ADAMTS19	288	381	133	81	195	569	631	212	150	42	182	122	258	153	352	97	100	218	219	143	51	122	184	0	74	139	311	44	89	36	37	54	71	162	111	102
ENSG00000179477.11	31.7542	-1.04025	0.492002	0.000469992	0.00718358	ALOX12B	24	18	19	24	22	11	11	12	34	34	11	38.001	44.999	29	21	36	34	29.001	36.999	40.999	46	17.999	23	0	30.999	47	35	46	28	41	23	32.001	43.999	27	27	36
ENSG00000167178.16	8017.88	-1.04537	0.501714	0.000481094	0.00732519	ISLR2	14277	5519	6137	3235	3252	4238	2516	1175	2902	16793	2778	8279	11613	9239	7393	4992	6378	8630	8967	6821	6550	11365	11559	0	12063	21869	13684	5828	8664	4347	8095	6167	6376	10041	7235	5014
ENSG00000166862.7	744.861	-1.0293	0.483718	0.000482485	0.00733744	CACNG2	589.807	310.889	620.071	457.375	616.175	424.183	272.583	170	614.315	148.503	474.053	894.536	552	494	538	532	1043.29	508	298.001	1332.91	719.888	1009.83	519.221	0	582.516	734.401	879.865	1566.45	753.86	1781.59	669.478	826.361	868.212	842	859	1378.27
ENSG00000231170.7	13.4791	1.31788	1.32104	0.000489805	0.00742742	AC002451.3	27	27	21	13	21	18	21	12	20	29	20	3	4	6	4	3	8	15	3	5	0	6	5	0	3	2	5	6	3	0	3	3	1	5	21	6
ENSG00000196139.14	64.4133	1.09321	0.581147	0.0004915	0.00744059	AKR1C3	254.943	68.999	122.418	288.902	67.211	194.426	68.328	87.258	177.354	100.59	182.31	33.251	39.361	67.147	35.036	29.021	23.083	49.138	97.538	25	56.035	10.024	57.731	0	23.026	24.082	6.028	15.069	35	7.004	33.027	24.183	21.116	42.111	19	18.141
ENSG00000269526.1	8.8687	-1.51025	1.90413	0.000503454	0.00758009	ERVV-1	3.563	0	5.752	5.099	0	2.339	4	0	3.524	0	0	10.676	4.236	0	1.653	6.757	9.782	11.571	0	5	33.888	13.379	13.587	0	2	0	9.62	11.829	6.986	10	53.061	15.496	17	6.115	4.475	15.48
ENSG00000117595.12	331.707	1.33638	1.40532	0.00050448	0.00758585	IRF6	990	36	58	160	229.999	402	5761	2420	1023	30	240	1013	215	125	2360	98	47	397	52	17	111	32	448	0	120	58	9	14	75	16	36	123	56	45	19	81
ENSG00000102554.14	739.967	1.18589	0.904663	0.000504769	0.00758585	KLF5	1706	237	1085	1580	638	1212	3899	3057	1093	167	745	834	739	1681	1464	404	222	1007	2213	127	427	154	834	0	478	208	238	77	204	51	265	292	242	1503	144	180
ENSG00000230629.2	18.8062	1.08581	0.575003	0.000505937	0.00759587	RPS23P8	24.656	7.654	30.404	81.071	33.238	14.165	24.253	40.098	22.19	20.45	28.46	23.341	14.653	34.613	35.493	19.62	8.104	21.895	27.962	10.613	9.987	9.886	7.279	0	12.422	10.84	12.092	22.311	5.236	5.483	8.271	7.285	14.202	21.488	11.029	11.496
ENSG00000151834.16	1195.48	-1.10647	0.624676	0.000509917	0.00763044	GABRA2	710	594	1056	963.965	817.623	787.999	813	213.001	385.005	499.001	295	1593	1574	889.001	1060	1173	1315	565.001	894.999	715.015	1119	1435	947.934	0	1181	815.001	1997	283	574.001	4778.89	396.001	1940.07	1344.87	1066	1668	2473.86
ENSG00000101203.16	61.8121	-1.10258	0.617987	0.000514046	0.00765522	COL20A1	124	26.999	37	67.001	24	26.001	43	5	26	15	1	65	71.001	64	246	74	64	76	90.999	77	68	57.001	50	0	80	75.001	67.999	75	17	49.999	91	73.001	62	72	47	93
ENSG00000172243.18	10.9221	1.59445	2.64875	0.000514674	0.00765522	CLEC7A	49	0	1	4	5	9	329.999	129	42.001	0	11	8	0	0	3	0	0	1	1	0	0	0	10	0	0	1	0	1	0	0	0	1	0	0	0	0
ENSG00000100625.9	487.481	1.08024	0.572262	0.000520356	0.00771388	SIX4	1264	303	1039	1450	546	823	646	724	430.001	432	448	498	544	1075	683	345	257	560	1587	128	373.999	113	313.999	0	311	234.999	243	138	117	87	218	210	194	925.001	323	178
ENSG00000083307.12	68.1232	1.57633	2.26227	0.000524564	0.00777081	GRHL2	372	0	5	10	65	48	1730	782.999	268	1	15	207	18	9	273	7	2	21	2	0	4	1	164	0	6	3	2	2	0	0	3	17	4	1	0	1
ENSG00000124145.6	526.796	1.00094	0.466574	0.000527492	0.00780218	SDC4	1331	330	672	969	513	711	1105	1502	693	690	709	633	600	551	732	452	355	473	700	224	546	282	531	0	560	416	352	145	276	80	397	362	339	417	277	380
ENSG00000231473.3	24.7139	-1.07401	0.564376	0.000527877	0.00780218	RB1-DT	12	14	14	6	11	18	11	4	14	32	7	32	29	21	15	58	28	12	34	20	32	40	30	0	26	29	38	33	11	38	27	18	18	25	20	34
ENSG00000205420.11	774.166	1.45486	3.1314	0.000530856	0.00782025	KRT6A	104.448	0	5	45.436	164.174	387.24	33560	19181.5	621.277	0	2	912.506	20	19.664	687.761	0	0	53.641	0	0	0	0	179.565	0	7	27.26	0	0	0	0	0	13	67.673	1	0	0
ENSG00000152766.6	17.3992	1.55529	2.59609	0.000541905	0.00793882	ANKRD22	62	0	3	2	6	4	258	356	14	0	0	24	0	1	36	1	0	4	0	0	0	1	20	0	3	3	1	0	0	0	0	2	1	1	0	0
ENSG00000167207.14	26.3065	1.1211	0.725614	0.000559633	0.00811662	NOD2	14	7	34	44	31	22	123	111	33	22	23	30	21	53	33	22	28	34	62	9	14	21	8	0	26	11	11	17	17	1	11	10	18	57	21	9
ENSG00000198759.12	744.522	1.17715	0.985966	0.000567423	0.00818799	EGFL6	2702	55	1224	1190	959	1654	1209	2661	1728	174	1678	650	453	463	1084	116	1694	671	1139	156	766	139	527	0	313	1791	346	70	271	109	105	234	410	178	71	271
ENSG00000111199.12	48.0273	1.16658	0.945742	0.00057018	0.00821657	TRPV4	85	4	63	52	50	87	460	387	84	2	21	76	44	68.999	134	26	13	57	62	7	37	10	41	0	22	28	29	5	16	13	19	31	28	27	6	5
ENSG00000088726.16	11.3703	1.51034	2.49083	0.000579441	0.0083217	TMEM40	5	1	0	9	3	7	290	198	22	0	1	16	3	10	59	1	0	3	36	0	4	0	8	0	3	0	0	0	0	0	1	0	2	39	0	0
ENSG00000125462.19	7407.92	-1.00121	0.480439	0.000582902	0.00834876	MIR9-1HG	6841	9291	7452	3944	6313	3485	2399	254	6239	7128	8680	5192	6004	5491	4425	5642	9593	6274	9440	9335	7401	9944	6077	0	6380	15418	11350	8321	5257	12104	9778	7161	8360	9256	5987	9435
ENSG00000288611.1	53.6424	-1.06348	0.579336	0.000595345	0.00848106	NPBWR1	35	10	12	29	25	27	63	20	24	12	50	47	30	59	66	53	40	22	48	64	31	45	68	0	27	92	42	171	93	119	21	75	53	57	104	94
ENSG00000123560.14	2617.28	-1.06253	0.577768	0.000596221	0.00848783	PLP1	1754	4359	2406	699.999	2270	553	781.999	313	2157	3223	2298	1586	1536	884	1442	1863	4129	3244	2480	2721	2573	8384	2291	0	2573	7180	2739	1734	1096	3438	4327	1718	2035	2686	2330	1752
ENSG00000120149.9	101.224	1.10048	0.691202	0.000597665	0.00850184	MSX2	187	23	121	137	200	156	1572	375	147	33	324	80	96	74	103	190	51	161	115	61	56	14	95	0	46	143	50	39	48	22	21	75	74	47	27	100
ENSG00000244128.7	107.389	-1.05439	0.568666	0.000611661	0.00862091	LINC01322	95	46.001	64	88.001	58	53	24	29.001	56.001	30	34	138	48.001	54.001	50.001	108	71	57	100.999	152	112.001	149.999	68.999	0	70.999	112	211	298	88	298.001	54	112	127.999	112	96.999	210.002
ENSG00000183145.9	172.814	1.06346	0.588904	0.000612135	0.00862091	RIPPLY3	231	193	267	146	281	940	262	106	283	167	304	121	161	345	127	145	163	100	168	85	55	225	142	0	186	70	123	121	173	20	59	105	89	77	195	59
ENSG00000105509.11	94.3767	-1.02776	0.526083	0.000622552	0.00872191	HAS1	72	30	62	55	90	47	58	6	70	50	42	121	106	65	84	109	97	50	80	164	98	112	46	0	78	99	79	126	105	211	37	148	100	113	165	205
ENSG00000197594.14	308.286	1.06642	0.613902	0.000638946	0.00888936	ENPP1	634	183.001	581	616	472.001	388	315	984	362	110	485	415	180	296	794	195	288	300	335	104	201	140	236.001	0	270.001	324	182	82	112	21	266	136	309	175	176	143.001
ENSG00000287215.1	271.842	-1.01508	0.513301	0.000640427	0.0088958	RP11-775F1.2	163.363	298.042	185.583	122	148	107.001	81	32.561	102.361	609.736	92.999	352.764	242	196	118	193.212	222.725	199.44	194.267	338.89	282.515	432.841	373.709	0	492.508	807.583	382	434.936	176	455.344	137.621	303.829	201.66	213.118	216	443.615
ENSG00000167157.11	236.428	1.12449	0.885196	0.000645231	0.00893752	PRRX2	706	63	781	269	357	430	354	831	546	8	354	739	88	87	298	47	235	164	147	111	135	84	127	0	102	429	205	49	60	68	28	102	203	78	163	141
ENSG00000179111.9	75.4517	-1.0452	0.570958	0.000655174	0.00900817	HES7	25	34	59	48	48	44	29	13	63	75	18	74	108	37	42	97	57	51	101	83	71	86	54	0	82	72	120	136	48	149.001	50	83	79	63	63	130
ENSG00000176153.12	17.836	1.37971	1.94424	0.000662012	0.0090589	GPX2	71	0	3	2	13	8	809	345	80.001	8	18	3	4	3	17	0	0	1	1	0	0	0	1	0	0	8	4	0	0	5	5	0	1	2	3	0
ENSG00000286425.1	7.09832	1.38773	1.98872	0.000663006	0.00906664	RP1-247E2.1	7	8	0	2	12	131	2	1	3	0	7	1	7	4	0	0	5	2	4	1	0	3	13	0	5	0	10	0	1	0	1	1	4	0	8	3
ENSG00000166407.14	531.584	-1.00694	0.50977	0.000666863	0.00911078	LMO1	206	330	395.001	210	321.001	202.999	224	271	222	273	332.999	442.001	660	343	306	576	634	594	369	707	536	1133	588	0	429	874	817.001	449.999	219	1238	1051	328	1028	598	184.001	593
ENSG00000175463.12	12.3837	-1.20915	1.31468	0.000672305	0.00915727	TBC1D10C	5	4	39	6	5	3	3	0	12	56	7	9	6	2	19	8.001	5	5	9	4	18	5.001	8	0	7	2	4	7	45	1	81	0	17.999	2	10.001	8.999
ENSG00000144452.15	68.2042	1.11819	0.904123	0.000672661	0.00915727	ABCA12	64	24	20	12	23	13	506	922	22	14	44	47	38	26	39	82	17	36	22	46	49	65	49	0	27	129	29	35	17	60	24	54	44	25	19	30
ENSG00000049283.18	42.0826	1.13639	1.0074	0.000675918	0.00918389	EPN3	150	10	18.138	15	40.145	34	869.001	343	66.051	7	5	80.361	18	17	70.378	25.317	43.484	16	26	18	18	37	38.999	0	7	4.02	23	7	16	11	19	26	19	11	2	13
ENSG00000120094.9	13.66	-1.33928	2.60729	0.000681897	0.0092178	HOXB1	0	34	0	29	0	0	0	0	8	0	0	0	2	2	0	1	2	1	0	0	19	0	10	0	0	0	0	0	272	0	3	3	0	1	4	1
ENSG00000132793.12	77.0223	1.07372	0.679228	0.000683439	0.00922628	LPIN3	161.999	85	73	57.999	83.001	159.001	341.999	293	140	158	35	113.999	82	68	121	56.001	22	85	76.999	17	57	39	101	0	45	29	57.999	11	22	24	51	49	22	65	9	35
ENSG00000189120.5	51.7742	1.05853	0.623004	0.000683832	0.00922628	SP6	89	21	13	70	25	140	876	251	55	28	65	40	56	64	141	19	21	82	25	33	34	42	33	0	35	27	47	38	20	31	31	36	28	33	37	29
ENSG00000249362.2	38.1652	-1.07836	0.702496	0.000685115	0.00923771	LINC02488	22	39	15	19	12	31	9	2	24	1	71	48	15	22	26	28	21	46	35	49	27	68	18	0	35	82	43	33	46	80	45	38	63	37	61	47
ENSG00000137265.15	47.2538	-1.1034	0.859988	0.000693843	0.00926024	IRF4	43	8	45	47	38	19	13	23	28	9	45	25	46	39	97	11	44	24	85	16	26	6	12	0	26	20	17	24	49	495	19	23	12	50	12	19
ENSG00000250337.7	72.7726	-1.09517	0.814448	0.000696249	0.00926899	PURPL	10	23.001	6	26	22.999	10.999	3	13	26	6	21.001	33	149	15	19	88.002	40	155.001	146.999	76	148	106	181	0	74	100.998	143	21	7	46.999	132.999	134.999	98.001	143	43	68
ENSG00000253159.3	12.7982	-1.03528	0.570195	0.000698344	0.00928013	PCDHGA12	9.014	14.054	13.953	5.059	6.861	4	9.028	4.997	5.093	15.774	8.021	11.056	15.811	3.01	9	16	12.037	26.257	17.519	15.955	21.372	12.206	17.041	0	21.292	9.027	7.015	16.106	10.384	26.635	15	17.59	16	12	1.002	21.304
ENSG00000188425.4	11.6222	-1.07233	0.718868	0.000719943	0.00945376	NANOS2	4	12	10	10	7	2	10	2	8	4	5	16	10	5	10	11	10	10	11	24	8	12	6	0	9	13	14	30	5	32	11	15	10	8	11	28
ENSG00000188883.5	6.00679	1.36053	2.2348	0.000720342	0.00945376	KLRG2	7	0	0	0	1	4	181	105	22	3	2	4	0	0	18	1	0	1	6	0	0	1	0	0	1	1	1	0	1	0	0	0	1	0	2	0
ENSG00000287059.1	12.3899	1.11401	1.03187	0.000747817	0.00969414	RP11-14A10.1	21	6	35	1	11	6	114	73	10	29	14	17	17	21	17	7	5	7	11	9	4	1	32	0	14	13	4	9	3	1	5	3	7	7	0	5
ENSG00000104611.12	114.435	1.01176	0.54524	0.000753658	0.00974599	SH2D4A	220	70	148	151	143.999	116	498	376	143	67.001	170	119.001	103.999	160	237	62	93	85	147.999	60.001	52	66	92	0	65	57.001	96	73	60	25	57.001	59	53	117	154	85
ENSG00000016402.14	23.1282	1.10443	0.99185	0.000755282	0.00976103	IL20RA	24	11	41	22	26	25	306	135	56	13	10	26	23	22	57	9	6	42	27	7	14	8	8	0	16	6	6	6	15	0	8	2	5	81	12	9
ENSG00000107593.17	37.9935	-1.05907	0.698282	0.000757657	0.00977978	PKD2L1	13	44	22	10	16	12	12	7	24	17	74	29	31	43	24	35	22	13	55	44	30	37	27	0	45	21	22	202	28	43	34	51	44	46	16	70
ENSG00000120549.18	799.547	1.01319	0.550516	0.000760465	0.00978644	KIAA1217	1868	462.999	1207	1443	989	1242	4403	2000	1037	524.999	1318	1012	877.001	1435	2018	472.001	557.001	1107	1772	215.001	415.999	299	686	0	560	494.001	392.001	249	433.001	77.999	378	383	436	760	372	298
ENSG00000184574.10	11.9566	1.0811	0.911745	0.000789204	0.00996224	LPAR5	10	2	10	6	8	2	91	118	14	25	5	17	9	7	16	4	6	6	7	11	14	7	5	0	13	2	2	12	2	9	5	5	4	9	6	18
ENSG00000073067.14	103.498	1.21307	1.57217	0.000791569	0.00998613	CYP2W1	155	1	13	28	50	78	1043	1415	53	2	20	283	43	133	518	11	11	104	113	2	11	6	157.999	0	19	29	2	6	6	0	11	64	9	60	9	9
ENSG00000256812.2	13.1855	1.19738	2.50691	0.000821856	0.0102582	CAPNS2	3	0	1	0	2	1	269	261	24	0	0	22	1	1	49	0	2	0	0	0	0	3	0	0	0	0	0	0	0	0	0	0	0	1	0	0
ENSG00000127954.13	15.1007	1.24057	2.16412	0.000863297	0.0105272	STEAP4	58	0	28	59	0	45	159.001	31	2	0	16	10	2	10	121	2	8	72	130	0	0	0	7	0	3	2	18	0	0	0	0	0	1	3	0	2
ENSG00000287677.2	9.81243	-1.06406	0.962898	0.000868413	0.0105531	RP11-370K2.1	13	0	4	8	1	4	0	1	7	5	12	10	19	25	11	6	9	6	16	8	13	6	4	0	13	10	6	1	19	0	18	20	13	23	3	16
ENSG00000163814.8	57.9498	1.1498	1.47826	0.000883572	0.0107006	CDCP1	302	4	23	6	64	26	617	648	55	2	15	74	9	20	317	2	16	92	6	15	3	7	119	0	12	8	8	25	4	3	12	20	9	29	11	2
ENSG00000273706.5	2355.13	-1.00404	0.591338	0.00090318	0.0108695	LHX1	2929	2659	2840	915	1592	1004	723	200	1188	497	1270	2913	3342	2880	851	3416	2203	2917	747.999	1276	1949	5343	2656	0	2892	4364	2920	1678	4187	1176	5292	1516	3152	2606	1908	1517
ENSG00000205867.3	7.0235	-1.05943	1.07772	0.000934414	0.0111102	KRTAP5-2	4	2	6	1	1	1	2	1	5	3	4	12	5	3	8	11	7	5	2	17	17	9	3	0	6	6	9	13	2	12	7	15	7	6	4	18
ENSG00000124159.16	47.3428	1.08124	1.29131	0.000970345	0.0113991	MATN4	169	15	20	19	3	14	23	446	14	10	36	16	4	6	106	1	5	3	2	40	21	16	8	0	38	190	281	1	8	10	14	4	64	8	7	27
ENSG00000118271.12	905.28	1.026	1.03732	0.00103449	0.0119227	TTR	463	2135	1666	164	7783	1907	5578	2066	2165	1102	2694	274	73	28	185	2264	775	498	191	269	451	1176	157	0	386	51	81	483	912	12	164	88	405	61	1005	157
ENSG00000173083.16	27.7598	1.00688	0.852062	0.001054	0.0120541	HPSE	66	26	28	16	15	20	95	152	20	17	16	36	15	21	28	25	29	22	11	17	19	14	24	0	18	11	20	19	3	10	8	21	16	5	110	3
ENSG00000151790.9	58.7045	1.00728	0.867392	0.00105601	0.012064	TDO2	62	25	69	80	30	160.999	76	223	45	50	58	28	21	160	433.999	50.001	20	191.001	155	8	22	6	15	0	77	8	9	12	9	11	36	11	9	72	8	14
ENSG00000171345.13	1639.56	1.08532	1.54232	0.00107466	0.0121886	KRT19	3823	28	175	605	1389	2236	43728	17581	4730	59	329.001	5839	945	700	9160	188	44	1336	733	18	179	23	3129	0	308	170	62	20	57	21	177	744	84	590	42	69
ENSG00000128422.17	2438.18	1.10166	1.71056	0.0010875	0.0122917	KRT17	2967	9	564.995	888	4478	5287	88065.9	24435	26649	4	155	8575	1512	1781	16357	867.999	142	1826	230	36	97	15	3825	0	592	506.993	11	57	28.001	4	62	903	145	3547.99	37	15
ENSG00000124429.18	13.1779	1.02976	1.8343	0.00127293	0.0137553	POF1B	38	2	6	0	7	6	516	268	17	0	4	15	1	1	21	2	0	3	0	2	0	1	32	0	5	0	0	0	0	0	1	4	0	2	1	0

## Sheet: C) n-3 LCPUFA_H vs N_VitD_H
Gene_ID	baseMean	log2FoldChange	lfcSE	pvalue	padj	gene_name	DEFEND.BILX_2.HH_1	DEFEND.BILX_2.HH_2	DEFEND.BILX_2.HH_3	DEFEND.BILX_2.HH_4	DEFEND.BILX_2.HL_1	DEFEND.BILX_2.HL_2	DEFEND.BILX_2.HL_3	DEFEND.BILX_2.HL_4	DEFEND.BILX_2.HN_2	DEFEND.BILX_2.HN_3	DEFEND.BILX_2.HN_4	DEFEND.BILX_2.LH_1	DEFEND.BILX_2.LH_2	DEFEND.BILX_2.LH_3	DEFEND.BILX_2.LH_4	DEFEND.BILX_2.LL_1	DEFEND.BILX_2.LL_2	DEFEND.BILX_2.LL_3	DEFEND.BILX_2.LL_4	DEFEND.BILX_2.LN_1	DEFEND.BILX_2.LN_2	DEFEND.BILX_2.LN_3	DEFEND.BILX_2.LN_4	DEFEND.BILX_2.NEG	DEFEND.BILX_2.NH_1	DEFEND.BILX_2.NH_2	DEFEND.BILX_2.NH_3	DEFEND.BILX_2.NH_4	DEFEND.BILX_2.NL_1	DEFEND.BILX_2.NL_2	DEFEND.BILX_2.NL_3	DEFEND.BILX_2.NL_4	DEFEND.BILX_2.NN_1	DEFEND.BILX_2.NN_2	DEFEND.BILX_2.NN_3	DEFEND.BILX_2.NN_4
ENSG00000110090.13	2004.86	3.52576	0.239209	3.86178e-51	7.95141e-47	CPT1A	8039	4984	5992	4252	4824	5622	5666	6178	5644	7686	7055	530	546	749	690	457	510	688.999	669	499	477	587	747	2	516	535	395	319	492	262	566	370	432	336	447	404
ENSG00000167772.12	2507.85	3.3064	0.240943	1.20548e-44	1.24104e-40	ANGPTL4	7568	5568	8234	5701	8883	5322	5287	3944	8695	7796	9117	921	1253	1180	1116	581	807.001	631.001	1107	1181	784.999	845	821	0	710.999	561.001	662	470.001	505.001	531.999	1067	526	891.001	991	692	1272
ENSG00000198431.16	7634.52	1.01414	0.0976208	3.02166e-26	2.07386e-22	TXNRD1	14791	13846	13366	9768	12618	11786	10036	9079	13227	17786	17191	6344	6212	7279	6542	6522	6185	5489	6775	5112	5401	6063	6384	1	5427	5967	5329	5643	5199	4261	4830	4783	4677	5380	5662	4926
ENSG00000086548.9	8.92835	22.0684	2.16204	7.71044e-25	3.96895e-21	CEACAM6	226	0	1	0	5	5	23	32	4	0	38	18	1	6	5	1	1	1	0	0	0	0	5	0	0	0	0	0	1	0	0	6	3	0	1	0
ENSG00000087086.15	40507.3	1.82953	0.200385	4.77491e-24	1.96631e-20	FTL	91672	50500	108849	98076.4	91753	78635	65465	56630	114578	74035	81361.9	29310.3	32459	24710	37876.7	25111	26486.3	23844	36026.9	20906	31103	22942	28769.3	13	23401.1	21100.3	20274	20206.3	16101	15012	25066	22163	19723	23412	18952	24525.9
ENSG00000161011.20	7986.26	1.07563	0.109358	6.56501e-24	2.25289e-20	SQSTM1	14567	10034	13405	14106	13485	11148	10659	8030	15392	13090	16146	6980	6995	6645	7998	6330	6469	6019	7799	6543	6845	5769	6773	1	5976	4876	5115	5963	4875	4868	5909	5551	5538	6268	7103	6939
ENSG00000087842.11	610.744	1.61183	0.176066	2.84e-23	8.35367e-20	PIR	1149	1137	1272	1092	1276	956	1027	779	1344	1463	1372	360	543	585.999	522	567	444	358.999	462	286	436	466.999	455	0	381	265	342	347	322	335	479	294	286	402	447	294
ENSG00000181019.13	2802.46	3.3622	0.35733	4.78913e-23	1.2326e-19	NQO1	10899	3934	8904	7531	6998	8957	6621	5687	10342	6660	12134	739	1652	1194	951	974.001	708.001	767	1154	744	1699	789.999	1527	6	747	446.001	307	467.999	1296	656	1179	868	818.001	477.999	639	764.001
ENSG00000140961.14	204.871	2.05708	0.253503	2.56999e-20	5.87957e-17	OSGIN1	529	389	426	365	479	362	394	252	521	880	626	81	128	59	132	123	123	79	131	111	98	136	156	0	87	64	114	86	47	98	98	110	74	106	118	115
ENSG00000271303.2	1091.51	1.2972	0.151705	2.11973e-19	3.96775e-16	SRXN1	2402	1384.91	2076	1559.99	1630.85	2072.61	1477	1486	2073	2306	1923	871.25	903.763	1002.52	1197.59	824.751	823	799	1057	645.823	854	689.21	951.843	0	741	586.815	696	629.591	901.026	589.984	927	739	732.51	712.42	548.123	748.287
ENSG00000117984.15	8063.45	1.08099	0.126625	1.05476e-18	1.80979e-15	CTSD	14025.5	12889.1	13041.8	10520.8	14474.5	11086.3	13502.4	9995.54	15720.4	12796	16996.2	6684.91	6456.3	7284.37	7502.53	5538.72	7256.39	5603.75	7106.03	6844.67	5827.61	6381.16	6553.59	0	5892.22	5227.38	5155.06	5424.65	5184.19	4017.64	5985.98	5374.82	5358.42	5939.24	9169.08	6868.38
ENSG00000178537.10	656.05	1.27828	0.15514	3.47755e-18	5.5079e-15	SLC25A20	1316	1077	1126	1012	1133	1074	954	834	1447	1462	1292	460	446	544	520	438	547	482	516	459	439	536	465	0	432	432	459	396	495	255	489.001	371.999	375	447	675	395
ENSG00000117280.13	1411.39	1.07716	0.130089	9.43075e-18	1.38699e-14	RAB29	2547	1788	2579	2342	2759	1834	1750	1215	2405	2589	2500	1152	1361	1104	1243	1376	1289	1090	1215	1171	1131	1200	1106	0	1089	983	904.999	895.999	712	995	1265	823	1024	1132	1116	1319
ENSG00000004799.8	511.276	2.84357	0.377297	1.20019e-16	1.54449e-13	PDK4	1589	1039	1819	843	1687	1302	1032	654	1853	1511	1643	275	231	292	336	151	255	160	218	115	129	233	243	0	233	117	135	123	168	20	158	139	215	149	292	245
ENSG00000042286.15	360.325	1.17383	0.150522	2.70903e-16	3.28111e-13	AIFM2	633	618.999	661	489	660	493	621	393	671	710	769.999	274	297.999	375	312	305	305	225	321	262	242	223	323	0	269	199	241	238.999	208	188	275.999	233.999	204	282	399	286
ENSG00000173110.8	455.556	4.04003	0.612379	1.87401e-14	2.03084e-11	HSPA6	732.903	2512.97	180	356.418	1439.11	3742.49	2327.9	2305.37	1015.55	1568.64	1128.28	42	67.953	40.454	53.749	22.845	32.927	47.928	50.627	46	51	34	82.275	0	46	29	64	29.915	16	46	26	87.659	45.758	43.878	14	73
ENSG00000253293.5	60.8339	18.5134	2.51034	8.83549e-14	9.09614e-11	HOXA10	0	2	2	10	0	1	747.978	0	9	219	0	0	2	4	6	2	0	33	0	813.982	369	30	3	0	0	0	0	0	1	9	0	1	0	1	0	653
ENSG00000226608.3	29.868	2.02618	0.335174	1.15162e-13	1.12913e-10	FTLP3	88.029	50.004	90.033	63.592	74.006	39.007	56.012	44.006	86.02	56.025	83.059	18.724	20.006	11.002	30.347	17.01	22.675	24.01	24.145	16.041	21.007	13.002	22.66	0	16.862	11.65	16	10.704	11	12	15.004	16.014	12	11.006	10.009	13.059
ENSG00000023909.10	1179.49	1.31512	0.203773	1.32414e-12	1.1854e-09	GCLM	2181	2019	2274	1607	2356	1603	1899	1473	2346	2604	2994	863	776	1063	1099	918	1080	861	979	818	715	838	830	1	750	709	622	750	760	475	923	611	688	963	1115	652
ENSG00000119655.11	2120.65	1.03039	0.154708	2.17794e-12	1.86849e-09	NPC2	3912	2908	3469	3281	3660	2889	3552	2360	4061	3347	3805	1862	2046	2423	2649	1636	1744	1788	2659	1403	1632	1582	1870	1	1643	1407	1215	1401	979.999	905	1654	1401	1152	1948	2113	1673
ENSG00000267520.2	70.6368	22.489	3.30927	4.24191e-12	3.3312e-09	RP11-373L24.1	0	0	188.773	171.337	0	0	255.168	72.389	0	153.279	0	0	0	0	208.301	0	123.314	129.154	0	137.437	0	0	95.14	0	0	0	0	0	142.197	186.349	87.185	161.806	104.859	97.537	0	186.3
ENSG00000109854.14	191.943	1.47258	0.254809	1.777e-11	1.11595e-08	HTATIP2	499.999	267.001	366	417.999	283	371	547	317	375	338	420.001	134	193	193.999	169	154.001	117	125	201.001	97.001	144.999	108.999	191.001	0	124.999	89	96.001	86.999	100	96	143	122.001	74	136.001	101	90
ENSG00000152256.14	11338.5	-1.18954	0.191793	1.78856e-11	1.11595e-08	PDK1	6509	6414	6595	6128	8745	5797	5336	3109	7186	8735	4369	12748	14765	12739	10854	15870	12510	11815	15000	11028	15213	14489	13406	5	11840	15335	15558	13663	7539	12393	14595	12152	11250	13806	10186	13339
ENSG00000273802.2	339.795	-1.10685	0.178975	3.28833e-11	1.92095e-08	H2BC8	306	227	180	143	258	208	194	116	205	186	178	417	379	385	395	391	327	364	371	367	471	346	320	0	339	559	430	520	296	381	307	431	341	350	413	515
ENSG00000167996.16	67887.6	1.01027	0.162737	4.26437e-11	2.31062e-08	FTH1	120753	104557	133134	95256.6	148118	95410.9	94334.1	74789.4	160778	133743	154803	56466.8	49061.4	50131.1	59217.1	49334.5	51980.3	44759.4	56554.6	46650.5	53107.5	48894.9	50841.7	13	46639.8	46838.8	43244.7	51190.3	37453.1	38381.1	44595.2	44514.9	39753.9	42646.2	45821.7	51305
ENSG00000100292.18	584.024	2.39926	0.467352	4.98553e-11	2.59758e-08	HMOX1	1809	514	1499	1148	1389	1555	1610	2283	1297	1044	2810	267	215	348	436	185	204.999	278.001	674.999	167	314	151.001	232.999	0	201	212	186.999	96	139	151	201.001	170	137.001	254.999	65	134
ENSG00000103056.12	3507.54	-1.38375	0.240889	5.24808e-11	2.63556e-08	SMPD3	3071.54	1958.11	1952	1048.31	2765.74	2360	1655.54	1957.12	2599.58	2845.08	1824	4948.19	2832.1	2624.82	3385.43	4141.58	4453.7	3298.38	2294	4282.15	4466.77	4104.6	3220.16	0	3707.5	5115.5	5457.46	6024.9	3946.1	4120.67	3288.83	4098.46	4346.42	2896.87	2838.47	4758.2
ENSG00000030582.18	4074.82	1.10354	0.182381	7.54624e-11	3.5313e-08	GRN	7759	5257	6731	7266	7027	6053	6678	4858	7556	4696	9508	3487	3298	3987	5333	2783	3458	3508	4784	2983	2977	2813	3249	0	3171	2646	2370	2460	2334	1756	2908	2658	2595	3388	3926	3133
ENSG00000171658.8	16.6337	5.57066	1.12413	1.18727e-10	5.3143e-08	NMRAL2P	89	16	40.999	63.999	48	61	38	29	72.999	23	72	5	4	3	4	2	2	2	3	1	4	0	2	0	1	3	0	0	2	1	4	4	4	0	0	3
ENSG00000212643.3	40.3395	-19.1387	3.04276	1.59785e-10	6.8541e-08	ZRSR2P1	0	0	0	0	0	0	42.595	54.094	0	65.648	0	0	0	0	0	0	0	91.099	0	87.331	67.239	121.157	79.674	0	117.806	0	57.488	0	96.911	100.686	46.906	66.047	80.818	0	0	79.528
ENSG00000065833.9	1019.97	1.58777	0.309106	2.21329e-10	8.76379e-08	ME1	2091	1666	2555	1800	3183	1453	2245	1097	3681	1836	2510	544	691	695	705	446	797	525	623	580	569	656	989	0	611	468	556	464	673	231	931	593	453	436	559	477
ENSG00000169427.8	355.534	-2.70849	0.543898	2.551e-10	9.91041e-08	KCNK9	120	77	88	62	143	34	43	21	183	265	138	266.999	258	137	204	211.999	515	357.001	421.001	619	339	475	294	0	209	584.001	429	1133	387	685	410	376.001	700.001	487	365	528.999
ENSG00000167524.16	577.967	-1.07788	0.184179	2.75949e-10	1.03305e-07	RSKR	425.236	358.143	399.699	404.166	462.311	316.731	301.755	282.843	486.899	472.033	318.855	612.972	616.554	514.708	475.594	617.088	554.153	497.382	751.206	521.954	651.87	594.829	563.316	0	593.08	913.629	917.275	826.012	424.409	734.532	598.263	608.231	715.732	635.181	589.993	862.663
ENSG00000183960.9	873.739	-1.19762	0.213013	5.07677e-10	1.80225e-07	KCNH8	648	725	588	445	610	604	401	449	609	544	467	1027	810	670	489	1152	694	809	762	855	1004	1055	718	0	1084	1314	1432	1941	715	1024	766	950	1053	990	877	1424
ENSG00000196123.13	8179.03	-1.15371	0.207008	8.87152e-10	2.9462e-07	KIAA0895L	5646	4363	5562	4452	5631	4738	3359	2845	6232	5133	3744	10079	8207	6423	6825	9117	8600	7965	8319	8717	10115	9854	7406	0	9167	10898	12175	12401	6689	12035	7642	10153	10775	8039	8759	12555
ENSG00000108932.12	37.6464	2.56937	0.560507	1.11832e-09	3.55363e-07	SLC16A6	136	69	82.999	51	99	52	57	49	82	144	111	16	16	19	11	14	17	7	26	9	33	11	18	0	10	9	17	15	23	66	24	15	11	10	5	18
ENSG00000159399.10	26214.5	-1.1855	0.215819	1.11941e-09	3.55363e-07	HK2	14414	16220	13832.9	11319.9	19065	12705	11386.9	5884.98	15052.9	19183	10337	26072.9	36390.9	29143.9	27998.8	31298.8	30214.9	24574.9	32561.8	27995.9	33016.9	30540.9	31783.8	2	23366.9	34826.7	37532.8	38402.8	18643.9	39385.5	32978.7	31437.9	26297.9	32247.8	30434.9	33037.7
ENSG00000126803.10	74.4437	1.46174	0.289953	1.12184e-09	3.55363e-07	HSPA2	231.001	107	139	121	100	92	230	110	126	157	146	93	35	58	108	65	47	59	94	43	62	36	56	0	65	40	43	33	49	21	47	52	40	49	46	33
ENSG00000113732.9	1722.82	1.0868	0.194338	1.15068e-09	3.58976e-07	ATP6V0E1	3398	1903	2582	2983	2721	2247	2481	1627	3042	2260	3419	1672	1649	1840	2183	1239	1606	1469	2367	1104	1430	1209	1513	5	1409	1238	1112	922	1157	718	1454	1197	1170	1671	1420	1216
ENSG00000198715.13	1389.54	1.24075	0.229549	1.2018e-09	3.69329e-07	GLMP	2950	1606	2339	2349	2448	2193	2232	1717	2965	1685	2964	1260	1119	1250	2231	1040	1166	1267	1871	687.999	997	810.999	1191	0	1229	715.999	630.998	489.001	697	841	1076	857	897.999	1189	1130	1088
ENSG00000248485.2	755.459	-1.6682	0.355974	1.25282e-09	3.7385e-07	PCP4L1	278	256	362	288	386	249	859	338	453	555	321	755	1452	699	1255	1303	794	903	1280	416	949	1097	737	0	1038	1687	977	767	464	957	1139	534	658	1183	446	545
ENSG00000196139.14	64.4133	2.82865	0.608505	1.42235e-09	4.18375e-07	AKR1C3	254.943	68.999	122.418	288.902	67.211	194.426	68.328	87.258	177.354	100.59	182.31	33.251	39.361	67.147	35.036	29.021	23.083	49.138	97.538	25	56.035	10.024	57.731	0	23.026	24.082	6.028	15.069	35	7.004	33.027	24.183	21.116	42.111	19	18.141
ENSG00000220008.3	221.147	-1.2504	0.233713	1.49114e-09	4.32429e-07	LINGO3	112	108	99	67	143	73	82	38	123	102	71	246	299	257	219	209	251	194	322	276	241	300	191	0	187	235	263	295	237	390	319	290	240	293	298	346
ENSG00000139410.15	99.2268	1.57019	0.335644	2.67782e-09	7.25478e-07	SDSL	207	182	187	150	198	167	229	82	297	181	272	49	75	94	96	51	59	72	95	87	61	58	121	0	81	37	31	41	59	27	78	55	43	55	86	49
ENSG00000284976.1	85.8064	-19.9594	3.46651	3.55657e-09	9.04071e-07	RP13-122B23.13	0	0	0	0	0	0	190.264	216.419	286.421	290.312	0	0	0	0	0	0	0	0	0	155.414	0	0	77.843	0	0	0	171.582	229.504	150.64	170.666	202.548	213.393	209.376	0	0	289.011
ENSG00000078399.19	38.2149	19.3644	3.36939	3.91091e-09	9.74116e-07	HOXA9	0	0	0	40	0	2	440.915	0	2	158	0	0	0	2	0	0	1	9	0	480.937	179	24	0	0	0	0	0	0	1	7	0	1	0	0	0	334
ENSG00000234882.1	56.3935	-19.9217	3.50391	5.20921e-09	1.24718e-06	EIF3EP1	0	0	0	0	0	0	80.21	105.193	95.261	194.016	0	0	0	0	0	0	0	172.924	0	100.457	0	0	125.43	0	194.414	0	153.997	0	98.82	66.501	105	96.805	99.947	0	0	121.876
ENSG00000100344.11	903.685	-1.316	0.265865	6.54226e-09	1.54833e-06	PNPLA3	646.001	493	557	388.003	677	607.005	610.021	502	599.005	358.007	537	752.056	952.05	1909	1101.04	981	1030	744	978.999	571	874.001	1093.02	931	0	851.999	1190	1321	2300	1187.04	753.001	1330	926	886.999	901	647	761
ENSG00000273428.4	28.7198	-1.60817	0.364798	7.30915e-09	1.71018e-06	RP4-539M6.22	21	9	13	7	13	13	16	8	15	29	12	24	31	32	22	23	26	21	36	38	37	24	23	0	38	57	43	43	22	38	21	39	48	31	37	66
ENSG00000254995.4	152.452	-1.32458	0.271472	8.53259e-09	1.974e-06	STX16-NPEPL1	123.348	115.12	70.519	78.387	125.071	88.869	47.394	34.877	108.591	79.48	35.309	149.904	169.578	195.567	120.238	123.586	164.431	148.677	256.339	81.924	175.997	201.84	149.134	4	200.822	254.027	336.404	236.891	107.399	140.704	129.031	165.229	239.335	204.949	163.431	236.487
ENSG00000234474.3	8.58382	-16.7712	3.00748	1.03359e-08	2.36462e-06	MIR3663HG	0	0	0	0	0	0	0	0	0	145	0	7	25.001	8	11	0	0	2	11	0	0	0	12	0	12	23	0	0	0	0	0	0	0	18	5	0
ENSG00000285966.1	18.9918	-1.76903	0.43526	1.43711e-08	3.14789e-06	RP11-7F17.10	6	4	11	9	17	8	11	8	5	10	4	23	19	11	20	25	28	35	20	23	20	21	24	0	22	41	29	37	9	16	25	22	24	27	12	21
ENSG00000159212.13	250.455	3.49527	0.869252	1.54211e-08	3.30908e-06	CLIC6	2351	347	249	197	929	500	2778	487	568	161	298	600	190	105	161	333	53	242	136	50	95	92	370	0	61	32	24	26	67	4	94	121	90	37	23	67
ENSG00000279693.1	111.285	-1.38533	0.29872	1.55646e-08	3.30908e-06	RP11-71L14.3	83.459	53.886	71	17.69	100.261	70	39.456	48.875	77.421	75.921	51	128.805	80.897	66.178	92.57	116.416	141.295	113.619	90	94.848	113.231	147.402	86.842	0	139.495	176.498	193.541	154.096	126.899	115.327	121.166	148.54	214.576	110.134	98.528	196.802
ENSG00000237264.4	18.3649	1.47299	0.336505	2.37455e-08	4.70116e-06	FTH1P11	31.932	36.146	33.113	39.945	34.872	34.423	32.865	27.368	40.879	45.221	32.931	21.282	18.816	15.72	17.231	14.581	13.428	19.426	15.939	8.528	8.726	11.638	9.648	0	7.192	12.31	8.102	10.032	14.199	7.36	2.227	17.178	6.862	13.311	13.786	6.44
ENSG00000101160.15	743.93	1.53484	0.360719	2.50041e-08	4.90318e-06	CTSZ	1501	769.999	1423	1660	1172	1083	1465	980	1352	759.001	1255	481	547	691.999	1478	535	394.001	590	964.001	423	519.999	368	623.002	0	514	274.999	346	311.999	693.001	261.001	637.999	527.999	460.001	775.001	586	603.001
ENSG00000248323.7	14.4092	2.77404	0.722513	2.96362e-08	5.54736e-06	LUCAT1	34	18.001	46	43.999	25	35.001	32	30.001	45	23	28.999	11	5	10	4	5	2	10	7	4	9	5	9	0	2	4	7	5	2	1	4	9	11	26	3	17
ENSG00000272512.1	363.614	-1.51344	0.361289	3.90755e-08	6.92887e-06	RP11-54O7.17	132	162	181	149	187	175	87	191	219	242	66	412	498	213	225	808	243	487	462	408	511	524	402	0	482	702	594	419	215	370	537	378	471	381	264	473
ENSG00000230699.2	468.517	-1.09125	0.222924	3.97089e-08	6.92887e-06	RP11-54O7.1	315.81	246	350	242	302	271	220.223	166.323	304	451	254.968	584.721	665.724	384.672	384	512.613	580.168	560.471	387.66	501.231	563.893	667	448.79	0	626.362	762.632	637.983	569.764	333.279	535.751	496.009	551	651.25	532.276	327.259	574.67
ENSG00000115138.11	632.202	9.56407	1.96178	4.29532e-08	7.37005e-06	POMC	16999	110	1	27	134.001	22	59	11	1137	483	17	2050	71	55	22	16	21	335.001	29	2	6	3	2260	0	9	3	2	3	17	3	4	448	6	2	12	7
ENSG00000196890.4	195.393	-1.13212	0.234866	4.53493e-08	7.58363e-06	H2BU1	130	113	126	73.839	137.64	111	85	56	103	215	78	210	246.814	177	155	227	218	156	242	172	298	234	218	0	222.769	294	284	234	141	223	194	249.743	211	223	260.712	344
ENSG00000183688.4	1119.94	1.24859	0.271178	5.51797e-08	8.94606e-06	RFLNB	2348	1035	2137	3217	1596	1494	984	935	1582	1435	1633	1329	1006	1431	1534	832	938	1085	2066	549	648	754	790	0	847	754	604	744	558	416	740	610	631	931	1322	599
ENSG00000051523.11	502.229	1.11969	0.233741	5.57714e-08	8.97136e-06	CYBA	1230	523.999	864	655	824	892.001	1332	758.001	888.001	691	836.999	491.001	489	546	830.999	374	420	454.001	618	288.001	333	332.001	497.999	0	469.001	245.999	273.001	243	278.999	203	316	361	266	312	409.999	311
ENSG00000213213.14	96.2737	-1.33337	0.300428	5.79452e-08	9.16226e-06	CCDC183	71.68	49.506	55.65	42.316	62.409	44.455	48.034	20.524	83.431	57.165	49.387	92.909	115.957	83.027	115.735	105.21	91.706	100.85	108.75	95.1	93.496	94.987	105.64	0	108.057	126.708	164.175	153.729	41.735	69.766	123.438	131.089	157.026	139.942	126.627	181.123
ENSG00000188394.8	162.83	-1.69381	0.442695	5.82932e-08	9.16226e-06	GPR21	89	54	53	60	63	67	39	22	74	42	45	193	150	147	135	139	143	152	132	236	178	172	159	0	134	243	235	443	142	492	127	158	178	167	162	346
ENSG00000260306.1	85.6055	-1.14694	0.242711	6.40862e-08	9.92132e-06	RP11-645C24.5	58	51	57	49	84	76	41	46	147.412	70	70	78	55	76	75	81.572	54.511	60	76	97	81	95	65	0	89	133	135	158	106	69	88	105	127	74	83.55	112
ENSG00000260391.2	169.781	-20.945	4.16113	6.54091e-08	1.00506e-05	RP11-71H17.7	0	0	0	0	0	0	304.843	151.821	0	0	0	0	0	0	0	0	0	0	0	488.565	0	0	320.783	0	335.571	0	571.152	0	616.944	592.646	256.389	453.96	543.246	0	0	632.929
ENSG00000198208.12	1593.12	-1.23909	0.271405	7.0144e-08	1.06983e-05	RPS6KL1	1257	884	940.999	731.001	938	849.998	518.998	492.999	964.999	677.999	658.998	2163	1340	1050	1069	1991	1726	1615	1215	1922	2165	1964	1487	0	1603	2373	2395	3020	1341	2716	1379	2051	2013	1439	1543	2715
ENSG00000176076.7	142.083	2.42358	0.688071	7.38833e-08	1.10236e-05	KCNE5	498	110	291	792	99	261	150	37	223	257	152	125	84	180	168	51	112	165	429	40	136	42	83	0	55	61	36	45	63	21	92	43	46	106	72	80
ENSG00000141337.13	132.635	1.41312	0.335272	7.70197e-08	1.14089e-05	ARSG	281.447	191.906	227.792	226.654	153.942	164.892	227.238	152.383	217	220.879	258.392	82	140	141	160.741	84.845	93.05	123.817	179	81.79	112.818	82.474	119	0	85	103.369	63.94	43.204	132.976	32.49	147.755	79.457	92.961	74.923	81.665	89.521
ENSG00000134594.5	798.382	-1.03761	0.216216	7.86244e-08	1.15634e-05	RAB33A	549	511	603	491	497	500	375	364	467	854	365	1002	893	1075	801	1066	717	720	926	893	938	841	750	0	766	1089	1030	1724	761	1082	701	874	625	746	621	1029
ENSG00000006611.17	20.5587	6.31855	1.78134	8.31613e-08	1.20584e-05	USH1C	350	4	80	75	12	10	54	26	2	6	9	81	2	3	46	5	0	13	18	1	23	1	23	0	0	2	1	0	4	0	5	8	4	5	2	7
ENSG00000198074.10	31.7435	7.65984	1.91812	9.26436e-08	1.33394e-05	AKR1B10	452	4	96	83	33	63	197.81	159	183.919	30	87	7	0	0	4	3	0	3	0	2	5.462	1	15	0	2	0	0	0	1	0	0	3	1	5	0	4
ENSG00000260772.1	148.183	-20.698	4.25135	1.02129e-07	1.45024e-05	RP11-311C24.1	0	0	0	0	0	0	415.692	336.786	0	0	0	0	0	0	0	0	0	0	0	398.494	0	0	423.991	0	371.373	0	441.391	0	269.07	396.143	350.802	377.362	392.399	0	0	527.615
ENSG00000261069.3	38.4015	-18.8945	3.8854	1.09359e-07	1.52143e-05	RP11-701H24.4	0	0	0	0	0	0	123.189	69.044	0	117.889	0	0	0	0	0	0	0	0	0	67.367	0	0	98.161	0	134.803	0	126.492	0	95.22	61.731	77.225	83.061	112.16	0	0	91.198
ENSG00000265690.7	399.988	-1.54582	0.398152	1.10288e-07	1.52405e-05	RP11-5A19.5	190.121	103.799	193.668	153.715	222.881	117.342	131.435	27.77	270.204	129.09	73.404	433.058	478.682	341.339	317.887	380.44	299.025	309.936	623.912	402.05	485.998	402.634	380.175	0	410.327	525.876	701.577	665.183	345.603	632.785	483.724	621.434	664.434	487.71	523.974	771.345
ENSG00000263528.8	219.701	1.53619	0.39486	1.13969e-07	1.56442e-05	IKBKE	494	206.999	355	586	294	373	476.999	321.001	556.001	324.001	422	150.999	179	269	375	115	133.999	198	332.999	112	153	80	187	0	141	117	76	82	79	60	125	105	93	204	122	146.999
ENSG00000134240.12	15.8869	3.68843	1.14356	1.19907e-07	1.62426e-05	HMGCS2	90	39	37	45	136	16	88	50	79	43	23	4	3	1	2	4	2	1	1	2	1	0	5	0	4	0	3	0	0	0	0	0	6	1	2	16
ENSG00000130958.13	321.354	1.36943	0.32683	1.20898e-07	1.62698e-05	SLC35D2	851.999	418.001	714	600.999	500.517	607	497.999	313.001	586.998	502.587	448	284	321	450.471	429.772	240.001	237	349	444.556	133.741	223.999	225.001	289.573	0	220.476	168	163	122.999	232.358	59.999	281.345	170.999	138	295.999	179.001	139
ENSG00000285600.1	72.1626	-1.39273	0.337122	1.27153e-07	1.68908e-05	RP11-427I6.5	36	32	41	26	35	22	12	20	43	19	37	43	52	50	63	49	61	85	77	109	74	95	62	0	72	127	74	154	79	165	55	122	98	102	90	96
ENSG00000267317.2	77.7081	1.02288	0.218009	1.35095e-07	1.78307e-05	CTB-25B13.12	111	106	105	118	128	116	105	92	123	100	149	63	70	100	113	78	70	56	105	46	74	63	77	0	52	42	45	43	35	26	66	61	56	75	57	83
ENSG00000135929.9	450.055	1.37883	0.333506	1.40146e-07	1.80931e-05	CYP27A1	1228	274	926	1133	684.001	532.999	591.001	318	801	895	520	401.001	668	383	525	393	301.001	424.001	625	207	463	269	467	0	296	250	312.999	164	269	236	439	271	268	334	246	227
ENSG00000279619.1	16.666	-2.11734	0.635563	1.56018e-07	1.99528e-05	CTD-2527I21.5	3	5	9	4	7	13	4	1	16	2	5	11	15	22	10	14	13	12	18	20	22	13	16	0	26	31	43	31	8	28	23	24	18	23	11	36
ENSG00000143036.17	176.322	1.8611	0.544186	1.65432e-07	2.08972e-05	SLC44A3	606	126	325	408	168.999	185	235	184.999	198	255.001	284	198	214.001	328	177	223	83	147	458	105.001	155.001	73	175	0	92	60	60	58	67	65	134	83	63	268	48	104
ENSG00000172965.17	205.451	1.69499	0.476682	1.74592e-07	2.1787e-05	MIR4435-2HG	417.172	168.402	436.572	646.107	294.44	323.522	282.148	233.663	411.257	174.58	466.421	105.894	188.245	182.529	149.935	195.444	107.727	382.748	258.551	117.768	147.526	141.759	175.405	0	95.104	83.687	87.343	109.974	57.197	121.948	116.508	123.947	84.846	163	71.416	166.383
ENSG00000171509.16	45.0119	-1.7017	0.480624	1.79856e-07	2.23087e-05	RXFP1	9	26	17	8	13	14	14	2	17	27	16	59	165	121.999	66	37	33	32	95	27	49.001	33	43	0	62.999	67	65	61	46	57.001	39	31	29	40.999	47.001	45
ENSG00000282339.1	24.7059	20.8703	4.53398	1.81399e-07	2.23653e-05	LLNLF-176F2.1	125.034	0	0	0	0	0	64.661	30.56	0	0	0	0	0	0	0	0	0	0	0	29.952	0	0	57.572	0	0	0	0	0	59.583	89.574	36.913	44.9	65.588	0	0	101.557
ENSG00000248019.3	189.071	-1.307	0.310444	1.8251e-07	2.23683e-05	FAM13A-AS1	80	70	98	111	113.001	103.999	105	38	152	85	68.999	174	216.001	183	157	171	111	149	272.001	141	247	198	162.001	0	163.001	226	317.999	294	168.999	296	181	227	289.999	315	249	273.001
ENSG00000110492.16	11478.7	1.50293	0.393243	1.87292e-07	2.28186e-05	MDK	29013	15450	23161	22530	18640	25008	20017	23654	23122	38011	25217	8860	9884	11487	13615	7133	6070	7172	11176	3351	6748	4621	7472	1	7587	5222	5017	3698	9120	1078	8025	4410	5237	6583	7384	4387
ENSG00000104324.16	588.448	1.39013	0.344658	1.9061e-07	2.29512e-05	CPQ	1294	587	1158	1109	1152	925	651	520	1625	614	1289	372	395	535	1106	310	495	490	748	427	459	293	479	5	405	262	276	215	379	197	390	317	309	484	635	425
ENSG00000092295.12	153.268	-1.18583	0.268708	1.93419e-07	2.30202e-05	TGM1	87	83	111	80	88	90	325	255	154	105	82	178	111	108	176	138	121	125	180	159	145	145	141.001	0	145	218	225.999	218	99	176	145	171	196	150	171	267
ENSG00000256664.1	28.6615	-18.793	4.094	1.96325e-07	2.32318e-05	RP11-611O2.3	0	0	0	0	0	0	69.101	102.862	0	0	0	0	0	0	0	0	0	0	0	61.814	0	0	62.818	0	60.028	0	81.423	0	24.421	44.323	55.112	40.751	32.066	0	0	81.203
ENSG00000261587.2	49.1642	-1.50228	0.394978	2.01916e-07	2.37569e-05	TMEM249	30.786	21.338	19.259	23.427	48.045	31.783	37.007	17.501	46.468	25.246	22.773	61.986	38.969	36.202	38.403	59.42	38.41	31.128	50.026	63.461	57.02	54.539	41.175	0	65.749	87.393	83.957	73.911	38.344	57.777	30.533	64.922	70.771	42.385	43.143	96.668
ENSG00000102878.18	836.33	-1.37573	0.340939	2.11631e-07	2.45041e-05	HSF4	509.819	263.643	444.862	367.845	378.725	274.74	241.959	92.667	595.877	315.782	217.014	820.642	1209.97	699.939	696.236	848.525	779.812	767.796	1235.13	861.854	1148.01	840.614	706.338	0	815.078	1061.37	1514.64	1261.04	666.284	1359.41	877.353	1117.96	1308.72	918.566	953.412	1500.08
ENSG00000260244.1	22.0291	-18.0863	4.03627	2.42432e-07	2.77315e-05	RP11-588K22.2	0	0	0	0	0	0	33.322	85.119	0	0	0	0	0	0	0	0	0	0	0	90.565	0	0	22.559	0	85.083	0	43.597	0	57.583	50.597	36.253	75.706	61.68	0	0	39.28
ENSG00000246859.3	89.5726	-1.14117	0.260227	2.85858e-07	3.18152e-05	STARD4-AS1	70	48.001	49	48	60	65	41	37	71	61	46	81	43	72	75	80	107	83	86	101.001	83	81	52	0	58	161	164	129	86	64.001	85.001	124.999	133	155	138	185.999
ENSG00000231784.8	158.356	-1.05525	0.235644	3.00928e-07	3.27011e-05	DBIL5P	141	97	89	85	125	123	67	68	135	166	87	182	159	152	125	162	176	143	173	167	165	185	152	0	164	193	192	210	112	209	169	169	163	176	139	197
ENSG00000004777.18	7305.31	-1.00232	0.221582	3.03693e-07	3.27384e-05	ARHGAP33	5723	5295	5038	4579	5188	4902	3248	3751	5296	5814	3780	9745	6600	5216	4930	9546	7777	6827	6378	8095	9248	8578	6157	0	7554	10453	9896	13356	5711	10467	6903	8812	8432	5922	6761	11303
ENSG00000283183.2	196.12	-1.43542	0.37602	3.07419e-07	3.29675e-05	RP11-1263C18.2	117	66	103	97	92	90	59	26	126	43	59	215.001	178	109	126	159	191	217	145.999	302	186	258.001	175.999	0	214.001	324	331.999	378	178	482.001	203	287	218	231	206	329
ENSG00000266923.1	15.2572	-17.2752	4.07268	3.61731e-07	3.72156e-05	RP11-693J15.4	0	0	0	0	0	0	6.057	16.727	0	0	0	0	0	0	0	0	0	131.61	0	31.78	0	0	24.821	0	37.966	0	43.251	0	23.613	24.398	38.079	28.628	32.376	0	0	23.584
ENSG00000225783.8	34212.4	-1.31251	0.326967	3.71831e-07	3.7901e-05	MIAT	21201	19604.8	20448.8	13106.5	22390.9	17081.7	9555.84	8327.89	26074.9	22416.9	6970.22	37106.9	40232.8	28699.7	18817.6	43232.8	28984.7	37283.7	33148.8	23558.9	49432	39030.8	31509.9	40	44862.9	56528.9	64944.9	45559.8	23563.9	36330	48784	49212	61249.8	38501.8	31028.9	51751.8
ENSG00000253230.9	3219.35	-1.43376	0.381944	3.92865e-07	3.91259e-05	MIR124-1HG	1875	1219	1693	1545	1800	1752	687.999	944.999	2318	1357	659	4031	2931	2111	1380	3598	2233	2931	2627	3249	4395	3346	1926	0	3647	4926	6236	7383	2855	4229	3031	4558	5760	3064	3568	6930
ENSG00000270171.1	145.838	-1.29883	0.323012	4.0172e-07	3.95762e-05	RP11-338N10.1	114	97	83	39	126	61	38	38	97	95	60	231	101	99	94	123	158	121	110	167	172	168	108	0	179	259	219	306	126	225	118	219	215	146	179	210
ENSG00000248015.7	299.325	-1.0064	0.226122	4.0808e-07	4.00113e-05	AC005329.7	216	241	197	151	207	252	140	114	208	251	186	368	344	285	215	300	276	249	399	342	317	314	277	0	351	411	487	420	211	400.001	259	313	330	344	273	441
ENSG00000128710.6	36.6951	-19.4287	4.69142	4.14671e-07	4.04648e-05	HOXD10	0	0	0	0	0	61.089	371.144	0	0	121.415	2	0	0	1	5	0	0	9	1	40.201	49.821	9	0	0	399.438	0	0	0	0	0	140.985	0	0	0	0	332.197
ENSG00000117691.10	1028.5	1.01195	0.229744	4.85097e-07	4.60716e-05	NENF	1700	1314	1376	2413	1437	1354	1227	1195	1756	1055	1697	988.999	860	1178	1633	949	944	906	1441	706	724	697.999	882	0	894	663.001	580	656	693	403	880	599	542	935	950	740
ENSG00000242294.6	236.417	-1.04742	0.240328	5.11462e-07	4.78682e-05	STAG3L5P	232.146	141.392	159.412	201.07	187.007	157.932	116.661	105.026	252.837	220.072	126.345	255.337	211.616	212.286	157.61	202.356	176.131	184.098	264.773	192.562	258.665	244.932	157.293	0	348.673	383.355	448.898	348.782	174.277	245.712	207.863	244.882	323.297	221.895	211.658	413.465
ENSG00000276180.1	46.1875	-1.06492	0.24582	5.2685e-07	4.88642e-05	H4C9	22	27	20	34	27	33	20	30	28	45	30	54	32	44	60	52	38	45	64	52	65	54	45	0	60	70	35	70	47	54	50	41	44	52	51	75
ENSG00000099194.6	64497.7	-1.04206	0.23949	5.38475e-07	4.92764e-05	SCD	39573	42931	41217	29145	45292	38360.9	34302	31870	42493	67040	39236	57606	85764	162497	84025	86029	63882	54533	88988	39300	64566	62978	67974	6	60036	81307	82834	114160	74947	52077	92061	55812	47362	77631	66311	50167
ENSG00000280255.1	160.67	-1.00069	0.229516	6.06511e-07	5.38279e-05	RP5-1007F24.1	152	118	105	86	155	105	75	64	129	85	132	194	148	109	121	192	180	178	113	202	175	243	146	5	158	293	228	293	136	166	174	169	166	150	191	154
ENSG00000111674.9	34264.4	-1.0576	0.245795	6.12673e-07	5.41414e-05	ENO2	22697	19848	23443	18537	26806	19805	15676	9394	24234	27079	11889	40646	43547	28340	31081	47265	38555	32377	34749	36759	45792	41122	36459	8	34383	42231	51886	52864	23298	48665	35637	40326	35635	34314	30321	45811
ENSG00000186868.17	23525.4	-1.18982	0.289307	6.16166e-07	5.42173e-05	MAPT	20015	12925	15034	13116	16999	18165	9580	6989	16166	12839	10169	33621	20279	17010	20250	28795	27439	19157	15594	28624	26308	29980	19077	0	21637	30850	33410	52000	22033	43743	17629	28798	24501	20514	22695	34189
ENSG00000058335.16	267.64	-1.95406	0.654513	6.90853e-07	5.97675e-05	RASGRF1	52	45	66	99	76	44	51	9	116	126	113	143	320.001	241.999	235	71	176.001	184	574	416.999	122	312.999	206	0	224	628	328	434	321	974	217	289	253	461	500	391
ENSG00000130822.16	1744.47	-1.08994	0.257774	7.06255e-07	6.05908e-05	PNCK	1074	1047	1351	907	1335	1386	1673	1170	1719	1424	742.998	2225	1775	1465	2774	1919	1492	1812	1407	1850	2349	1780	1514	0	1790	1612	2485	3922	1280	2317	1897	1786	1754	1515	1531	2258
ENSG00000155366.17	4289.92	1.00164	0.232561	7.50146e-07	6.38244e-05	RHOC	7381.92	4652	6761	7271.2	6197	6213.81	5854	4803	7731.82	4387.9	8001.64	3978.91	3867.86	4617	6681	4313.94	3739.94	4460	5670.92	2714.91	3448.7	3170	3493	0	3785.91	2703.68	2749.92	2391.56	2394.95	1452.66	3491.88	2625.83	2623	3855.93	3805.78	2687.78
ENSG00000204305.15	305.378	-1.06847	0.252155	7.5595e-07	6.40536e-05	AGER	232	179.001	236.001	253.001	220.001	203.001	145.999	134.999	263.001	249.999	141	386.002	366	315	233	299	216.001	261	453.999	238.999	353	312.999	313	0	367	490.999	520	371.999	171	308.001	290	327	415.001	372.001	242.999	450.001
ENSG00000271698.1	72.5097	-1.11088	0.267781	8.61774e-07	7.07258e-05	GS1-393G12.13	51.276	36.662	66.741	26.609	49.955	45.217	24.068	24.499	77.532	76.908	36.227	88.014	52.03	54.798	55.597	101.58	70.59	64.872	100.974	60.539	66.213	81.461	56.998	0	69.417	108.607	140.043	115.089	49.912	103.223	87.467	100.336	81.228	59.615	95.857	90.332
ENSG00000163694.15	226.22	1.90509	0.646243	8.64702e-07	7.07258e-05	RBM47	900	431.001	337	256	530	293	1500	665	304	247	461	261	198	135.999	504	292.999	87	187	91	78	122	103	300.001	0	132.999	67	46	67	95	18	68	108	71	48	63.999	111
ENSG00000250067.12	717.745	-1.04326	0.247912	9.47175e-07	7.55904e-05	YJEFN3	505.793	395.971	507.249	377.388	578.622	496.093	318.76	254.862	678.822	419.427	253.27	875.264	743.866	661.721	490.367	742.829	478.236	653.223	1027.83	559.048	890.277	765.054	628.866	0	908.696	1045.95	1405.06	987.437	469.831	796.631	678.548	1011.49	1239.98	784.174	763.131	1228.68
ENSG00000110108.10	1644.97	1.05296	0.251029	9.57888e-07	7.58574e-05	TMEM109	2720	1572	2398	3211	1831	2323	2424	1925	2152	2083	2120	1763	1804	2423	2258	1640	1335	1554	2958	984	1535	957	1391	0	1305	1089	970	935	1041	629	1135	1003	965	1767	1369	1231
ENSG00000135842.17	547.375	1.68812	0.552349	1.11517e-06	8.66468e-05	NIBAN1	1822	480	1837	912	1410	719	1353	963	999	1473	676	446	641	347	1100	345	272	367	589	279	328	163	602	0	321	260	198	71	99	78	333	271	213	493	232	279
ENSG00000250508.1	84.2815	1.62775	0.522149	1.16455e-06	9.01434e-05	LINC02701	254	79	117	273	142	183	87	120	182	103	144	42	74	127	76	62	43	84	86	27	65	42	95	0	44	36	25	40	67	9	38	66	50	49	72	28
ENSG00000270035.1	23.7352	-1.407	0.404287	1.21691e-06	9.28005e-05	RP11-338N10.2	14	18	12	7	18	9	4	4	14	14	3	16	16	20	25	23	34	17	17	35	26	32	22	0	30	66	45	34	19	28	19	29	37	17	30	39
ENSG00000213199.8	516.336	-1.05192	0.255332	1.28177e-06	9.66728e-05	ASIC3	344	273	352.999	309	396.999	216	209.999	123.001	403.001	348	235	640	703	415.999	343	536.999	496	467	686	510	644	644.999	487.001	0	537	664.999	927.001	831	304.999	638.999	516.001	682	645	725.001	565	874
ENSG00000135824.12	2679.13	-1.36682	0.385969	1.30961e-06	9.80539e-05	RGS8	1818	1025	1527	1102	1658	1789	705	443	1527	1943	1674	3218	2798	1290	1883	3587	2159	2669	3566	3181	2045	3263	1734	0	2654	4575	4073	5564	1724	6413	2039	2881	4079	2953	1958	3578
ENSG00000130540.14	1154.61	-1.03789	0.252053	1.37207e-06	0.000101639	SULT4A1	908	651	744.999	749.001	829	715	564	324.999	969.001	692	502	1536	962	957	970	1134	1176	1088	1177	1283	1315	1361	986.999	0	1178	1378	1620	2293	1105	1803	935	1428	1357	1045	1292	1774
ENSG00000159176.14	1162.7	1.36472	0.386993	1.39444e-06	0.00010246	CSRP1	2771	971	1839	3362	1523	1994	2545	1385	1615	782	1102	1058	943.001	909.999	2479	824	1021	1274	1268	577	923.001	840	966.999	1	885	796	787	501	452.999	468.001	696	939	676	1071	575	785.001
ENSG00000138759.20	1379.03	1.1653	0.296554	1.40329e-06	0.00010246	FRAS1	3878	1734	2259	2352	1579	1842	3951	2268	1866	2159	2269	1570	1367	2155	2077	1191	934	1277	2357	560	770	525	1290	2	781	969	897.999	708.999	1092	598.001	560	689	695	1633	922	733
ENSG00000285778.2	15.842	-1.70954	0.582863	1.55288e-06	0.000110255	RP11-275A6.1	8	5	4	7	3	6	4	9	2	14	32	21	22	26	16	28	15	14	18	18	11	23	8	0	18	33	26	41	13	9	16	12	12	17	13	19
ENSG00000031081.11	1534.84	1.23204	0.329492	1.74451e-06	0.000117541	ARHGAP31	3784	1315	2761	3195	2428	2606	1299	1509	3272	1669	3837	1599	1013	2000	2283	799	1410	1365	2448	754	1096	642	1117	0	1082	846	817	692	969	397	837	756	867	1434	1460	923
ENSG00000106327.13	424.495	-1.00499	0.246491	1.81894e-06	0.000121203	TFR2	277	213.999	269	244	311	257	188	111	347	310.999	231	486.999	440	438	349.001	370.999	437	407.999	490	558.998	401	440.002	337.999	0	423.999	535.999	526	681	396	743.999	357.001	486.001	571.999	464.999	472	608.999
ENSG00000257086.1	103.156	-1.16059	0.300538	1.8295e-06	0.000121385	RP11-783K16.13	56	52	59	80	70	60	53	28	67	75	47	151	119	67	72	101	114	89	99	142	127	127	99	0	94	166	159	224	77	159	84	112	105	92	90	185
ENSG00000177943.14	1151	-1.00375	0.247801	2.01872e-06	0.000129787	MAMDC4	719	592	850	588.999	839	764.001	469	453.999	1001	829.005	386	1255	1329	1159	971	1125	976	1187	1546	1051	1406	1228	1068	0	1323	1490	1893	1492	876	1164	1272	1512	1697	1334	1407	1820
ENSG00000116711.10	316.145	1.48438	0.468527	2.03908e-06	0.000130387	PLA2G4A	1148	233	510	747	331	539	385	346	906	137	403	375	309	380	539	265	143	352	466	144	248	240	347	0	220	137	145	83	157	124	186	137	190	244	218	144
ENSG00000150995.21	768.265	1.37007	0.404266	2.08155e-06	0.000131874	ITPR1	1649	493	1651	2173	925.999	1287	737.998	1035	1164	592	2166	581.999	656	985	2273	479	537	743	1326	314.002	528	390.001	674.999	0	444.002	337.001	286.001	408	406.998	247.999	488	424.001	349.001	814.001	390	552
ENSG00000230454.1	172.236	-1.19456	0.31822	2.12865e-06	0.000133219	U73166.2	108	103	98	91	152	94.999	54	39	97	63	68	235	174	139	118	176	206	193	166	157	204	198	130	0	235.999	275	284	239	96	191	148	229	309	196	188	270
ENSG00000120251.21	3708.45	-1.17849	0.31302	2.27344e-06	0.00014142	GRIA2	3031	1620	2457	1957	2784	3746	1241	956	3561	1767	1693	4484	3222	2535	2376	2994	3279	3073	3224	3658	3848	4592	3075	0	3465	4654	6875	7550	3283	5427	3005	5270	4454	4179	4182	6179
ENSG00000279092.1	247.946	-1.14246	0.299358	2.38134e-06	0.000145928	RP11-1H8.5	159	121.941	163	100	197	176	81	85	230	140	88	222	234	317	208	272.912	161	263	501.484	210	325.525	201.809	213	0	243.752	380.897	429.368	332.888	183.961	394	222	287.975	342	281.956	242.882	396
ENSG00000260233.3	154.527	-1.0636	0.27171	2.57875e-06	0.000156166	ZNRD2-AS1	102	97	126	82	125	117	69	73	114	142	88	172	172	115	98	158	153	121	198	171	167	176	119	0	142	219	277	203	102	196	122	167	183	160	182	230
ENSG00000091536.19	335.242	-1.28785	0.36902	2.65163e-06	0.000160108	MYO15A	294.001	130	225	181.001	216.999	154.001	120	61.001	278.001	193.001	83.001	381.001	389.999	356.001	256	344.001	270	300.998	472.998	301.998	434	315	383	0	322.002	391.999	636.999	718.999	165	409.999	405	496	401	432	219	506
ENSG00000161921.17	240.571	1.37577	0.41747	2.67043e-06	0.000160772	CXCL16	673.999	398	274	446	398	351	586	213	536	155	517	282	165	243	333	83	212	136	245	176	132	132	279	0	161	85	82	124	172	74	166	222	180	149	384	205
ENSG00000279529.1	61.0579	-1.01146	0.255162	2.69955e-06	0.000162051	CTD-3222D19.8	53	35	45	45	48	27	31	26	53	45	33	67	58	47	40	83	57	49	90	51	60	87	42	0	80	72	128	110	31	63	51	69	88	70	70	91
ENSG00000185561.10	283.695	1.09248	0.283374	2.74925e-06	0.000163604	TLCD2	669	278	579	390	502	385	439	398	564	363	351	293	316	329	615	145	277	238	366	179	156	201	247	0	211	178	186	115	77	100	187	174	171	278	221	199
ENSG00000172824.16	225.409	-1.01914	0.25845	2.82336e-06	0.000167049	CES4A	184	93	134.999	130	153	154	136.001	96	189	172.001	102	283.999	233	136	164.001	277	243.999	204.001	208.002	175.999	217.001	259.001	184.999	0	277.999	308.999	331	329.999	215	286	194	296	401.999	262.001	257	332
ENSG00000067177.15	479.793	1.02	0.259102	2.88151e-06	0.000169032	PHKA1	1087.18	622.966	637.094	855.484	675.77	754.861	771.831	605.525	715.693	998.692	659.671	413	491.68	682.373	517.927	432.064	386.321	431.703	619.854	252.395	267.03	324.899	554.307	0	408.326	293.779	375.449	216.75	253	145.382	435.739	294.564	269.967	321.879	374.592	333.368
ENSG00000255410.2	80.5026	-1.05935	0.273286	3.00802e-06	0.000173488	RP11-732A19.6	56	48	55	47	66	38	31	24	103	45	46	94	67	53	45	71	67	57	71	100	81	93	92	0	117	109	154	99	59	118	75	104	125	88	95	126
ENSG00000139209.16	154.858	1.4145	0.447479	3.13195e-06	0.000178141	SLC38A4	529	114	260	276	335	349.999	335	397	406	239	258	162	167	121	226	153	109	174	203	53	94	56	96	0	67	105	66	42	45	12	29	42	120	135	100	48
ENSG00000125895.6	760.468	-1.11167	0.294829	3.30925e-06	0.000185156	TMEM74B	486	330.001	466	384	493	429	260	125	558	392	201.999	925	890	674	580	809	755.001	709.001	633.001	845.001	891	902	761	0	730	993	1254	1366	591	1446	781	1077	937	809	755	1248
ENSG00000187678.10	807.501	1.51208	0.511475	3.33602e-06	0.000185767	SPRY4	1481	374	1945	2295	872.999	2025	1659	753	1362	1002	1411	612	720	1528	1373	486.999	401	930	1936	238	465	339	584	0	422	233	355	297	466	309	523	358	450	837	435.999	398.001
ENSG00000139278.10	324.438	2.06242	0.85335	3.5111e-06	0.000193275	GLIPR1	1214	132	414	1953	213	524	231	243	475	27	258	169	328	181	423	156	188	443	670	108	304	108	198	0	184	129	169	114	46	101	88	153	199	114	189	156
ENSG00000127561.15	1535.54	-1.28904	0.382355	3.76489e-06	0.000204536	SYNGR3	945.999	444.001	680	700	717	532	618	371.999	712	691	367	2431	1340	1073	1147	2251	1776	1130	1361	2235	2590	1677	1216	0	1239	1675	2196	4104	1175	3649	1222	2258	1548	1381	1650	3068
ENSG00000146005.4	2905.57	-1.05549	0.276908	3.83007e-06	0.000206985	PSD2	2293	1645	1925	1607	2166	1878	1260	839	2219	2382	1429	3835	2437	1693	2464	3166	3245	2682	2171	3670	3304	3641	2441	0	2639	4460	4204	5888	2443	5382	2301	3559	3338	2675	2849	4387
ENSG00000121064.13	1273.34	1.1471	0.314199	3.99505e-06	0.000214182	SCPEP1	2774	1021	2156	2266	1897	2122	3338	2228	2816	1606	2352	1424	1178	1422	2551	951	950.999	1086	1332	595	973.001	620	1153	1	935	807	581	459.999	991.998	275.999	973.001	685	745.001	996	723	772.999
ENSG00000153551.14	172.74	1.33407	0.410678	4.01301e-06	0.000214182	CMTM7	294	248	231.999	343	370	242	266	278.999	198	146	377	221.999	121	209.001	237.001	135	191	223.001	237.999	71.001	98	63.999	184	0	130.001	71	78	57	53	19	149.001	67	103	102	179	249
ENSG00000237950.3	74.5488	-1.08091	0.287654	4.06336e-06	0.00021563	RP11-7O11.9	38	43	56	44	62	55	19	21	82	38	43	79	55	45	48	76	67	56	88	78	101	82	55	0	78	116	148	98	50	96	83	118	91	84	88	134
ENSG00000231789.2	46.9698	1.0457	0.275147	4.16133e-06	0.000220262	PIK3CD-AS2	87	37	84	66	73	77	66	42	82	118	83	42	60	55	71	51	26	52	69	27	46	36	33	0	38	24	23	18	22	20	34	34	28	37	23	38
ENSG00000144668.12	768.555	1.75408	0.687314	4.36671e-06	0.00022995	ITGA9	2498	473	1276	3202	618	1480	864	1407	775	391	1091	554	378	893	2011	310	702	941	2047	261	515	226	316	0	472	315	285	154	446	200	357	219	386	699	494	418
ENSG00000067182.8	2597.17	1.16133	0.323179	4.39605e-06	0.000230317	TNFRSF1A	5624	1999	5210	5148	3884	5001	4048	3478	5255	2576	5146	2138	2451	2750	5257	1617	1830	2641	3662	1566	1986	1404	2232	0	2025	1287	1357	1114	1482	793	2128	1425	1223	2462	1525	1536
ENSG00000260027.5	84.5655	6.0897	3.57356	4.66668e-06	0.000238429	HOXB7	0	1069	3	123	16	1	203	0	8	140	0	9	57	6	15	26	9	5	4	160	82	3	41	0	1	1	2	0	554	39	7	1	7	6	37	192
ENSG00000259553.6	84.9842	-1.12827	0.310456	4.70095e-06	0.000238994	AC140725.4	54.937	37.524	55.731	47.05	69.328	47.966	29.219	13.527	50.522	48.349	33.125	117.234	107.833	53.379	61.251	114.032	85.892	90.458	96.019	72.875	135.26	130.401	85.123	0	116.981	134.575	134.755	130.126	55.895	114.907	73.058	110.196	105.7	94.428	56.415	134.85
ENSG00000181652.19	543.01	-1.07864	0.293166	5.32095e-06	0.000263996	ATG9B	341.001	263	264	346	397.001	295	294.999	141	353	391.998	245.999	535	812	622	514	614.001	384.001	370.999	1063	417.999	742.001	490	422	0	419	481.999	629.999	583	579.998	619.001	651	505	631.001	990	678	737.999
ENSG00000253797.2	162.791	18.8131	9.38683	5.78037e-06	0.000279803	UTP14C	0	0	915.858	0	0	0	721.708	410.492	0	0	0	0	0	0	0	0	0	0	693.015	304.302	0	548.932	0	0	0	0	0	0	287.176	592.117	0	436.314	419.371	0	545.872	0
ENSG00000185615.16	685.528	-1.37415	0.455506	5.9935e-06	0.000285662	PDIA2	444.999	197	294.999	229	358	201.001	175.999	81	403	177.001	189	794	440.001	465.001	439.999	566	630.999	487	367	909	785.999	704	508.001	0	522.001	737	1259	1536	665	1540	500.002	1141	967	650	919.999	1817
ENSG00000182853.12	71.3822	2.32248	1.13535	6.10195e-06	0.000288825	VMO1	807.999	15	166	161	11	290.999	499	60	51	11	86.999	274	37	48	131.001	21	13	38	43	24	13.001	18	71	0	19	16.001	16	20	11	39	17	24	10	24.001	6	22.999
ENSG00000120068.7	302.083	5.36524	3.52471	6.2485e-06	0.000293737	HOXB8	5	3465	9	663	119	8	540	1	67	339	1	8	360	33	119	93	17	22	109	430	194	31	105	0	19	1	0	0	2471	1	15	11	7	20	189	277
ENSG00000118292.9	208.288	1.09574	0.304748	6.3601e-06	0.000298302	C1orf54	487	155	387.001	513	260.001	251	212.001	196	419	314	290	204	209	215	275	156	162	218	320	121	223	103.001	185	0	162	174	106	94.001	121	69.001	191	128	112	174	116	166.999
ENSG00000136630.13	69.4786	2.29354	1.13611	6.69992e-06	0.000311363	HLX	175.917	10.017	116	663	42	120.977	40.008	40.838	73	15.267	61.764	47	33	71	104	15.648	62.896	185.887	190	17.201	51	16	13.151	0	26.322	14	29.112	4.045	12.179	15.064	13.485	15.086	9.07	35.385	12.448	13.917
ENSG00000055732.13	20.1035	2.88381	1.80708	7.10591e-06	0.000324414	MCOLN3	188	4	36	70.001	46	29	32	15	34.999	1	20	27	21	44	10	3	2	28.001	56	1	3	6	31.999	0	2	0	3	1	3	26	4	12	10	11	1	8
ENSG00000152049.6	475.451	1.90546	0.857595	7.62512e-06	0.000344301	KCNE4	1147	102	699	2297	486	958	333	450	1047	572	973	192	542	832	436	268	272	562	1320	143	519	92	534	0	192	208	50	75	207	108	383	170	228	405	76	172
ENSG00000262668.2	13.3731	-1.69935	0.707922	7.72482e-06	0.000346523	AJ003147.9	9	2	3	6	23	11	7	3	6	3	2	13	15	4	7	8	19	14	11	13	14	15	16	0	10	18	23	33	5	36	16	8	11	12	16	23
ENSG00000261594.4	121.24	-1.0002	0.273789	8.26354e-06	0.000364339	TPBGL	70	47	84	86	58	59	37	28	113	55	46	142	119	121	111	147	119	118	146	149	127	145	110	0	117	173	130	226	156	206	128	141	126	96	130	203
ENSG00000224557.7	71.4966	-1.1604	0.346894	9.25905e-06	0.000397171	HLA-DPB2	41	28	49	42	39	33	29	14	26	18	18	92	71	51	41	78	59	61	78	110	84	114	73	0	70	99	123	141	65	167	65	60	81	60	57	132
ENSG00000287908.1	85.1946	-1.00396	0.277931	9.30196e-06	0.000397171	RP11-571M6.19	58.504	50.663	44.682	50.39	73.274	82.701	21.301	29.554	48.944	83.405	56.339	129.052	116.676	78.007	74.98	90.387	79.999	78.871	91.618	27.318	107.067	111.473	58.245	0	98.472	118.174	135.605	109.72	90.799	71.178	87.07	111.901	96.68	139.377	115.47	83.148
ENSG00000183379.9	95.596	-1.29837	0.433678	1.00431e-05	0.000416073	SYNDIG1L	19	30	60	41	40	30	35	10	54	29	18	99	91	143	127	61	114	65	74	87	79	130	54	0	83	124	96	207	155	166	123	99	109	96	110	131
ENSG00000105376.5	175.125	-1.31118	0.442731	1.00922e-05	0.000417267	ICAM5	65	40	62	83	95	66	223	38	131	73	29	194	305	263	180	171	245	209	357	172.999	211	209	164	0	150	166	331	157	74	235	231	200	164.001	324.999	116	214
ENSG00000244151.1	72.0012	-1.0822	0.312803	1.03587e-05	0.00042572	RP11-148K1.12	46	42	48	29	48	55	44	26	53	43	21	71	76	74	49	65	60	76	97	79	114	79	63	0	70	98	144	97	38	106	46	99	99	96	73	125
ENSG00000152463.15	11.1335	2.74004	1.90063	1.05107e-05	0.000430251	OLAH	43	11	20	38.001	23	25	6	11	43	1	33	7	3	3	19	10	8	8	4	2	11	5	13	0	2	0	1	0	3	1	3	8	9	4	5	5
ENSG00000146285.14	177.925	-1.19295	0.373114	1.13858e-05	0.000457879	SCML4	131	180	85.999	97	87	107	45	46	131	72	93	249	107	118	165	171	210	148	50	238.999	187	201	177	0	202	275.001	295	409	124	257.001	168	206	149	147	189	238.999
ENSG00000269707.2	87.5553	-1.29838	0.442637	1.17055e-05	0.000466047	RP11-13J10.1	86.362	39.178	54.789	23.956	122.897	47.888	60.441	24.122	94.428	86.51	85.38	73.234	78.351	93.575	54.509	89.151	74.885	85.858	69.31	82.27	87.325	98.625	56.525	0	75.972	127.265	97.835	92.777	116.154	88.837	73.772	91.589	72.993	91.272	79.975	73.347
ENSG00000130950.14	32.1138	-1.17958	0.367084	1.18435e-05	0.000469548	NUTM2F	24.16	13	18.716	11.365	16	10.566	25	8.051	25.442	39.566	8.599	63.961	52.776	42.109	49.235	16.612	31.376	30.408	31.331	18	20.412	42.293	59.689	0	55.675	40.063	47.888	46.589	23.185	42.989	25.041	39.187	32.213	43.14	29.822	26.756
ENSG00000108511.10	133.495	4.90236	3.90016	1.19714e-05	0.000472205	HOXB6	9	1326.48	1	266	70	1	374.202	0	49	224.806	0	3	133	68	44	84	8	9	50	219	191.949	8	142	0	5	0	0	0	984.317	4	16	6	2	4	87	331.016
ENSG00000269983.1	28.2823	-13.1304	8.4384	1.24841e-05	0.000485912	RP11-497H16.9	0	0	0	0	0	0	61.438	54.485	0	0	0	0	0	0	0	0	0	0	0	76.48	0	0	79.964	0	0	0	73.042	0	51.506	75.083	92.331	80.985	56.119	0	0	82.703
ENSG00000135862.6	15038.5	1.15457	0.358854	1.36383e-05	0.000520022	LAMC1	31121	10728	25416	33313	22047	22344	18411	18215	23505	19746	29177	12505	14832	20770	26996	10547	13484	15560	23785	6261	11728	7846	13633	0	11595	10210	6972	5225	9972	3700	12309	7807	8849	16078	7922	8352
ENSG00000136869.16	180.638	1.84659	0.912316	1.36899e-05	0.000521026	TLR4	668.405	40.076	281.008	1065.2	204	351.127	129.935	57.999	365.854	308.151	468.659	104	160	278.545	186	76.523	46.35	184	549.887	48	155.344	33	156	0	126	32	40	20	47	23	109.273	82	78	93	41	120
ENSG00000196826.7	47.1576	-13.5302	9.13084	1.40547e-05	0.000530011	CTD-2192J16.17	0	0	0	0	0	74.356	0	137.028	0	143.607	444.211	0	36.033	0	0	47.507	0	0	0	173.496	0	0	0	0	0	0	78.561	141.763	241.076	0	47.59	0	0	0	0	0
ENSG00000179698.14	101.494	-1.00754	0.290688	1.45215e-05	0.000542949	WDR97	70	90	90	43	80.001	63.001	44	38	108	75.999	52	109	99.999	65.999	60.999	63	70	86.999	119.999	79.999	91	97.999	76	0	126.999	128	201	134.001	77	107	128.001	173	141	116.001	131.001	149
ENSG00000196502.12	313.958	1.54481	0.664206	1.53508e-05	0.000562408	SULT1A1	697.056	221.089	578.298	870.009	336.488	565.346	268.617	100.822	439.784	215.228	563.556	284.935	334.195	747.393	441.923	204.728	169.508	323.214	833.451	135.087	370.161	118.911	298.391	0	209.142	77.15	45.28	112.298	247.062	39.955	280.345	200.951	162.316	416.311	183.903	172.032
ENSG00000263244.2	490.896	15.4429	11.4399	1.57652e-05	0.000573912	RP11-473I1.9	0	0	0	1712.5	0	0	1384.93	1007.71	0	0	0	0	0	0	0	0	0	0	0	1934.38	0	0	1383.31	0	0	0	0	0	1387.85	2264.37	1134.92	1936.92	1651.51	0	0	0
ENSG00000135502.19	186.738	-1.0117	0.295103	1.59948e-05	0.00057981	SLC26A10	149.201	99.478	154.993	122.129	130.786	136.136	82.046	63.117	208.427	167.206	68.45	170.375	195.29	152.846	132.897	163.522	165.716	203.199	297.08	159.514	237.851	151.63	179.024	0	243.551	226.009	269.206	239.072	118.827	194.058	208.561	209.444	298.466	190.534	184.839	276.934
ENSG00000278905.1	27.1795	-1.16654	0.378049	1.7895e-05	0.000636369	RP11-65F13.3	10	13	14	10	28	8	10	6	22	30	30	30	41	24	11	35	30	33	32	20	37	30	16	0	30	44	42	22	18	34	20	28	43	35	48	44
ENSG00000085871.9	138.336	1.13485	0.360062	1.82362e-05	0.000646271	MGST2	329	124	214	240	220	171.001	348	179.999	291	189	312.001	111	103	153	159.001	98	90	147.999	227.999	90	112.001	79	130	0	111	57	46	78	82	19.999	109	100.999	61.001	164	155	107
ENSG00000178235.8	1908.28	-1.05058	0.317459	1.88698e-05	0.000663019	SLITRK1	952	1478	1128	494	1273	1493	491	477	1456	1364	981	1739	1981	1729	1218	1994	2124	3563	1319	1700	2460	3408	2766	0	2006	3738	2319	2019	1645	2221	2214	2761	2515	2106	1544	1661
ENSG00000113763.12	766.983	-1.10985	0.349413	1.97574e-05	0.000690081	UNC5A	352	394	601	309	479	499	238	121	441	1372	372	1103	1176	519.999	488	694	659	682	1070	961	723	939	901	0	964	1201	1148	1065	711	1074	607	878	812	890	694	948
ENSG00000102802.10	39.8621	1.85643	1.01387	1.99717e-05	0.000691981	MEDAG	114	4	64	210	28	59	56	77	74	34	44	17	49	86	73	22	16	35	136	8	44	14	25	0	11	14	7	6	20	6	15	7	29	32	5	9
ENSG00000134463.15	175.061	1.07753	0.33294	2.01018e-05	0.000694455	ECHDC3	268.999	251	299	345	297.001	205	366	198	151	275	189	150	310	208	320	198	133	144	315.999	137	104	94	157	0	137	150	68	51	57	48	89	95	83	271.999	150	147
ENSG00000180730.5	792.262	1.60066	0.754877	2.03603e-05	0.000697536	SHISA2	1343	360	1824	3215	676	829	493	850	502	279	654	999	760	2036	1321	543	383	1236	3247	194	405	215	499	0	365	366	147	156	250	101	287	267	509	2181	302	268
ENSG00000128713.14	38.9889	-12.5386	9.90638	2.0648e-05	0.000701556	HOXD11	0	0	0	0	0	55.911	298.857	0	0	106.585	0	0	0	0	5	0	0	19	0	49.798	46.179	4	0	0	428.561	0	0	0	0	0	119.015	0	0	1	0	510.803
ENSG00000157005.4	119.46	-1.51015	0.671872	2.08193e-05	0.000703892	SST	46	33	57	62	57	120	75	6	84	119	162	122	142	112	126	43	99	76	286	133	51	78	67	0	217	423	283	94	213	62	160	79	39	123	230	74
ENSG00000204421.3	28.3535	-1.17957	0.394285	2.08914e-05	0.000704331	LY6G6C	25	14	16	9	23	21	19	17	10	12	3	32	38	31	26	25	26	26	54	24	36	15	20	0	29	53	60	48	9	28	22	34	53	28	25	63
ENSG00000078596.11	1752.1	1.88322	1.0661	2.12999e-05	0.000714275	ITM2A	6399	483	3662	16382	1195	3389	941	1433	3945	242	1477	1603	1384	1768	2666	643	606	1924	4516	269	1257	306	1522	0	1033	628	252	111	732	60	1031	941	830.999	1042	425	647
ENSG00000214076.3	24.9085	-11.7327	9.42967	2.1835e-05	0.00072748	CPSF1P1	0	0	0	0	0	0	0	29.443	0	0	0	127.852	0	0	0	0	0	0	78.449	53.692	0	0	90.578	0	98.144	0	59.339	0	0	85.245	0	37.271	81.107	0	0	47.669
ENSG00000196990.9	89.7763	-1.10473	0.35086	2.18745e-05	0.00072762	FAM163B	45	37	57	29	49	16	66	35	32	37	43	148	80	41	68	57	111	62	72	147	85	127	64	0	91	107	114	140	106	221	130	100	118	106	125	125
ENSG00000171208.10	4392.97	-1.05418	0.324718	2.20927e-05	0.000733651	NETO2	3225	2746	2829	2529	3738	2942	4049	3914	3484	3812	3654	6044	3020	3368	4443	6110	5874	3937	3019	4263	4706	4591	3423	7	3938	5395	3789	15350	4148	4749	3669	4590	4417	3011	3284	6182
ENSG00000146677.7	11.5649	1.45909	0.636855	2.30665e-05	0.000753315	RPL32P18	16	10.066	16.011	27.011	23.196	9.002	12.001	14.792	16.002	13	24.128	5.002	16.177	21.29	26.483	25.045	11.001	19.021	24.844	8	9	10	14.008	0	2	5	3.001	2.044	4	4	4	4.008	5	8.005	5	4
ENSG00000262877.5	315.64	-1.02983	0.314533	2.30699e-05	0.000753315	RP11-1055B8.4	237	158	236	122	245	243	157	160	302	200	98	390	425	324	186	414	280	380	284	201	374	433	308	0	525	485	541	264	253	147	363	451	505	325	404	381
ENSG00000287737.1	213.833	-1.02818	0.313814	2.31049e-05	0.000753315	RP13-516M14.11	177	91.001	149	111	228	126.002	80	72	212	124	113	258	172.999	137	160.001	242.001	201	169	191	243	224.001	234	170	0	199	218.001	303	459.999	181.999	320	143	328.999	325	205	263	380
ENSG00000105559.12	1370.9	1.28377	0.480353	2.3566e-05	0.000766538	PLEKHA4	2410	1591	2648	3602	1663	2266	1402	1324	2371	1245	2938	1001	1403	1991	2672	855	565.999	1373	2810	864	913	615	833	0	1180	540	336.999	510	723.999	180.001	674	677.999	659	1787	1847	913
ENSG00000228630.5	12.9358	8.4488	7.2859	2.46777e-05	0.000796416	HOTAIR	1	0	0	0	0	0	343	0	1	78	0	0	2	0	0	3	2	1	2	18	58	0	0	0	0	0	0	0	0	1	0	0	0	0	0	254.999
ENSG00000143801.18	1103.71	1.06554	0.336118	2.56155e-05	0.000820211	PSEN2	1565	1110.84	1722.61	3134.18	1244.03	1147.41	1010.44	728.69	1275.86	1296.47	1321.84	922.785	1054.87	1884.11	1161.7	1054.67	760.533	1187.08	2504.24	699.634	737.036	703.245	650.497	0	840.572	482.055	642.409	808.496	654.208	874.494	642.184	723.561	635.717	1870.77	957.837	883.525
ENSG00000177663.14	597.457	1.10514	0.358131	2.5654e-05	0.000820211	IL17RA	1069	553	887	1198	845	736	815	768	856	852	993	534.001	588	636	821	577	422.001	574	776.999	326	460	344	528	0	500	382.001	271	239	340	212	419	374	401	640	341	405
ENSG00000233297.4	43.4997	-1.07867	0.344429	2.64137e-05	0.000835418	RASA4DP	26.436	19.567	30.476	13.439	56.408	33.554	12.196	34.184	50.265	46.607	51.22	50.979	53.617	23.082	17.744	38.461	67.26	38.157	24.966	41.282	75.717	51.462	50.167	0	51.834	67.773	58.175	51.807	21.821	53.721	37.857	36.393	34.73	40.148	69.047	54.105
ENSG00000152969.20	765.268	-1.03473	0.322368	2.69358e-05	0.000848024	JAKMIP1	518.687	321.313	442.145	549.402	458.861	393.988	336.88	141.659	448.796	702.858	341.831	832.262	629.562	678.411	711.967	585.145	817.704	585.97	834.65	1026.84	593.933	857.026	734.037	0	678.621	1188.52	1052.94	1562.07	738.941	1797.04	551.542	925.072	790.229	944.874	801.137	1147.02
ENSG00000120738.8	916.916	1.49356	0.707329	2.95314e-05	0.000900929	EGR1	2174	350	1928	3085	1240	1770	965	987	1696	230	1706	650	776	1821	1704	453	396	1077	2582	319	745	300	528	0	512	321	178	228	345	179	379	439	493	1576	342	629
ENSG00000078269.15	621.736	1.41663	0.630224	3.0121e-05	0.000913388	SYNJ2	1154	305	1364	2298	581	1053	1916	976	853	524	1226	403	592	1300	1130	469.001	346	762.999	1603	244	401	234	460.999	0	367.999	260	211	145	222	73	304	223	262	1121	187	224
ENSG00000102934.10	47.7453	1.59508	0.825349	3.05664e-05	0.000918778	PLLP	336	11	36	71	47	35	84	32	88	30.999	35	81	34	69	55	23	23	46.001	43	25	31	25	91	0	27	35	10	16	33	8	39.001	47.999	27	25	21	21
ENSG00000231991.4	50.469	1.1335	0.388503	3.28213e-05	0.000965167	ANXA2P2	84.23	48.076	71.068	72.988	158.207	61.397	134.816	63.281	89.221	84.043	84.965	38.767	29.849	67.143	66.131	36.371	76.172	44.354	64.759	29.434	40.324	32.181	56.241	0	25.446	15.302	35.827	6.733	13.289	8.643	37.53	26.696	46.737	49.255	66.888	42.446
ENSG00000231840.2	20.8738	-1.12446	0.384605	3.41168e-05	0.000989386	TMEM139-AS1	11	11	15	10	18	9	6	5	18	13	22	35	25	18	17	30	11	19	21	18	18	25	22	0	26	37	18	35	14	15	21	22	26	25	19	46
ENSG00000250479.9	448.26	1.14032	0.395689	3.42597e-05	0.000989821	CHCHD10	819	366.999	914	1176	579	751	391.999	402	624.001	725	601	344	543.999	745	458	416	206	508.001	1090	181	309	275	378.001	0	309	219.999	242	187	263.999	114	398.999	279	265	617	211	246
ENSG00000139192.12	69.1749	1.06359	0.347341	3.4276e-05	0.000989821	TAPBPL	175	54	113	150	109.001	86	103	50	116.001	65	99	60	56	88	107	34	74	47	85	79	83.001	39	59.001	0	48	29.999	42	42	51	21	63	56	48	50	48	80
ENSG00000182376.2	20.6022	-1.04849	0.340225	3.5302e-05	0.00100954	RP5-1142A6.8	13	19	13	10	17	13	6	9	22	25	18	23	23	20	12	17	23	26	13	13	18	28	15	0	18	44	32	45	13	18	24	20	20	30	30	15
ENSG00000153208.17	277.464	1.32524	0.559751	3.59341e-05	0.00102477	MERTK	1011	169	650	695	439	543	566	606.999	668	344	648	219	278.999	245	289	135	152.001	269	444	61	238	74	249	0	158	141	109	59	117	39	171	109	111	145	48	123
ENSG00000163354.15	50.7918	-1.18572	0.434668	3.68968e-05	0.00104434	DCST2	52	27	36	25	36	48	28	18	29.999	45	17	51	48	46.999	42	65	46	37	77	40	56	59.001	52	0	58	63	78	55	35	31	67	55	48	46	31	61.999
ENSG00000188848.16	583.915	-1.0094	0.321941	3.72336e-05	0.00104875	BEND4	513	396	380	221	447	909	170	184	547	249	393	604	560	518	527	550	595	539	349	779	535	914	481	0	638	1049	1040	854	591	831	637	545	605	577	359	653
ENSG00000254815.6	563.182	-1.23751	0.482476	3.84714e-05	0.00107163	LMNTD2-AS1	218	160	284	227	360	300	281.001	77	523	351	69	571	836	543	425	638.999	457.001	541	830	516	844	568	603	0	544	712	1286	732.001	310	682.001	701	920	786	741	470	1000
ENSG00000287542.1	231.373	-1.09666	0.373049	3.8554e-05	0.00107163	RP11-2I7.1	235.642	54.957	110.31	86.898	83.745	156.543	90.537	173.191	119.953	81.317	81.038	291.327	395.768	236.17	193.162	225.331	253.383	250.488	321.632	183.116	431.269	277.065	284.351	0	238.219	435.744	331.536	300.855	219.512	463.828	116.76	235.419	167.573	262.237	224.299	189.409
ENSG00000117394.24	32217.6	-1.07666	0.360759	3.87266e-05	0.00107319	SLC2A1	16432	14766	20085	13504	20970	15635	49605	29774	20408	32519	8188	34502	64510	36530	48140	41456	25032	30771	53299	28197	36481	29566	42200	1	26836	33762	35770	30448	20342	35260	43280	28157	21704	39660	24574	30810
ENSG00000006453.14	117.802	1.52242	0.800522	4.02773e-05	0.00110722	BAIAP2L1	410	60	107	176	97	159	1098	635	151	198	59	218	142	105	307	117	31	150	128	28	56	35	212	0	56	24	30	12	18	25	39	70	32	65	27	39
ENSG00000130300.9	54.2143	1.91378	1.63507	4.05679e-05	0.00111224	PLVAP	250	8	153	148	36	311	36	9	108	2	123	33	19	46	111	9	3	309	115	9	23	2	61	0	11	1	3	3	19	2	5	35	4	4	22	7
ENSG00000287263.1	67.5674	-1.30333	0.55528	4.17173e-05	0.00113319	CTD-2201E18.8	79	35	26	16	44	73	30	35	78	99	92.001	26	58	65.999	49	41	40	48	73	59	36	71	34	0	91	35	65	287	73	39	95	58	40	80.999	71	79
ENSG00000181481.14	217.046	1.23404	0.491142	4.35945e-05	0.00117642	RNF135	506	127	423	524	264	415	448.001	389.001	463.999	235	351	244	187	297.001	461	137	108	219	395	74.999	142	56	190	0	142.999	111	87	50.999	161	31	145.999	111	170	226	86	90
ENSG00000101680.15	3405.92	1.15585	0.424506	4.44793e-05	0.0011956	LAMA1	9745	3661	5489	9748	3846	5817	2054	2317	5013	4460	4447	2087	4635	5882	2279	3700	1814	4304	7724	1429	3334	2322	3263	0	2710	1681	1345	1116	2602	648	3939	2019	1836	2483	2133	1678
ENSG00000122733.12	430.168	-1.21485	0.476061	4.49117e-05	0.00120251	PHF24	266	153	186	128	217	231	196	69	224	98	177	492	212	257	392	409	558	305	245	630	492	467	239	0	309	372	761	975	406	1329	426	554	506	461	454	740
ENSG00000173809.18	65.8127	-1.12051	0.398705	4.52357e-05	0.00120805	TDRD12	41	22	48	27.001	41	28	27	7	46.999	36	30	52	60	43	61	41	87.001	57	46.999	75	50	119	67	0	93	136	125.001	107	49	147	47	89	74.001	95	54	86.999
ENSG00000286504.1	20.4152	-1.1139	0.394439	4.55977e-05	0.00121299	RP11-90D4.8	11.317	11	6.109	12	13	21	12	17	14	12	12.245	19.487	14	9.296	10.057	31.068	23	10	24	33.628	22.13	19	14.183	0	33	20.037	35	28	21.859	36.064	20	14.004	34.012	28.979	25	21.077
ENSG00000059377.18	83.8234	1.11923	0.401133	4.76552e-05	0.00125758	TBXAS1	247	69	246	170.999	124.999	218.999	76.001	57.999	275.001	48	226	60.001	83	88	151.002	60.999	47	62	86.999	33	124	45.001	111	0	63.999	22	24	20	55	14	85	99.001	59	64	50.001	35
ENSG00000076770.15	578.591	1.2818	0.550913	4.83687e-05	0.00126424	MBNL3	3091	927	658	1135	576	637.001	908	1386	441	471	383.999	759.999	270.001	620	1075	553.999	535	651	683	149	371.999	260.001	512.999	0	344	640	329	180	299	99	266	287.999	298.999	497	215	124
ENSG00000204959.4	115.082	1.67443	1.11933	4.99571e-05	0.00129223	ARHGEF34P	552.423	23.961	176.317	150.122	133.911	150.456	1041.38	557.441	235.017	86.598	127.955	183.06	85.779	101.815	380.943	34.865	55.942	124.307	98.478	13.365	45.654	22.486	222.738	0	32.544	26.914	0	8.472	67.333	5.754	38.298	68.679	32.073	96.765	22.049	39.754
ENSG00000104368.19	3001.77	1.43545	0.739974	5.03867e-05	0.00129683	PLAT	7282	1359	4371	10910	2438	6402	2201	2437	3768	1032	2949	2100	2545	3005	13069	1378	1947	4396	8723	909.001	2023	1257	2079	5	1977	616	677	732.999	1233	311.001	1920	1761	1162	3000	2070	2371
ENSG00000125384.7	182.198	1.40697	0.706332	5.10866e-05	0.00130505	PTGER2	472	108	461	391	242	345	401	405	425	75	254	187	137	270	550	61	129	124	235	173	86	64	138	0	102	56	47	33	32	6	53	33	39	393	119	108
ENSG00000242686.4	310.453	-1.02618	0.344821	5.17206e-05	0.00131875	PDE6B-AS1	211	203	247	137	292.999	142	92.001	79	339	351.999	116	313	308.999	232	164	300	209.999	248	325.001	245	358	322	214	0	402	420	553	507.999	178	316	355	450.999	465.999	326	380	576
ENSG00000258752.2	54.3214	-1.61813	1.02498	5.18284e-05	0.00131875	RP11-356K23.1	26	35	20	8	25	26	131	13	17	17	30	53	14	19	42	23	17	19	17	80	19	38	27	0	42	41	42	83	31	42	24	53	34	25	69	40
ENSG00000120337.10	16.8351	1.58246	0.992908	5.57314e-05	0.00140454	TNFSF18	21	63	39	25	16	26	17	12	30	9	19	9	18	25	25	0	5	49	37	16	6	13	17	0	6	0	2	7	9	1	5	8	12	12	21	19
ENSG00000177738.4	135.98	-1.183	0.468945	5.70593e-05	0.00142234	CTD-2201E18.3	100	79	47	30	82	121	56	105.001	122	238	104	90	142	169.001	99.999	157	77	119	203	208	74	126	111	0	98	137	153	710.999	205.999	130	169	110	84	140	93	101
ENSG00000169435.14	18.6826	1.89816	2.27499	6.12732e-05	0.00150551	RASSF6	279	6	42	18	9	10	109	31	21	2	5	91	13	17	57	6	0	16	9	0	1	0	40	0	1	0	0	2	2	0	2	13	0	14	1	5
ENSG00000107104.20	798.179	1.02325	0.351615	6.16481e-05	0.00150752	KANK1	1730.41	686.001	1383	1329	763	795.001	2619	2002.72	858.999	1972	2079.91	705.039	768	873.036	1023	568	457	615.001	1297.69	491.999	503.455	366	568.999	0	616.001	443.001	339.001	300.999	742	356.002	381.001	367	490.236	637	802.001	667.879
ENSG00000175766.13	14.7219	-1.63361	1.18502	6.17937e-05	0.00150929	EIF4E1B	3	2	3	2	8	3	3	0	8	2	0	13	9	10	9	3	20	9	10	9	9	18	17	0	8	9	42.001	27	14	22	15.001	14	20.001	13	9	19.001
ENSG00000131781.13	31.9634	1.13903	0.436599	6.21234e-05	0.00151555	FMO5	90	24.999	48.999	53	45	32	74	51	34	51	53.001	73	14	40.999	57	31	17	28	22	18	15	19	19	0	25	16	12	19	22.001	19	24	17	28	19	21	25.999
ENSG00000130829.18	264.826	-1.12924	0.428964	6.27178e-05	0.00152643	DUSP9	103	86	125	194	113	106	129	93	139	140	47	401	340	225	314	337	197	199	285	467	398	213	187	0	188	266	399	712	183	599	188	282	191	301	265	435
ENSG00000168594.15	12.3482	-1.31319	0.627408	6.33104e-05	0.00153864	ADAM29	10	7	8	3	8	14	2	1	9	9	13	8	8	11	2	8	13	17	4	9	7	20	4	0	15	13	18	20	11	22	24	17	24	9	10	11
ENSG00000128052.10	585.269	1.65323	1.33534	6.44772e-05	0.0015637	KDR	2187	34	1135	4617	364	1635	217	132	630	59	1908	438	275	437	1709	127	23	1012	1272	60	236	101	576	0	257	15	80	80	169	8	242	272	267	187	76	158
ENSG00000198547.10	22.2982	-1.15407	0.456754	6.68855e-05	0.00161073	C20orf203	4.441	15.679	8.232	10.354	10.172	8.578	8.511	2.012	11.338	11.505	2.144	34.717	29.555	13.633	20.893	24.415	20.964	18.475	19.687	21.689	23.061	34.076	12.355	0	22.579	28.398	37.468	34.696	18.183	33.39	30.748	48.659	37.857	39.588	28.934	29.886
ENSG00000005073.6	35.0613	5.51513	7.1831	6.92617e-05	0.00164588	HOXA11	0	0	1	0	0	0	452	0	9	97	0	0	1	0	4	0	0	49	0	269	266	24	1	0	0	0	0	0	0	0	0	1	0	0	0	510
ENSG00000214199.3	11.5491	1.2724	0.604315	7.49051e-05	0.00173247	EEF1A1P12	11.323	10.694	36.832	19.666	7.813	12.307	15.906	20.789	15.939	15.782	10.187	11.786	16.092	18.322	26.811	7.963	16.272	10.108	23.48	7.224	8.376	12.23	13.061	0	4.124	4.427	5.654	2.071	7.347	4.053	8.048	7.123	4.216	11.818	8.33	2.093
ENSG00000280441.3	195.618	1.12726	0.443279	7.57063e-05	0.00173778	CH507-528H12.1	467.999	279.511	323	229.001	359	369	422	308.001	325.569	354	629.999	143.001	148	182	204	111	55.778	149	111	213	150.999	56	178	0	157	60.965	98.001	123	187.001	34.748	147.999	128.999	83.719	96	243.969	122.999
ENSG00000167994.13	829.01	1.23	0.557125	7.79557e-05	0.0017736	RAB3IL1	2511	291	1674	2584	882	1713	486	546	1476	638	1519	661	920	945	1047	485.999	368	729	1908	316	1093	294	679	0	614.001	362	323.999	250	684	251.999	707	545.001	462	728	253	575
ENSG00000133048.13	222.135	1.61523	1.77108	7.96106e-05	0.00179913	CHI3L1	99	3	4396	405	6	281	107	121.999	84	75.001	11	30	71	137	1043	17	77	232	233	19	47	16	9	0	65	30	16	2	6	10	15	9	11	488	1	9
ENSG00000165553.5	37.8105	-1.09191	0.416578	7.96896e-05	0.00179913	NGB	21	13	25	20	18	17	23	6	23	19	17	33	31	20	19	35	28	56	24	42	21	48	47	0	30	76	34	94	74	86	26	59	50	40	34	50
ENSG00000152583.13	6408.82	1.19433	0.526713	8.50996e-05	0.00188815	SPARCL1	14055	13251	12758	7482	8926	5876	9772	1987	7278	48887	10207	4024	2913	8047	14028	3856	5118	2547	5561	4800	3616	2700	3541	0	2893	3684	3088	1571	5097	2498	4877	1532	1787	4301	7457	2986
ENSG00000154478.4	88.6129	-1.2299	0.570897	8.52146e-05	0.00188866	GPR26	17	47	29	24	39	60	19	16	33	54	97	41	38	25	40	33	156	76	203	147	67	112	35	0	47	118	182	143	94	264	157	61	103	142	75	134
ENSG00000100346.18	395.843	-1.10579	0.439652	9.04236e-05	0.0019681	CACNA1I	180	138	258	137	233	197	112	160	355	112	128	350	349	288	348	160	471	305	301	641	323	593	279	0	262	498	713	725	335	1307	419	349	502	525	353	626
ENSG00000196136.18	76.6739	1.52325	1.4365	9.1271e-05	0.00198009	SERPINA3	1120.54	2	71	37	36.102	34	202	827.238	90	13	23	88	48.999	28	76	28	0	26	41	10	19	10	25	0	30	0	2.35	10	4	10	13	12	3	32	5	14.483
ENSG00000105650.22	277.196	-1.10326	0.438535	9.16421e-05	0.00198413	PDE4C	44.029	88.745	203.939	104.449	85.228	26.775	160.169	12.854	69.775	42.902	12.099	156.747	758.404	796.939	673.752	648.569	163.956	673.434	888.283	268.822	252.64	160.498	626.846	0	168.103	495.421	263.434	346.196	334.33	374.522	596.37	465.852	628.452	187.203	101.523	387.436
ENSG00000268400.5	24.0914	-1.07999	0.418612	9.2643e-05	0.0019974	CTD-3214H19.4	30.458	8.985	10.931	3.01	10.87	18.761	6.906	6.39	8.024	8.507	9.728	27.79	34.942	13.51	29.526	39.571	17.275	21.788	17.688	29.674	30.644	35.589	30.766	0	29.68	45.494	42.546	32.919	17.151	34.979	23.664	19.918	29.059	36.038	14.629	26.963
ENSG00000103490.14	61.8213	1.33641	0.755001	9.51521e-05	0.0020313	PYCARD	200.001	18	120	209	116	116.001	231.001	156	173.999	15	76.001	95	27	52	212.001	15	39	57	56	22	36	15	49	0	22	35	5	19	16	14	33	29	25	54	37	23
ENSG00000079257.8	172.181	1.00256	0.36205	9.53004e-05	0.0020313	LXN	464	143	305	248	247	310	275	259	335	306	288	152	154	193	343	85	128	180	234	73	169	123	157	0	144	91	98	60	100	27	142	76	85	133	112	99
ENSG00000164309.15	187.997	1.24503	0.618314	9.8686e-05	0.00208619	CMYA5	436	97	409	538	201	295	226	186	239	84	265	199	166	479	295.001	92	109.999	311	663.999	53	74	60	78	0	101	75	53	63	80	21	48	54	73	518	194	71
ENSG00000170689.10	475.224	1.73182	2.57697	9.99345e-05	0.00210609	HOXB9	1	5371	7	1062	213	14	288	0	12	334	0	8	84	32	161	111	55	67	130	854	297	54	29	0	9	5	27	7	4918	0	36	19	5	15	568	326
ENSG00000217801.10	18.2402	-1.21126	0.575953	0.000101618	0.00212851	RP11-465B22.3	11	6	5	4	17	14.001	17	11	21	19	13	19	32	14	14	26	19	12	19	9	21	32.001	13.999	0	19	22	26	34	5	32	22	19	12	24	11	16
ENSG00000166250.12	2707.6	1.13305	0.486225	0.000107573	0.00221492	CLMP	7647	1226	4611	6716	3473	4616	2066	3782	5435	1573	5748	2881	1972	2941	6219	2277	1529	1695	3900	930	2240	788	1848	0	1845	1405	816	1913	2142	1250	1433	1303	1534	2081	931	1773
ENSG00000267436.1	8.64591	-1.18727	0.556675	0.000109863	0.00224214	AC005786.7	4	3	3	4	3	3	2	5	6	8	10	14	8	3	6	8	15	14	9	4	13	11	7	0	8	15	11	20	7	6	3	2	17	15	13	13
ENSG00000140832.11	32.7403	1.43968	1.37525	0.000111645	0.0022648	MARVELD3	250	10	7	9	29	28	546	181.001	108	33	16	74	27	5	135	13	7	15	9	9	1	3	87	0	3	4	3	3	3	3	2	19.999	1	17	11	5
ENSG00000147459.18	235.086	1.04795	0.407469	0.000112997	0.00228771	DOCK5	580.999	270	413.999	277	383	444	614	517	370	157	485	126	154	219	476	260	193	244	171	97	137	191	176	0	197	125	112	112	136	80	112	124	142	214	261	153.001
ENSG00000184659.5	21.8956	-1.08794	0.449161	0.000118887	0.00237744	FOXD4L4	11.565	11.746	6.87	6.398	20.8	19.377	16.597	8.527	30.336	12.969	21.567	33.008	7.713	13.834	21.197	21.644	32.836	25.082	16.847	21.395	25.645	35.07	14.072	0	12.59	31.654	23.277	47.053	19.897	26.142	21.771	29.667	16.401	22.544	22.159	43.067
ENSG00000118640.11	83.7282	1.29405	0.749435	0.00011893	0.00237744	VAMP8	473	35	62	146	117	79	862	317	174	32	76	139	45	104	138.001	44	35	63	98	12	94	30	188	0	31	38	15	19	33	26	60	38	31	60	44	43.001
ENSG00000100625.9	487.481	1.16568	0.541211	0.000119299	0.00238251	SIX4	1264	303	1039	1450	546	823	646	724	430.001	432	448	498	544	1075	683	345	257	560	1587	128	373.999	113	313.999	0	311	234.999	243	138	117	87	218	210	194	925.001	323	178
ENSG00000232215.2	14.6574	-1.12343	0.489031	0.000120062	0.00239079	OR2L6P	6	3	16	2	12	7.809	4	1	10	10	4	18	25	11	14	20	20	16	20	24.869	19	16	13	0	13.966	27.832	19	30	6	11	19	12	25	12	13	16
ENSG00000198624.13	68.6614	1.13409	0.502315	0.000120566	0.00239852	CCDC69	439	71	83	117	107	71	304	85	81	113	108	70	54	80	50	39	36	57	119	36	25	43	122	7	50	28	30	42	32	9	27	44	34	59	55	42
ENSG00000181143.15	15.3266	1.69414	2.77817	0.000123626	0.0024452	MUC16	238	0	3	1	7	3	174	33	5	1	14	37	3	2	8	0	4	8.999	0	0	1	0	7	0	0	1	1	0	0	0	1	9	3	2	1	2
ENSG00000188162.12	26.6368	1.36063	0.938614	0.000126039	0.00248816	OTOG	179.999	4	30	35	12	14	16	13	11	16	14	32	26	12	18	14	8	7	23	4	40	2	15	0	11	11	15	9	6	5	13	8	18	15	8	10
ENSG00000288611.1	53.6424	-1.16134	0.551341	0.000131147	0.00255229	NPBWR1	35	10	12	29	25	27	63	20	24	12	50	47	30	59	66	53	40	22	48	64	31	45	68	0	27	92	42	171	93	119	21	75	53	57	104	94
ENSG00000183317.17	575.203	-1.08267	0.454964	0.000132031	0.00255898	EPHA10	376	192	490	262	475.999	655.001	226	115.999	590.999	91	212	779	522	335	405	593	681.999	469	272	646.001	551	872	393	0	558	560	1249	1334	493	968.999	449	898	971	594.001	454	700
ENSG00000225978.3	88.2514	-1.22383	0.654265	0.000133487	0.00257195	HAR1A	25	15	45	44	43	19	8	2	40	6	3	130	101	36	50	77	56	64	74	172	134	170	50	0	87	149	211	170	69	239	71	134	78	116	61	139
ENSG00000151364.17	139.189	1.0291	0.405033	0.000133531	0.00257195	KCTD14	441.292	146	213.489	161.234	263	234.025	299.599	171	328	166	321.51	128	87	151	218	85	102	139	190.027	61	106	98	92	0	156	35	52	51	100.247	23	107	87.205	96.926	98.278	108	101
ENSG00000153029.16	189.463	1.22699	0.670516	0.000138704	0.00264148	MR1	624	55	235.001	443.999	243	242.999	548.001	269	454	70	212	263	138	149	491.001	101	226	194	231	65	169	83	260	0	126	77.999	43	30	114	27.999	160	124	152.999	142	93	130.999
ENSG00000253958.2	32.5238	1.26317	0.745508	0.000140105	0.00265631	CLDN23	155	17	99	103	34	62	95	98	39	21	29	39	8	25	104	13	30	31	29	1	23	8	17	0	21	20	4	13	9	3	13	13	22	18	14	7
ENSG00000010704.19	158.299	1.02344	0.408231	0.000147119	0.00274631	HFE	391.001	150	244	250.001	205	250.002	273	186.001	317	176	302.999	138	165	148	257	95	120.999	134	215.999	105	141	60.999	122	0	138	91	69	52	125.001	40	126	101	81.999	145.999	120.999	113
ENSG00000260886.2	9.61456	-1.06228	0.446796	0.000149073	0.00277022	TAT-AS1	7	5	7	5	9	7	9	7	12	15	8	9	8	6	5	5	9	6	6	14	11	14	6	0	22	16	22	9	9	11	7	9	6	2	11	16
ENSG00000135914.6	24.3633	1.33628	1.14115	0.000152311	0.00281292	HTR2B	99	4	56	196	8	74	49	8	88	12	27	21	7	7	40	9	6	27	68	0	6	2	23	0	11	5	2	7	3	13	6	8	9	4	1	6
ENSG00000258529.5	21.0177	1.65995	2.99072	0.000154523	0.00283568	RP11-108O10.8	134.39	37.832	113.877	0	25.541	26.148	12.874	0	0	32.805	0	88.924	0	0	43.458	81.05	54.955	17.908	0	7.974	0	21.743	4.117	0	0	0	0	0	0	0	0	7.29	3.02	27.79	46.606	12.245
ENSG00000277639.2	56.7774	1.12061	0.528784	0.000160627	0.00291394	RP11-467J12.4	102	100	94	56	226	131	299	109	108	77	111	33	23	43	52	101	59	37	62	19	38	98	35	0	35	10	19	20	62	4	22	10	19	19	24	42
ENSG00000135100.19	113.503	-1.04573	0.438157	0.000161429	0.0029259	HNF1A	39	40	46	22	76	48	37	10	56	91	45	101	274	180	149	146	187	94	213	77	218	148	190	0	127	77	154	76	83	56	273	125	117	129	100	69
ENSG00000287243.2	408.737	-1.11737	0.527815	0.000164062	0.00296299	THCAT155	104	309	122	90	98.001	36	95	183.001	80	255	97	325	433	175	314	896.001	333	690	556	495.999	667	836	478	0	235	901	447	756	192.999	626	824	370	475	395	219	481.001
ENSG00000226221.1	26.7429	1.26072	1.51275	0.000164627	0.00296299	RPL26P19	8.006	4.278	316.685	37.618	1.043	6.499	22.406	21.119	19.688	22.093	2.123	3.173	1.142	7.436	24.513	4.118	3.168	1.043	483.827	3.723	2.731	1.033	3.162	0	2.109	2.528	2.097	3.075	1.04	0	1.038	2.115	0	1.223	1.043	1.305
ENSG00000168959.15	773.994	-1.09892	0.50682	0.000168825	0.00300278	GRM5	593	367	365.994	471	325	593	255	192	401	310	447	745	634	701	595	346	493	548	599	1717.96	363	654	354	0	709	1404.99	1044	3079	1008	1939	267	728	590	791.994	761.997	1377
ENSG00000115641.19	796.567	1.21391	0.725184	0.000176325	0.00309773	FHL2	2077	304.001	1713	4031	611	1501	746.001	794	1466	126.001	586	818	653.999	1272	2466	404	337.999	999	2202	155	414	247	408	8	583.999	327.001	259	186	274	123.999	286.999	297	327	1110	321.999	194.001
ENSG00000167183.3	14.8204	1.54455	2.91863	0.000180527	0.00315005	PRR15L	280	0	1	5	25	2	171	29	27	0	1	57	1	13	22	0	0	5	1	0	1	2	55	0	0	0	0	0	0	0	0	14	1	0	1	0
ENSG00000170044.9	55.4792	-1.2745	1.17237	0.000181179	0.00315764	ZPLD1	8	2	17	7	11	8	18	29	20	8	2	18	31	10	27	16	26	218	15	4	31	387	68	0	22	445	33	5	33	19	35	114	85	32	37	41
ENSG00000183770.7	81.46	1.25441	1.25978	0.000183345	0.00318303	FOXL2	351	13	124	174	63	54	14	13	31	202	23	174	45	48	663	27	16	123	96	4	9	3	169	0	14	10	3	4	27	2	19	183	36	149	22	5
ENSG00000115363.14	167.222	1.04805	0.45919	0.00018968	0.00327643	EVA1A	281.001	329	247	375	226	379	466.001	373.001	330	174.001	348.001	132.999	128	152	460.001	73	165	175	199	42	78.999	74	132	0	131.001	77	79	139.001	78	19	131.999	55	61	99	42	58
ENSG00000101443.18	104.543	1.19833	0.720522	0.000190836	0.00328812	WFDC2	1354	88	68	83	110.999	100	232.999	101.999	96	107	72	314	69	59.999	88	49	45	79	33	46	60.999	39.999	199.001	0	38	61.999	76	53	41.001	33	100	83	37	42.999	16	21
ENSG00000279073.3	8.15679	-1.16197	0.642031	0.00019289	0.00331243	RP11-229P13.27	7.325	0	5.442	1.95	2.972	6.35	0	1.574	1.346	0	1.001	9.251	3.527	0	4.86	8.75	13.478	7.651	9.682	13.544	7.036	6.718	14.267	0	9.87	18.68	18.282	14.494	4.645	19.215	8.215	13.795	3.58	10.59	5.931	9.068
ENSG00000182352.8	7.89445	-1.19835	0.731107	0.000195407	0.00333615	C17orf77	7	4	2	5	7	7	1	2	6	1	4	7	15	3	3	7	3	5	4	9	10	8	10	0	10	15	10	15	9	2	2	18	3	7	4	7
ENSG00000188833.10	20.1123	1.03689	0.451778	0.000198196	0.00335872	ENTPD8	37	21	44.999	45	25	19	26	17	31	14	24	17	14	26.999	29	21	16	24	34	9	15	12	7	0	16	10	13	11	9	14.001	11	9	6	33.001	22	19
ENSG00000237424.1	155.09	1.10087	0.547325	0.000207599	0.00344438	FOXD2-AS1	607	368	160	381	160	250	30	41	162	134	231	185	96	232	127	69	205	123	248	37	161	109	255	0	127	67	93	66	78	13	93	143	154	78	87	102
ENSG00000255559.1	11.7685	-1.16309	0.670933	0.000208505	0.00345384	ZNF252P-AS1	2	4	6	5	10	8	3	7	19	3	4	7	11	5	11	24	13	6	2	10	1	10	12	0	16	15	31	21	20	16	17	18	10	20	7	18
ENSG00000257069.6	27.4651	-1.20282	0.78494	0.0002108	0.00348581	KCNK4-TEX40	14.513	9	6.766	3.495	7.374	4.641	4	2.666	32.223	9.054	8.663	25.159	22.177	11.185	13	0	32.693	23.871	30.101	22.837	6.383	38.142	35	0	25.818	38.267	25.499	111.124	27.059	85.403	17.714	24.419	28.036	40.023	41.841	77.439
ENSG00000271788.1	10.9358	-1.18524	0.732527	0.000211101	0.00348581	CTD-2201E18.5	7	3	8	2	9	13	5	3	7	18	10	11	6	14	5	14	3	6	8	15	7	7	8	0	8	6	22	70	15	12	9	5	7	11	4	18
ENSG00000229816.1	8.2427	-1.1169	0.579314	0.000211281	0.00348581	DDX50P1	3	2.021	2	8.008	5.002	8.005	8	1.002	5	6.003	12.013	8	12	10.003	11	18.005	9	4.001	6.006	6	3.001	12.009	11.004	0	17	15.005	15.006	14	4.002	9	12	3.001	4	9.006	8	9
ENSG00000170745.12	192.836	1.13314	0.617459	0.000216365	0.00353276	KCNS3	391	91	377	485	199	354	981	353	364	58	198	237	191	253	770	132	111	272	304	53	83	75	201	0	115	78	42	46	64	44	60	95	103	346	64	75
ENSG00000165757.9	1915.89	1.10519	0.569495	0.000221528	0.00358027	JCAD	7226	841	2805	7582	1692	3979	986	1330	3523	699	2856	2049	1802	1722	2102	1227	699	2015	4015	879	2551	558	1467	5	1447	857	497	1395	1549	413	1503	1570	1148	888	809	1569
ENSG00000126778.12	807.457	1.21512	0.88043	0.000221528	0.00358027	SIX1	3293	284	2330	3338	815.999	1243	942	1604	521	15	692	1189	586	1589	1315	314	415	1032	2855	120.999	526	79	656	6	315	600	161	122	213	39	208	301.001	215	1050	269	219
ENSG00000234009.1	10.5261	1.0856	0.539143	0.000225283	0.00362324	RPL5P34	28.435	8.396	17.108	35.311	19.852	12.757	8.001	6.985	9.252	22.001	17.397	7.78	6.121	17.377	15.008	12.001	8.005	12.372	24.756	4	5	8.001	5.019	0	4.178	7.05	7.984	2.375	5	3	9.893	8.002	5.002	8.293	2	10.991
ENSG00000259660.2	32.4041	1.05606	0.494177	0.000225628	0.00362324	DNM1P47	87.717	57	39	87.055	56	46	31	54.596	39.062	31	120	14	21	38	48.064	13.121	13.399	16	28.344	18	25	2.026	24.003	0	13	22	18	20.144	30	11	29	16.952	19	34	19	19
ENSG00000206262.9	94.1415	1.12383	1.41208	0.00023118	0.00367568	FOXL2NB	365	6	115.999	171	68	39	3	3	51	71	22	188	16	63	714	19	9	133.999	159	1	19	1	208	0	17	7	1	0	38	1	28	242	40	240	27	7
ENSG00000265907.2	37.9717	-1.15611	0.715343	0.000240884	0.00376554	RP11-737O24.2	7	7	13	8	18	12	39	46	11	7	9	115	42	28	157	23	22	27	56	44	12	37	26	0	36	29	38	45	25	83	14	24	29	90	35	52
ENSG00000144824.21	1409.19	1.09744	0.581771	0.000246127	0.0038305	PHLDB2	3613	542	2720	5430	1335	2382	1931	1395	2316	987.999	1987	1110	1392	2178	3506	849	814	1646	3902	465.001	1596	437	939.001	0	1077	614	800	271	556	166	820	530.999	573.999	1709	736.001	664.999
ENSG00000258725.2	19.3755	-1.00065	0.438681	0.000249965	0.00388143	PRC1-AS1	13	12	10	7	28	15	5	7	29	9	23	25	15	10	12.001	20	25	12	16	19	22	25	24	0	15	26	28	31	21	26	11	22.001	19	16.999	12	30
ENSG00000162882.15	50.3181	1.15379	0.731971	0.000251573	0.00390346	HAAO	90	20	94	157	31	86	42.001	47	71	19	56	28	32	85	205	32	27	79	122.001	16	56	14	44	0	25	5	23	13	30	13	39	22	28	50.001	15	38
ENSG00000108846.16	23.076	1.11088	1.30834	0.000252335	0.00390651	ABCC3	352.999	19	61.999	22	29	25	216.999	168	59	73	46	7	13	1	6	1	2	3	4	0	1	2	11	0	2	1	4	2	0	1	0	5	0	6	1	3
ENSG00000160678.12	89.0421	1.098	1.34278	0.000254357	0.00392301	S100A1	606	5	39	94.001	6	16	20	680	7	3	14	21.001	4	8	53	8	8	16.001	29	2	23	1	13	0	14	9	9	2	11	61	9	3	11	39	2	6
ENSG00000211448.13	341.982	1.09861	0.594028	0.000254829	0.00392457	DIO2	1685	424	273.001	476	525	363	255.001	347	476.999	274	408	542	330	440	459	136	234	247	356.001	132	122	203	579	0	232	215	100	232	75	88	97	565	326	179	454	128
ENSG00000105889.16	16.8605	1.162	0.788485	0.0002609	0.00400592	STEAP1B	39.537	10.211	18	55.954	9.088	14.298	11	19.352	13.335	12	10	13	19	39.934	24.474	18.321	20.633	11.343	64.086	6.22	37.48	3	11	1	4.193	4.06	3	4	11.598	5.187	8	6.316	8	53.732	9	13
ENSG00000286496.1	48.2167	-1.00598	0.45454	0.000269787	0.0040845	RP11-527D7.4	24	16	30	21	34	20	15	1	46	15	31	53	33	31	25	35	55	29	53	50	53	72	29	0	47	63	82	88	35	96	53	79	93	44	73	73
ENSG00000224081.9	92.8918	1.11758	0.660207	0.000270294	0.00408917	SLC44A3-AS1	252.998	45	201.998	272.999	53	124.999	68.001	72.999	117.001	111.001	98.999	72.001	96	187.999	146.001	82.999	32	97	296.999	30	67	20	50.001	0	59	40.999	25.001	23.999	31.999	34	68.001	35	35	161	26	43
ENSG00000189058.9	256.227	1.16662	0.952878	0.000275754	0.0041565	APOD	391	25	205	1839	258	572	183	117	691	4	336	77	214	246	224	211	95	186	661	169	420.001	44	452	0	90	62	59	37	58	197	268	96.001	120	225	53	160.999
ENSG00000258667.2	191.436	-1.05413	0.533871	0.000282267	0.00420541	HIF1A-AS3	71	78	117	50	135	90	70	12	91	34	16	225	444	245	217	150	278	271	297	201	219	257	403	0	246	344	315	141	37	87	190	342	144	333	171	162
ENSG00000022355.18	246.003	-1.01533	0.487371	0.000307765	0.00445006	GABRA1	129	51	160	157.999	126	161	61	34	183	52	159	254	139	146	132	230.001	267.999	147	71	343	129	362.999	171	0	186	237.999	414	690	190	804.001	385	286	378	232	262	452
ENSG00000257038.1	23.7754	1.05134	0.56809	0.000329108	0.004696	RP11-800A3.7	55	17	47	52	15	36	16	28	35	17	28	21	21	62	37	14	20	23	48	5	22	13	29	0	15	8	7	9	29	2	13	10	25	29	19	13
ENSG00000237737.6	27.3312	-1.02541	0.528513	0.000346297	0.00487705	DCTN1-AS1	13	26	18	12	18	12	4	1	7	35	16	12	16	13	16	12	21	35	28	33.999	31	45	28	0	30	41	33	64.999	22	51	28	27.001	25	28	14	34.001
ENSG00000078081.8	93.7996	1.07922	0.679376	0.00035505	0.00496636	LAMP3	183	71	339	92	277	72	185	99	201	333	42	81	101	56	215	38	45	65	162	68	28	48	148.999	0	41	26	50	8	12	11	48	64	41	105	51	64
ENSG00000165215.6	62.9676	1.07596	0.672016	0.000357828	0.00499166	CLDN3	429	76	55	21	118	57	180	40	64	166	41	81	106	34	48	67	38	22	31	42	42	32	238	0	31	17	29	21	29	25	42	79	26	26	24	45
ENSG00000188937.6	7.33719	1.08943	0.935411	0.000370189	0.00513971	NYX	35	3	17	37	13	8	28	8	28	5	7	3	13	2	6	2	10	6	27	2	3	3	5	0	3	2	3	1	0	0	1	5	1	3	0	0
ENSG00000175003.15	8.52262	1.00905	0.51442	0.000371648	0.00514608	SLC22A1	14	11	12	15	10	7	4	7	14	11	13	11	7	5	6	2	8	5	10	5	6	5	5	0	2	5	5	3	11	9	9	9	6	21	7	10
ENSG00000145949.11	226.735	1.07939	0.967937	0.000375533	0.00518246	MYLK4	195	37	665	1178	51	340	39	67	76	46	70	175	267	993	509	154	42	400	1181	23	86	22	35	1	97	51	26	21	44	20	28	31	28	936	23	34
ENSG00000165983.15	56.7476	1.01662	0.533799	0.000378932	0.00520842	PTER	149	70	105	155	51	136	122	150	68	90	37	39	45	74	129	32	16	54	119	19	34	23	48	0	42	28	38	14	32	29	25	19	12	63	15	17
ENSG00000187950.8	10.0576	1.04477	1.05448	0.000383667	0.00524201	OVCH1	2	9	12	11	6	13	8	7	6	3	10	5	2	5	5	7	4	1	8	5	7	1	9	0	0	4	3	5	3	3	6	2	3	6	5	9
ENSG00000169908.12	268.089	1.03186	0.573305	0.000385649	0.00525862	TM4SF1	1106	130	544.999	486.001	339	415	1264	693	915	319	539	360	191	252	616	168.999	92	185	113	97	110	170	333	0	198	48	155	107	107	14	178	66	128	75	65	162
ENSG00000125089.18	88.6237	1.07918	0.905215	0.000390751	0.00530711	SH3TC1	217	33	178	416	61	170.999	246	124	164	13	114	56	67	152.001	299	34	6	141.001	282	26	44	19	73	0	48	9	13	10	32	8	32	34	27	82	20	19
ENSG00000189238.6	16.0372	-1.05618	0.670921	0.000402548	0.00541729	LINC00943	8	8	8	4	16.999	40	13	3	8	7	9	16	8	55	21	6	15	30	21	5	20	17	6	0	15	70	28.998	6	7	6	8	6	12	17.999	14	11
ENSG00000180818.5	32.0518	-1.38744	3.60058	0.000414683	0.00553717	HOXC10	0	0	0	0	0	1	699	0	0	321	0	1	8	0	1	4	0	9	0	119	264.999	10	0	0	0	1	0	0	0	42	0	1	1	0	0	531
ENSG00000278673.1	7.1622	-1.06285	0.819427	0.000427279	0.0056613	ENSG00000278673	7	3	0	0	4	5	2.954	9.001	4.557	7.97	3	7.393	4	3	11.004	7.007	15.179	8.631	4.094	5.799	5.503	16.953	7.464	0	12.012	20.761	11.379	21.331	11.331	2.71	7.427	0	5.261	8	2	0
ENSG00000111907.21	365.663	1.04835	0.778671	0.000455792	0.00595102	TPD52L1	1015	81.999	588.999	1172	299	663.999	1238	947	612	106.001	248	257.999	403.001	777.999	784	229.999	80	511.999	1668	93	192.001	111.999	279	0	123	119	70	49	96.999	63	140.998	99	79	414.999	49	101.999
ENSG00000250337.7	72.7726	-1.04334	0.732253	0.000459535	0.00599228	PURPL	10	23.001	6	26	22.999	10.999	3	13	26	6	21.001	33	149	15	19	88.002	40	155.001	146.999	76	148	106	181	0	74	100.998	143	21	7	46.999	132.999	134.999	98.001	143	43	68
ENSG00000168404.13	19.4154	1.03954	0.714339	0.000463723	0.00602401	MLKL	53	5	46	75	21.001	41	23	12	52	7	23	13	18	17	31	14	12	39	55.001	6	9	6	20	0	9	13	8	0	7	6	11	12	8	13	6	12
ENSG00000178695.6	10871.4	1.00681	0.577094	0.000466229	0.00604132	KCTD12	34464	3068	21500	29285	11766	22280	6800	9184	20104	2635	16277	11252	11356	13091	22135	4425	8018	9903	22612	3681	9459	3491	8512	0	8362	5193	2989	3479	12269	2375	9289	7888	7567	9444	4367	6698
ENSG00000105122.13	12.8394	-1.04038	0.736346	0.000467794	0.00605018	RASAL3	11	7	1	6	10	10	10	0	11	3	2	8	8	13	21	10	13	8	19	11	5	8	7	0	14	12	8	19	11	19	9	13	15	11	9	11
ENSG00000064655.19	438.157	1.03214	0.678149	0.000468554	0.00605031	EYA2	1497	240	564	1665	111	689.999	323.999	502.001	382	336	235	402.001	656	903	660	540	112	673	1835	211	450	139	326.999	0	286	165.001	66	167	113	290	60	175	195.999	411	56	198
ENSG00000146276.12	28.2963	1.01549	0.667774	0.00051153	0.00641829	GABRR1	32	140	32	69	53.999	38	50	38	40	2	44.001	23	15	28	31	13	11	27	34.001	12	10	17	30	0	29	6	8	7	56	20	11	16	15	11	24	15
ENSG00000136546.16	188.831	1.00314	0.790377	0.000564613	0.00692399	SCN7A	331	45	368.999	994.999	194	467.999	117.001	37.001	301	36	191.001	114	173.001	523.001	576	63	68.001	232.999	949	45	68	80.999	105	0	106	23	34	67	54	10.001	46	86	81.999	351	87	65

## Sheet: D) n-3 LCPUFA_H vs L_VitD_N
Gene_ID	baseMean	log2FoldChange	lfcSE	pvalue	padj	gene_name	DEFEND.BILX_2.HH_1	DEFEND.BILX_2.HH_2	DEFEND.BILX_2.HH_3	DEFEND.BILX_2.HH_4	DEFEND.BILX_2.HL_1	DEFEND.BILX_2.HL_2	DEFEND.BILX_2.HL_3	DEFEND.BILX_2.HL_4	DEFEND.BILX_2.HN_2	DEFEND.BILX_2.HN_3	DEFEND.BILX_2.HN_4	DEFEND.BILX_2.LH_1	DEFEND.BILX_2.LH_2	DEFEND.BILX_2.LH_3	DEFEND.BILX_2.LH_4	DEFEND.BILX_2.LL_1	DEFEND.BILX_2.LL_2	DEFEND.BILX_2.LL_3	DEFEND.BILX_2.LL_4	DEFEND.BILX_2.LN_1	DEFEND.BILX_2.LN_2	DEFEND.BILX_2.LN_3	DEFEND.BILX_2.LN_4	DEFEND.BILX_2.NEG	DEFEND.BILX_2.NH_1	DEFEND.BILX_2.NH_2	DEFEND.BILX_2.NH_3	DEFEND.BILX_2.NH_4	DEFEND.BILX_2.NL_1	DEFEND.BILX_2.NL_2	DEFEND.BILX_2.NL_3	DEFEND.BILX_2.NL_4	DEFEND.BILX_2.NN_1	DEFEND.BILX_2.NN_2	DEFEND.BILX_2.NN_3	DEFEND.BILX_2.NN_4
ENSG00000110090.13	2004.86	3.13537	0.256959	6.66415e-36	1.37215e-31	CPT1A	8039	4984	5992	4252	4824	5622	5666	6178	5644	7686	7055	530	546	749	690	457	510	688.999	669	499	477	587	747	2	516	535	395	319	492	262	566	370	432	336	447	404
ENSG00000167772.12	2507.85	2.80855	0.261776	6.42035e-29	6.60975e-25	ANGPTL4	7568	5568	8234	5701	8883	5322	5287	3944	8695	7796	9117	921	1253	1180	1116	581	807.001	631.001	1107	1181	784.999	845	821	0	710.999	561.001	662	470.001	505.001	531.999	1067	526	891.001	991	692	1272
ENSG00000266923.1	15.2572	-38.5193	3.86005	5.20691e-24	3.57368e-20	RP11-693J15.4	0	0	0	0	0	0	6.057	16.727	0	0	0	0	0	0	0	0	0	131.61	0	31.78	0	0	24.821	0	37.966	0	43.251	0	23.613	24.398	38.079	28.628	32.376	0	0	23.584
ENSG00000214076.3	24.9085	-47.1486	4.91854	1.2918e-22	6.64954e-19	CPSF1P1	0	0	0	0	0	0	0	29.443	0	0	0	127.852	0	0	0	0	0	0	78.449	53.692	0	0	90.578	0	98.144	0	59.339	0	0	85.245	0	37.271	81.107	0	0	47.669
ENSG00000260244.1	22.0291	-34.0141	3.9689	3.77298e-18	1.10979e-14	RP11-588K22.2	0	0	0	0	0	0	33.322	85.119	0	0	0	0	0	0	0	0	0	0	0	90.565	0	0	22.559	0	85.083	0	43.597	0	57.583	50.597	36.253	75.706	61.68	0	0	39.28
ENSG00000140961.14	204.871	2.00413	0.27212	5.47564e-18	1.40929e-14	OSGIN1	529	389	426	365	479	362	394	252	521	880	626	81	128	59	132	123	123	79	131	111	98	136	156	0	87	64	114	86	47	98	98	110	74	106	118	115
ENSG00000256664.1	28.6615	-33.8793	4.09232	4.56939e-17	1.04537e-13	RP11-611O2.3	0	0	0	0	0	0	69.101	102.862	0	0	0	0	0	0	0	0	0	0	0	61.814	0	0	62.818	0	60.028	0	81.423	0	24.421	44.323	55.112	40.751	32.066	0	0	81.203
ENSG00000260772.1	148.183	-34.8585	4.40982	9.2335e-16	1.90118e-12	RP11-311C24.1	0	0	0	0	0	0	415.692	336.786	0	0	0	0	0	0	0	0	0	0	0	398.494	0	0	423.991	0	371.373	0	441.391	0	269.07	396.143	350.802	377.362	392.399	0	0	527.615
ENSG00000260391.2	169.781	-34.5922	4.38758	1.10756e-15	2.07315e-12	RP11-71H17.7	0	0	0	0	0	0	304.843	151.821	0	0	0	0	0	0	0	0	0	0	0	488.565	0	0	320.783	0	335.571	0	571.152	0	616.944	592.646	256.389	453.96	543.246	0	0	632.929
ENSG00000087842.11	610.744	1.3142	0.182182	6.62589e-15	1.13689e-11	PIR	1149	1137	1272	1092	1276	956	1027	779	1344	1463	1372	360	543	585.999	522	567	444	358.999	462	286	436	466.999	455	0	381	265	342	347	322	335	479	294	286	402	447	294
ENSG00000285901.2	258.59	-24.5723	3.31146	6.91583e-14	1.01712e-10	RP11-388F6.5	0	0	580.235	0	0	556.853	566.166	550.971	0	0	0	0	507.913	627.419	0	707.438	0	0	0	406.654	534.814	0	268.997	0	394.318	615.428	393.602	0	429.338	302.631	297.22	230.305	253.771	0	366.22	340.999
ENSG00000178537.10	656.05	1.15317	0.164413	1.10654e-13	1.51891e-10	SLC25A20	1316	1077	1126	1012	1133	1074	954	834	1447	1462	1292	460	446	544	520	438	547	482	516	459	439	536	465	0	432	432	459	396	495	255	489.001	371.999	375	447	675	395
ENSG00000004799.8	511.276	2.66684	0.420166	1.73013e-13	2.22646e-10	PDK4	1589	1039	1819	843	1687	1302	1032	654	1853	1511	1643	275	231	292	336	151	255	160	218	115	129	233	243	0	233	117	135	123	168	20	158	139	215	149	292	245
ENSG00000181019.13	2802.46	2.58218	0.415468	2.46222e-13	2.98218e-10	NQO1	10899	3934	8904	7531	6998	8957	6621	5687	10342	6660	12134	739	1652	1194	951	974.001	708.001	767	1154	744	1699	789.999	1527	6	747	446.001	307	467.999	1296	656	1179	868	818.001	477.999	639	764.001
ENSG00000269983.1	28.2823	-32.5467	4.57158	4.25247e-13	4.86435e-10	RP11-497H16.9	0	0	0	0	0	0	61.438	54.485	0	0	0	0	0	0	0	0	0	0	0	76.48	0	0	79.964	0	0	0	73.042	0	51.506	75.083	92.331	80.985	56.119	0	0	82.703
ENSG00000152256.14	11338.5	-1.35864	0.210287	7.13181e-13	7.34219e-10	PDK1	6509	6414	6595	6128	8745	5797	5336	3109	7186	8735	4369	12748	14765	12739	10854	15870	12510	11815	15000	11028	15213	14489	13406	5	11840	15335	15558	13663	7539	12393	14595	12152	11250	13806	10186	13339
ENSG00000087086.15	40507.3	1.3143	0.20381	1.23831e-12	1.21413e-09	FTL	91672	50500	108849	98076.4	91753	78635	65465	56630	114578	74035	81361.9	29310.3	32459	24710	37876.7	25111	26486.3	23844	36026.9	20906	31103	22942	28769.3	13	23401.1	21100.3	20274	20206.3	16101	15012	25066	22163	19723	23412	18952	24525.9
ENSG00000042286.15	360.325	1.02207	0.15951	1.20998e-11	1.13243e-08	AIFM2	633	618.999	661	489	660	493	621	393	671	710	769.999	274	297.999	375	312	305	305	225	321	262	242	223	323	0	269	199	241	238.999	208	188	275.999	233.999	204	282	399	286
ENSG00000173110.8	455.556	3.69162	0.646649	1.38233e-11	1.23749e-08	HSPA6	732.903	2512.97	180	356.418	1439.11	3742.49	2327.9	2305.37	1015.55	1568.64	1128.28	42	67.953	40.454	53.749	22.845	32.927	47.928	50.627	46	51	34	82.275	0	46	29	64	29.915	16	46	26	87.659	45.758	43.878	14	73
ENSG00000260231.2	449.079	-1.15129	0.185953	2.47862e-11	2.12645e-08	KDM7A-DT	241	298	257	300	369	227	270	154	274	219	267	461	479	553	554	511	560	443	579	457	550	559	390	0	437	525	593	536	380	606	480	466	505	585	563	667
ENSG00000273802.2	339.795	-1.18673	0.194753	3.50261e-11	2.88475e-08	H2BC8	306	227	180	143	258	208	194	116	205	186	178	417	379	385	395	391	327	364	371	367	471	346	320	0	339	559	430	520	296	381	307	431	341	350	413	515
ENSG00000224557.7	71.4966	-2.35838	0.46072	4.03045e-11	3.09761e-08	HLA-DPB2	41	28	49	42	39	33	29	14	26	18	18	92	71	51	41	78	59	61	78	110	84	114	73	0	70	99	123	141	65	167	65	60	81	60	57	132
ENSG00000170525.21	21316.3	-1.17083	0.194027	5.58535e-11	3.87848e-08	PFKFB3	15652	12607	12910	16105	16140	14352	13263	7222	16457	13064	8328	23839	29080	26982	23855	26924	21683	19229	26224	20634	30437	22032	23370	4	19111	26453	28656	27332	16625	25849	24047	23631	22035	24417	20607	28400
ENSG00000220008.3	221.147	-1.45787	0.262695	5.65102e-11	3.87848e-08	LINGO3	112	108	99	67	143	73	82	38	123	102	71	246	299	257	219	209	251	194	322	276	241	300	191	0	187	235	263	295	237	390	319	290	240	293	298	346
ENSG00000167996.16	67887.6	1.05566	0.174734	1.00178e-10	6.65379e-08	FTH1	120753	104557	133134	95256.6	148118	95410.9	94334.1	74789.4	160778	133743	154803	56466.8	49061.4	50131.1	59217.1	49334.5	51980.3	44759.4	56554.6	46650.5	53107.5	48894.9	50841.7	13	46639.8	46838.8	43244.7	51190.3	37453.1	38381.1	44595.2	44514.9	39753.9	42646.2	45821.7	51305
ENSG00000023909.10	1179.49	1.23873	0.216634	2.04414e-10	1.20254e-07	GCLM	2181	2019	2274	1607	2356	1603	1899	1473	2346	2604	2994	863	776	1063	1099	918	1080	861	979	818	715	838	830	1	750	709	622	750	760	475	923	611	688	963	1115	652
ENSG00000273420.1	52.2051	-30.3362	4.91626	2.91843e-10	1.66918e-07	CTD-2540B15.13	0	0	0	0	0	0	86.756	131.341	0	0	0	0	0	0	0	0	0	0	0	146.273	0	0	149.186	0	0	0	0	0	96.438	149.349	61.839	121.982	69.783	0	0	242.373
ENSG00000254586.2	24.3483	-17.8891	2.86348	3.04624e-10	1.69519e-07	RP11-358H18.3	3	0	44	77	0	26	3	2	0	0	0	22	40	127	35	10	0	65	176	0	8	0	0	0	9	3	0	0	1	0	2	0	0	138	0	0
ENSG00000100292.18	584.024	2.36812	0.518779	6.66519e-10	3.46798e-07	HMOX1	1809	514	1499	1148	1389	1555	1610	2283	1297	1044	2810	267	215	348	436	185	204.999	278.001	674.999	167	314	151.001	232.999	0	201	212	186.999	96	139	151	201.001	170	137.001	254.999	65	134
ENSG00000260903.3	2007.94	-1.06524	0.189417	1.01681e-09	5.10637e-07	XKR7	1745	1578	1349	1101	1361	1435	747	884	1327	1441	1072	2645	1917	1469	1661	2286	2133	1937	1879	2237	2593	2500	1915	0	2027	2887	2566	3260	1912	2861	2519	2333	2271	1887	1689	2529
ENSG00000141526.18	10401.4	-1.09054	0.195395	1.14727e-09	5.62435e-07	SLC16A3	6780	7184	7599	4926	8590	6970	7405	3750	8986	6974	3684	12631	15254	14320	13395	14358	12128	11009	13703	10094	13833	11801	12101	4	9912	11452	13608	11689	7387	9938	14173	10484	9625	12200	9645	11185
ENSG00000265972.6	23518.3	-1.06754	0.191312	1.27374e-09	6.09913e-07	TXNIP	18758	12566	14092	14146	15284	15753	11550	9978	16775	12995	13097	31423	29024	30897	53610	32077	25743	27180	34063	19569	32886	24310	27440	36	27196	28530	24259	21413	18783	16971	30807	21539	22574	29597	18369	25671
ENSG00000138623.10	798.411	-1.31241	0.252701	1.69509e-09	7.75596e-07	SEMA7A	529	580	537	536	472	562	305	428	477.001	533	270	1192	769	690	1082	1113	1076	767	656	710	1236	1051	788	0	795	1170	1212	1061	644	975	1193	846	763	557	538	789
ENSG00000182484.15	311.722	-11.0893	1.89341	2.10973e-09	9.24242e-07	WASH6P	161.591	312.676	0	763.678	0	451.416	68.79	943.099	0	0	0	583.84	415.069	241.301	0	303.947	557.302	291.707	456.519	265.465	107.209	260.267	287.118	0	120.98	382.447	242.072	676.225	288.829	130.297	144.12	359.246	52.643	217.098	280.678	388.514
ENSG00000185666.15	486.836	-2.50004	0.592479	4.22643e-09	1.74044e-06	SYN3	457	322	153	93	168	153	101	96	168	79	172	825	272	367	315	558	685	576	317	697.001	1034	583	428	0	374	651	524	1056	294	887	511	530	538	511	359	1032
ENSG00000159399.10	26214.5	-1.19746	0.232417	5.43795e-09	2.15322e-06	HK2	14414	16220	13832.9	11319.9	19065	12705	11386.9	5884.98	15052.9	19183	10337	26072.9	36390.9	29143.9	27998.8	31298.8	30214.9	24574.9	32561.8	27995.9	33016.9	30540.9	31783.8	2	23366.9	34826.7	37532.8	38402.8	18643.9	39385.5	32978.7	31437.9	26297.9	32247.8	30434.9	33037.7
ENSG00000229422.2	121.282	-1.42712	0.308474	8.31253e-09	3.05634e-06	RP11-262H14.13	87.621	92.145	83.732	55.304	50.307	52.969	40.933	44.869	50.137	91.93	36.778	129.579	77.467	82.618	76.127	91.253	139.587	118.757	101.129	198.756	110.369	191.39	117.169	0	116.577	182.385	194.636	203.627	104.389	233.407	169.157	171.695	133.247	133.431	136.261	145.406
ENSG00000171658.8	16.6337	3.79371	0.963613	1.24225e-08	4.19309e-06	NMRAL2P	89	16	40.999	63.999	48	61	38	29	72.999	23	72	5	4	3	4	2	2	2	3	1	4	0	2	0	1	3	0	0	2	1	4	4	4	0	0	3
ENSG00000260641.1	197.505	-1.29901	0.272107	1.40072e-08	4.50638e-06	RP11-1299A16.3	109	171	101	86	118	84	107	51	96	84	111	228	207	210	177	216	191	144	271	170	300	218	229	0	221	223	252	271	322	155	246	250	210	212	438	222
ENSG00000259976.3	888.392	-12.2087	2.2623	1.48469e-08	4.70305e-06	RP11-553L6.5	0	1877.37	799.437	847.884	2003.28	899.293	734.403	704.835	0	0	0	0	870.327	990.069	1430.53	1039.01	0	992.653	899.536	929.372	1081.94	0	965.407	0	1110.44	0	1512.89	1013.76	980.417	613.917	1162.51	1100.7	1595.28	927.269	1955.89	1074.8
ENSG00000226608.3	29.868	1.37527	0.307703	2.65381e-08	8.03558e-06	FTLP3	88.029	50.004	90.033	63.592	74.006	39.007	56.012	44.006	86.02	56.025	83.059	18.724	20.006	11.002	30.347	17.01	22.675	24.01	24.145	16.041	21.007	13.002	22.66	0	16.862	11.65	16	10.704	11	12	15.004	16.014	12	11.006	10.009	13.059
ENSG00000011347.10	3007.3	-1.53032	0.37195	3.12788e-08	9.20044e-06	SYT7	3316	1619	1864	2466	2252	1616	1656	1474	1824	1033	1014	4703	2977	1744	1871	4957	3704	2595	2354	3028	4428	3979	3520	0	2626	3138	4099	6348	2035	4333	3331	4147	2898	2667	1916	4494
ENSG00000078401.7	179.874	-2.20627	0.609095	3.4711e-08	9.8838e-06	EDN1	90	71	109	80	99	61	281	345	59	65	51	169	362	238	117	138	224	175	155	255	146	331	501	0	184	242	252	287	66	113	247	137	158	210	79	166
ENSG00000261716.2	3378.33	-1.08218	0.22249	3.95979e-08	1.08709e-05	H2BC20P	2971.43	2135.27	2153.82	1677.04	3108.77	2310.01	1188.72	1114.24	2579.71	1502.95	2054.99	3461.59	2667.58	3199.88	3264.57	3129.2	4136.97	2874.87	3046.53	4161.03	3618.66	4074.35	2978.56	0	3016.64	5436.76	4140.9	4772.08	2876.12	4179.43	3202.45	4131.72	4761.37	3701.32	3906.4	5366.72
ENSG00000107954.10	666.821	-1.34829	0.305526	4.25444e-08	1.15262e-05	NEURL1	475	310	557	665	397	407	251	223	392	364	223	797.001	701	689	528	702	671	612	793	907	677	730	583	0	639	779	836	1254	579	1236	449	848	650	996	612	954
ENSG00000108932.12	37.6464	2.22292	0.628444	4.90166e-08	1.29391e-05	SLC16A6	136	69	82.999	51	99	52	57	49	82	144	111	16	16	19	11	14	17	7	26	9	33	11	18	0	10	9	17	15	23	66	24	15	11	10	5	18
ENSG00000204338.8	92.0881	-1.08502	0.230189	7.49903e-08	1.79541e-05	CYP21A1P	79.227	64.727	57.144	76.293	69.245	74.167	54.072	33.002	66.393	54.402	50.625	96.434	80.522	84.821	99.77	67.966	114.692	77.012	88.832	106.287	138.683	99.203	91.765	0	102.322	137.063	105.002	112.367	84.346	68.348	113.615	123.168	113.141	87.61	112.99	161.901
ENSG00000111674.9	34264.4	-1.20394	0.266904	8.9587e-08	2.09613e-05	ENO2	22697	19848	23443	18537	26806	19805	15676	9394	24234	27079	11889	40646	43547	28340	31081	47265	38555	32377	34749	36759	45792	41122	36459	8	34383	42231	51886	52864	23298	48665	35637	40326	35635	34314	30321	45811
ENSG00000232187.1	21.7012	1.4708	0.37834	1.20044e-07	2.60181e-05	FTH1P7	25.629	40.844	46.025	24.017	64.94	25.558	25.071	31.033	59.361	58.005	75.418	12.508	19.579	12.189	19.971	13.378	14.44	18.015	19.077	11.142	11.187	9.762	21.787	0	11.127	10.896	8.488	19.836	11.113	8.089	9.516	11.435	13.463	12.979	11.47	12.379
ENSG00000166793.13	520.934	-1.42916	0.361757	1.3056e-07	2.77138e-05	YPEL4	421.001	302.001	401.001	207.999	401.001	295	169	101.999	388	209.999	185.999	694	564	361.001	390	528.001	564.001	549	559.001	588.001	836.001	690.998	594.001	0	609	705	795.001	556	308.999	667.999	519	655	702.001	607	449	821
ENSG00000091490.11	1401.67	1.42369	0.359772	1.32976e-07	2.79385e-05	SEL1L3	2654	1915	2589	1338	2414	1943	3087	1363	2197	5505	3462	1145	1150	2153	1514	1191	1270	826	1145	675	573	885	1236	8	972	907	656.999	930	1254	417	680	647	713.999	942	1761	677
ENSG00000198208.12	1593.12	-1.26991	0.296734	1.36433e-07	2.83752e-05	RPS6KL1	1257	884	940.999	731.001	938	849.998	518.998	492.999	964.999	677.999	658.998	2163	1340	1050	1069	1991	1726	1615	1215	1922	2165	1964	1487	0	1603	2373	2395	3020	1341	2716	1379	2051	2013	1439	1543	2715
ENSG00000270629.6	2718.69	1.04246	0.228363	1.61164e-07	3.31836e-05	NBPF14	5086.59	4269.13	3379.29	4093.47	4300.81	4135.95	3167.34	2947.47	4020.85	5100.96	6431.22	1901.26	2424.38	3237.09	3928.13	2099.24	2585.55	2015.71	2865.31	1439.01	1541.05	1934.48	2270.13	0	2051.66	2088.18	1801.9	1336.7	2296.48	1013.3	1789.65	1797.67	1698.71	2357.47	2847.13	1896.17
ENSG00000223361.5	37.4892	1.28526	0.308304	1.83109e-07	3.73289e-05	FTH1P10	55.032	46.749	63.214	41.142	89.069	58.838	47.539	38.209	131.468	101.451	90.909	28.389	24.896	28.75	49.458	42.183	41.983	33.86	20.433	30.799	25.115	24.639	30.261	0	32.379	27.963	25.787	19.917	6.142	18.791	18.791	16.486	21.738	11.614	25.949	13.391
ENSG00000220323.4	2599.42	-1.079	0.244486	2.57752e-07	5.0544e-05	H2BC19P	2274.57	1535.73	1626.18	1219.96	2534.18	1775.99	857.279	664.754	2033.29	1016.05	1439.59	2775.41	2101.42	2560.12	2429.43	2312.8	3158.03	2351.13	2555.47	3143.97	2894.34	3345.58	2321.44	0	2359.36	3862.22	3356.1	3842.92	2318.88	3449.57	2404.55	3510.6	3903.63	2901.67	3305.58	4185.28
ENSG00000274290.3	364.864	-1.08614	0.246729	2.614e-07	5.07757e-05	H2BC6	301	262	172	277	268	231.054	173	117	250	211	166	459	330	318	355	469	440	315	321	402	474	401	354	0	319.706	503	458	642	293	483	366	441.034	405	357	452	609
ENSG00000065833.9	1019.97	1.28262	0.315585	2.71704e-07	5.14915e-05	ME1	2091	1666	2555	1800	3183	1453	2245	1097	3681	1836	2510	544	691	695	705	446	797	525	623	580	569	656	989	0	611	468	556	464	673	231	931	593	453	436	559	477
ENSG00000271121.2	49.0563	-20.851	5.15711	3.14033e-07	5.72208e-05	NUDT4P2	0	0	148.542	0	0	0	108.084	103.401	0	0	0	0	0	0	0	0	0	0	0	96.301	0	0	124.605	0	120.376	0	55.938	0	99.588	82.075	114.044	72.799	109.933	0	0	91.664
ENSG00000138622.4	1453.02	-1.04772	0.242782	4.17327e-07	7.40756e-05	HCN4	1203	1180	966	901	1046	970	501	789	1016	1031	637	1868	1242	1113	1120	1586	1535	1528	1106	1719	1666	1840	1500	0	1310	2427	1723	2407	1248	2487	1394	1714	1530	1266	1454	1972
ENSG00000231881.2	60.2973	-2.88314	1.01991	4.21535e-07	7.4183e-05	RP5-1120P11.3	7	11	26	27	13	18	4	7	9	12	1	86	116	98	65	46	28	69	287	47	99	45	85	0	49	46	104	38	14	27	79	45	49	278	36	58
ENSG00000149527.18	1924.9	-1.30718	0.341659	5.07678e-07	8.63893e-05	PLCH2	1622	1558	1447	1165	1713	1122	1369	1139	1300	998	831	3089	2181	996.999	1279	2702	1888	1503	1064	2566	3114	2605	1661	0	2083	2173	2771	3209	1286	2704	2173	1898	1713	1632	2237	2876
ENSG00000180269.8	162.402	-1.99604	0.683738	5.20238e-07	8.7087e-05	GPR139	84	99	71	36	56	58	26	14	34	61	49	130	105	117	132	189	213	330	124	143	159	379	321	0	86	281	248	227	54	488	111	212	249	178	131	159
ENSG00000187686.4	39.8326	-1.50288	0.443957	5.51924e-07	9.154e-05	KRT18P59	24	24	24	26	51	32	17	14	20	28	18	46	33	33	27	48	50	22	33	51	35	60	39	0	42	53	56	42	29	39	31	47	39	38	47	50
ENSG00000196361.10	22582.8	-1.02215	0.241213	5.99327e-07	9.58721e-05	ELAVL3	20158	18764	16707	12589	17922	16205	11305	14328	15776	19528	12529	29901	22948	16392	16622	32874	23588	19550	19766	24375	28307	24528.9	19276	11	21529	32476.9	27082	41120	20034	31036	20687	23560	21661	19162	20235	29982.9
ENSG00000174938.15	6923.56	-1.35231	0.368486	6.04877e-07	9.58721e-05	SEZ6L2	7332	4242	4602	4038	5140	4604	2710	2396	4517	3693	2873	9877	6463	4307	4733	8275	7865	6501	4697	7856	8385	9045	6887	0	6237	8167	8445	12566	5268	10399	5922	8670	6897	5611	5425	9506
ENSG00000283183.2	196.12	-1.46026	0.425922	6.23391e-07	9.62715e-05	RP11-1263C18.2	117	66	103	97	92	90	59	26	126	43	59	215.001	178	109	126	159	191	217	145.999	302	186	258.001	175.999	0	214.001	324	331.999	378	178	482.001	203	287	218	231	206	329
ENSG00000215695.1	19.5909	-26.3216	7.81041	7.08467e-07	0.000108054	RSC1A1	0	0	0	0	0	0	0	93.368	0	0	0	0	0	0	0	0	0	0	0	97.335	0	0	51.212	0	0	0	0	0	43.485	90.579	78.903	20.187	67.737	0	0	0
ENSG00000258667.2	191.436	-2.0903	0.752281	7.35458e-07	0.000111346	HIF1A-AS3	71	78	117	50	135	90	70	12	91	34	16	225	444	245	217	150	278	271	297	201	219	257	403	0	246	344	315	141	37	87	190	342	144	333	171	162
ENSG00000188394.8	162.83	-1.55417	0.487566	7.79463e-07	0.000115101	GPR21	89	54	53	60	63	67	39	22	74	42	45	193	150	147	135	139	143	152	132	236	178	172	159	0	134	243	235	443	142	492	127	158	178	167	162	346
ENSG00000110492.16	11478.7	1.45849	0.434249	7.82618e-07	0.000115101	MDK	29013	15450	23161	22530	18640	25008	20017	23654	23122	38011	25217	8860	9884	11487	13615	7133	6070	7172	11176	3351	6748	4621	7472	1	7587	5222	5017	3698	9120	1078	8025	4410	5237	6583	7384	4387
ENSG00000237264.4	18.3649	1.25894	0.332535	8.10759e-07	0.00011756	FTH1P11	31.932	36.146	33.113	39.945	34.872	34.423	32.865	27.368	40.879	45.221	32.931	21.282	18.816	15.72	17.231	14.581	13.428	19.426	15.939	8.528	8.726	11.638	9.648	0	7.192	12.31	8.102	10.032	14.199	7.36	2.227	17.178	6.862	13.311	13.786	6.44
ENSG00000162641.20	129.638	-1.89833	0.676705	8.68525e-07	0.000121653	AKNAD1	95	155.001	106	192	20	41	31.999	64.999	46	12	35	164	62	165.999	89	362	118.001	292.001	226.999	136	254.999	295.999	85.999	0	69.001	201	113.001	247	102	56.999	245	137.999	103	113	39	94
ENSG00000225978.3	88.2514	-2.36348	0.897403	9.14591e-07	0.000124711	HAR1A	25	15	45	44	43	19	8	2	40	6	3	130	101	36	50	77	56	64	74	172	134	170	50	0	87	149	211	170	69	239	71	134	78	116	61	139
ENSG00000144891.19	46.8416	1.84402	0.666929	1.09096e-06	0.000145863	AGTR1	79	16	67	90	35	63	21	38	65	366	97	29	57	79	56	32	51	36	71	18	21	18	27	0	27	23	29	18	26	7	24	29	26	48	23	17
ENSG00000124785.9	4863.24	-1.14463	0.292567	1.1036e-06	0.000146601	NRN1	3252	3557	3210	3183	3736	2657	2214	1539	2616	2511	2765	6850	4753	4679	3969	7265	4984	3937	6438	5521	6465	6476	4137	0	3705	3719	5752	8853	4609	8892	3850	5418	4852	4904	6715	6566
ENSG00000136147.18	204.418	1.00508	0.246609	1.11245e-06	0.000146829	PHF11	379	313	312.999	269.999	294.001	278	296	232.002	399	377	452	159	172	192.998	297	134	190.998	173	201	145	141	133.999	179.001	0	191.999	127	128.001	133	126.999	54	132.001	149	131.999	145.999	255	137
ENSG00000127561.15	1535.54	-1.44812	0.444812	1.13292e-06	0.000148578	SYNGR3	945.999	444.001	680	700	717	532	618	371.999	712	691	367	2431	1340	1073	1147	2251	1776	1130	1361	2235	2590	1677	1216	0	1239	1675	2196	4104	1175	3649	1222	2258	1548	1381	1650	3068
ENSG00000237686.7	116.499	-1.00168	0.252822	1.65181e-06	0.000203559	SCIRT	86	73	62	41	102	59	60	20	86	76	68	117	173	152	136	159	106	134	166	91	164	164	147	0	136	163	187	112	81	105	139	139	95	146	150	126
ENSG00000247095.3	2171.86	-1.04525	0.266424	1.65303e-06	0.000203559	MIR210HG	1059	1143	1313	1272	1713	1105	1125	552	1767	1205	660.999	2450	3213	2861	2179	2737	2248	2089	3172	2196	2901	2634	2400	0	2253	2753	3384	2818	1448	2475	2747	2542	2499	2671	2262	2987
ENSG00000196132.14	4517.23	-1.0582	0.271558	1.71975e-06	0.000209525	MYT1	4080	3957	2807	2891	3373	3788	1723	2047	3026	3380	2066	6748	4729	3397	3317	6764	5038	5536	3354	4367	7173	6169	5028	8	5132	7561	5896	6214	3414	4977	3568	5134	4783	3693	3094	5844
ENSG00000129993.15	2110.66	-1.10098	0.286927	1.73953e-06	0.000210688	CBFA2T3	1806	1085	1868	1902	1663	1441	871	719	1509	791.001	1229	2994	1987	1668	1643	1870	2162	1933	2236	2613	2293	2704	1739	0	1889	2527	2796	3625	1843	3231	2186	2349	2312	2561	1817	2978
ENSG00000287542.1	231.373	-1.40419	0.442771	1.85938e-06	0.000220027	RP11-2I7.1	235.642	54.957	110.31	86.898	83.745	156.543	90.537	173.191	119.953	81.317	81.038	291.327	395.768	236.17	193.162	225.331	253.383	250.488	321.632	183.116	431.269	277.065	284.351	0	238.219	435.744	331.536	300.855	219.512	463.828	116.76	235.419	167.573	262.237	224.299	189.409
ENSG00000226696.6	59.2373	-1.18692	0.324575	1.89493e-06	0.000222952	LENG8-AS1	54	32	41	49.999	47	46	35	23	41	38	15	78	62.001	66	47	60	65.999	54	79.001	59	73	73.999	36	0	58	90	80	101	25.999	68	72	74	52	66.001	59.999	86
ENSG00000196990.9	89.7763	-1.34751	0.409907	1.91669e-06	0.000223162	FAM163B	45	37	57	29	49	16	66	35	32	37	43	148	80	41	68	57	111	62	72	147	85	127	64	0	91	107	114	140	106	221	130	100	118	106	125	125
ENSG00000205927.5	1091.33	-1.3722	0.424755	1.91839e-06	0.000223162	OLIG2	1377	669	958	747	647	499	493	343	561	770	531	1467	1648	1564	400.001	1356	888	735	472	2199	1796	1420	1668	0	1548	1672	1915	978.999	915	827.999	678	1386	377	1075	951	1586
ENSG00000281453.1	23.7406	-25.3713	10.9981	2.38289e-06	0.000271967	TGFB2-OT1	0	0	0	0	0	0	196.837	85.408	0	0	0	0	0	0	0	0	0	0	0	135.569	0	0	0	0	0	0	0	0	40.017	57.068	83.068	163.73	72.754	0	0	0
ENSG00000167653.5	40.1599	-1.14646	0.313604	2.39078e-06	0.000271967	PSCA	34	14	35	27	47	23	192	34	30	29	11	43	43	32	24	54	36	34	39	60	49	47	53	0	40	56	58	44	34	47	36	41	50	41	37	63
ENSG00000182902.14	66.7174	1.48785	0.512589	2.44229e-06	0.0002763	SLC25A18	133	145	144	84	163	46	95	63	134	242	285	37	20	36	13	29	44	22	32	54	30	66	18.999	0	36	49	31	51	20.999	91	29	27	44	40	45	46.999
ENSG00000285966.1	18.9918	-1.49022	0.516362	2.52292e-06	0.000280116	RP11-7F17.10	6	4	11	9	17	8	11	8	5	10	4	23	19	11	20	25	28	35	20	23	20	21	24	0	22	41	29	37	9	16	25	22	24	27	12	21
ENSG00000180875.5	1621.97	-1.55335	0.558668	2.52511e-06	0.000280116	GREM2	1598	830	1155	1192	1035	850	696	2464	460	476	573	2915	1779	976	2684	3622	3199	1672	1403	1174	3528	1885	1106	9	960	2878	1848	1549	860	1595	3136	874	1122	1393	780	1080
ENSG00000279809.1	34.5689	-17.7888	8.12617	2.78512e-06	0.000305029	AC005538.3	135.083	33.5	0	0	76.043	0	0	96.751	0	0	0	0	57.914	0	0	45	137.194	0	0	74.309	0	0	0	0	127.161	0	0	0	96.834	57.151	0	66.743	78.401	0	0	0
ENSG00000165449.12	2295.83	1.18319	0.336091	2.8492e-06	0.000307744	SLC16A9	4755	4068	3614	2181	4117	3936	3666	2890	5016	2780	8506	1684	1449	2183	2824	1324	2234	1500	1293	1290	1263	1627	1724	1	2242	1331	1472	1664	1232	596	1805	1237	1837	1016	2135	1914
ENSG00000285600.1	72.1626	-1.24714	0.369754	2.87424e-06	0.000307744	RP11-427I6.5	36	32	41	26	35	22	12	20	43	19	37	43	52	50	63	49	61	85	77	109	74	95	62	0	72	127	74	154	79	165	55	122	98	102	90	96
ENSG00000272512.1	363.614	-1.26806	0.381751	2.88463e-06	0.000307744	RP11-54O7.17	132	162	181	149	187	175	87	191	219	242	66	412	498	213	225	808	243	487	462	408	511	524	402	0	482	702	594	419	215	370	537	378	471	381	264	473
ENSG00000136237.19	1175.07	-1.01905	0.272899	3.27308e-06	0.000342095	RAPGEF5	1283	1155	594.001	584	894.001	810	767	530	868.001	431	533	1255	958.999	1020	1463	1718	1558	1513	1032	730.999	1084	1828	1090	12	1098	1685	1544	1550	1192	1333	1495	1474	1718	1288	1088	1024
ENSG00000110324.11	93.4338	-1.448	0.508097	3.39211e-06	0.000349217	IL10RA	70	27	52	51	58	56	46	17	50	48	34	129	59	38	86	65.999	101	82.001	74	127	133	99.001	97	0	86.999	111	123	161	53	192.999	80.001	141	123.001	103	73	186
ENSG00000286353.1	49.7303	-1.74339	0.723485	3.66319e-06	0.000364996	RP11-122D19.2	39	30	20	19	22	15	10	9	17	10	14	81	42	35	32	78	81	49	23	60	122	63	27	0	26	54	57	96	59	84	46	58	67	37	25	145
ENSG00000106688.12	700.024	-1.09489	0.307275	4.03032e-06	0.000389598	SLC1A1	929	389	444	450	504	468	568	378	493	271	312	1034	626	640	839	730	832	583	427	742	710	888	731	0	641	874	1003	1251	656	1168	574	791	798	629	572	1012
ENSG00000134240.12	15.8869	2.46059	1.36085	4.229e-06	0.000403474	HMGCS2	90	39	37	45	136	16	88	50	79	43	23	4	3	1	2	4	2	1	1	2	1	0	5	0	4	0	3	0	0	0	0	0	6	1	2	16
ENSG00000125895.6	760.468	-1.13703	0.328517	4.32669e-06	0.000406207	TMEM74B	486	330.001	466	384	493	429	260	125	558	392	201.999	925	890	674	580	809	755.001	709.001	633.001	845.001	891	902	761	0	730	993	1254	1366	591	1446	781	1077	937	809	755	1248
ENSG00000198910.14	13644.2	-1.18079	0.350617	4.34024e-06	0.000406207	L1CAM	12429	10785	7067	9134	7565	8320	5196	7526	7408	8976	4625	21295	11879.4	8436	9236	20561	14219	15540	10843	14821	20725	16818	14182	0	13366	21488	16525	27524	9228	21428	11219	17286	12986	10946	9099	19632
ENSG00000059804.16	7527.54	-1.11068	0.318492	4.61108e-06	0.000427667	SLC2A3	5112.95	3924.77	5322.7	4172.93	5908.96	4662.89	4297.74	2482.93	4868.98	7188.93	2985.98	7958.92	13399.9	8047.77	8176.75	8587.79	6830	8672.74	12059.6	6635.99	9522.85	8302.77	11277.9	1	7813.86	8891.94	9694.94	7543.91	3262.9	7984.98	9538.93	8231.83	5980.89	9611.58	5323.91	7937.98
ENSG00000148408.13	2476.91	-1.01281	0.280818	4.89861e-06	0.000450279	CACNA1B	2014	1749	1397	1397	1633	1300	1013	1364	1534	1823	1079	3914	2247	1910	2022	3416	2808	2160	2003	2640	3666	2577	2310	0	2171	3338	3158	5257	2352	3574	2184	3182	2498	2177	2326	3676
ENSG00000118160.14	1778.87	-1.17649	0.35899	5.59435e-06	0.000494367	SLC8A2	1390	1201	1320	843.001	1354	1130	522	321.999	1378	885	695	2272	1722	1227	1170	1825	1951	2017	1247	1933	1675	2664	2106	0	1769	2382	2307	2987	1437	2945	1610	2455	2428	1902	1334	2022
ENSG00000186868.17	23525.4	-1.10061	0.32147	5.74535e-06	0.000504648	MAPT	20015	12925	15034	13116	16999	18165	9580	6989	16166	12839	10169	33621	20279	17010	20250	28795	27439	19157	15594	28624	26308	29980	19077	0	21637	30850	33410	52000	22033	43743	17629	28798	24501	20514	22695	34189
ENSG00000268400.5	24.0914	-1.46086	0.565151	6.01476e-06	0.000520999	CTD-3214H19.4	30.458	8.985	10.931	3.01	10.87	18.761	6.906	6.39	8.024	8.507	9.728	27.79	34.942	13.51	29.526	39.571	17.275	21.788	17.688	29.674	30.644	35.589	30.766	0	29.68	45.494	42.546	32.919	17.151	34.979	23.664	19.918	29.059	36.038	14.629	26.963
ENSG00000226239.2	60.2969	-1.45129	0.557645	6.02223e-06	0.000520999	RP1-310O13.7	34	11	37.001	28	31	14	33	22	35	37	7	92	74	47	51	105	66	51	77	72	134	61.999	46.999	0	72	59	104	72	14	97	74.999	63	72	57	49	118
ENSG00000154118.13	2628.65	-1.1775	0.363269	6.0764e-06	0.000523485	JPH3	2217	2143	1475	1640	1361	1593	930.001	735	1594	1258	1098	3429	2216	2335	1715	2813	2980	2159	1383	4079	3065	3127	2367	0	2335	3373	3991	6061	2053	5527	2450	3185	2276	2239	2536	4626
ENSG00000282339.1	24.7059	-15.3118	9.52611	6.2298e-06	0.000532247	LLNLF-176F2.1	125.034	0	0	0	0	0	64.661	30.56	0	0	0	0	0	0	0	0	0	0	0	29.952	0	0	57.572	0	0	0	0	0	59.583	89.574	36.913	44.9	65.588	0	0	101.557
ENSG00000132938.22	983.733	-1.41585	0.536975	6.53981e-06	0.000551863	MTUS2	1284	570	600	1153	568	513	510	1679	386	202	375	1849	878	748	863	2695	1040	1014	539	870	1693	1102	873	0	1055	1293	815	1456	927	1118	709	960	736	631	567	1145
ENSG00000265690.7	399.988	-1.24898	0.422475	7.79934e-06	0.000615281	RP11-5A19.5	190.121	103.799	193.668	153.715	222.881	117.342	131.435	27.77	270.204	129.09	73.404	433.058	478.682	341.339	317.887	380.44	299.025	309.936	623.912	402.05	485.998	402.634	380.175	0	410.327	525.876	701.577	665.183	345.603	632.785	483.724	621.434	664.434	487.71	523.974	771.345
ENSG00000156959.9	2275.64	-1.18423	0.392463	9.86328e-06	0.000738491	LHFPL4	2053	1227	1435	1695	1358	1406	896	906	1652	1105	982	2897	1682	1407	1469	2646	2609	1779	1044	3298	2692	2701	1810	0	1856	2573	2993	5036	2077	4437	2062	2805	2437	1856	2165	3561
ENSG00000125257.16	744.705	1.37775	0.549143	1.02434e-05	0.00076141	ABCC4	1045	901.999	1273	556	662	863	1084	1311	659	5119	955	695.999	1070	994.001	1352	682.999	327.001	469	1130	360	372	392	467	0	689	408	248.001	498	481	197	436	371.999	307	712	417	305
ENSG00000183018.9	1413.12	-1.06406	0.326378	1.03771e-05	0.000768575	SPNS2	1342	835.999	897	834	975	1000	834	435	995	715	568	1715	1369	873	1632	1445	1479	1260	1222	1773	1557	1767	1308	0	1280	1944	2239	2649	1261	2452	1233	1761	1519	1322	1128	2128
ENSG00000287243.2	408.737	-1.50414	0.685801	1.18093e-05	0.00086225	THCAT155	104	309	122	90	98.001	36	95	183.001	80	255	97	325	433	175	314	896.001	333	690	556	495.999	667	836	478	0	235	901	447	756	192.999	626	824	370	475	395	219	481.001
ENSG00000250337.7	72.7726	-1.85958	1.09757	1.27594e-05	0.000909049	PURPL	10	23.001	6	26	22.999	10.999	3	13	26	6	21.001	33	149	15	19	88.002	40	155.001	146.999	76	148	106	181	0	74	100.998	143	21	7	46.999	132.999	134.999	98.001	143	43	68
ENSG00000263244.2	490.896	-15.1902	13.4311	1.51386e-05	0.00103901	RP11-473I1.9	0	0	0	1712.5	0	0	1384.93	1007.71	0	0	0	0	0	0	0	0	0	0	0	1934.38	0	0	1383.31	0	0	0	0	0	1387.85	2264.37	1134.92	1936.92	1651.51	0	0	0
ENSG00000260966.1	106.94	-4.52172	5.28603	1.75817e-05	0.00116401	RP11-690D19.3	0	183.41	37.488	0	141.858	65.234	75.965	0	0	0	0	0	0	54.313	0	145.677	166.12	73.053	26.652	334.094	190.434	194.104	198.388	0	138.72	161.317	0	272.031	91.133	279.29	103.238	253.884	97.377	0	0	218.114
ENSG00000248019.3	189.071	-1.05445	0.346011	1.81065e-05	0.00118353	FAM13A-AS1	80	70	98	111	113.001	103.999	105	38	152	85	68.999	174	216.001	183	157	171	111	149	272.001	141	247	198	162.001	0	163.001	226	317.999	294	168.999	296	181	227	289.999	315	249	273.001
ENSG00000260464.1	87.7482	-1.12697	0.391446	1.81908e-05	0.00118528	RP4-561L24.3	74	48	69	54	67	32	35	32	42	33	50	107	70	51	58	50	99	82	84	136	70	125	74	0	86	130	124	168	65	176	69	111	115	89	95	172
ENSG00000154274.15	162.797	1.17014	0.424455	1.84135e-05	0.00118895	C4orf19	236	200	177	81	273	142	375	198	275	555	443	135	122	220	173	104	213	138	251	87	65	151	117	0	103	103	81	81	166	46	67	105	73	129	277	117
ENSG00000280213.1	49.4441	-1.16776	0.423501	1.86343e-05	0.00119527	UCKL1-AS1	43	24	45	32	37	37	46	19	20	26	29	75	36	32	26	52	68	62	30	55	84	61	63	0	29	80	78	57	33	73	36	85	52	55	42	73
ENSG00000105650.22	277.196	-1.30568	0.551579	1.87937e-05	0.00120174	PDE4C	44.029	88.745	203.939	104.449	85.228	26.775	160.169	12.854	69.775	42.902	12.099	156.747	758.404	796.939	673.752	648.569	163.956	673.434	888.283	268.822	252.64	160.498	626.846	0	168.103	495.421	263.434	346.196	334.33	374.522	596.37	465.852	628.452	187.203	101.523	387.436
ENSG00000261420.1	37.9495	-1.09042	0.370794	1.93102e-05	0.00122337	MPC1-DT	30	27	35	42	31	29	19	14	27	16	14	50	42	26	27	36	39	34	40	42	47	54	33	0	37	57	46	51	22	63	29	38	55	53	29	53
ENSG00000184545.11	7286.85	-1.10943	0.385058	1.98716e-05	0.00124364	DUSP8	6654	3711	4461	4181	5078	4090	3044	2392	4640	2963	3400	10916	5501	4471	5520	7848	8748	6413	4973	10496	10161	8441	6287	0	6038	9436	8974	15803	5489	14152	5393	9806	8428	6075	7199	13975
ENSG00000261963.3	39.023	-1.13878	0.40683	2.00913e-05	0.00125358	CCDC92B	45	25	33	37	24	32	19	5	22	15	19	54	27	25	35	49	63	35	36	54	37	59	37	0	38	65	68	38	22	63	40	46	37	44	42	37
ENSG00000103184.12	149.021	-1.00993	0.328257	2.04485e-05	0.00126437	SEC14L5	79	75	110	72	75	56	68	13	96	73	115	152	172	181	158	157	130	181	195	164	155	164	180	0	157	146	157	206	182	307	143	156	188	221	124	171
ENSG00000164543.7	357.311	1.05968	0.355898	2.07131e-05	0.00127308	STK17A	612	463	478.001	412	477	565	1172	588	537.999	1318	663.001	232.999	320	453	466.001	206	312	292	426	149	310	145	297.001	0	233	339	291	201	271	110	269	181	199	249	168	205.999
ENSG00000179044.16	39.4991	-1.21808	0.477282	2.09069e-05	0.00128109	EXOC3L1	12	19	29	35	28	22.999	11	7	13	26	11	28	51.001	70	46	53	34.001	79	151	28	42.001	39	38	0	41	46	33	30	26	43	28	44.001	41	78.999	48	28.999
ENSG00000184486.10	12494.4	-1.10701	0.38706	2.103e-05	0.00128109	POU3F2	11057	10340	8878	10292	9135	6186	8159	13542	6876	6442	6174	18494	15613	8670	7111	28759	12737	12720	6946	13680	23440	15349	9949	0	12829	16092	15312	18116	11193	13373	17748	9503	9520	8774	9195	14918
ENSG00000261678.3	4234.03	-1.05194	0.35692	2.29733e-05	0.00137658	SCRT1	2968	4377	2665	2243	2699	2484	1280	2418	2227	2521	1755	5391	3904	2370	2111	8387	3630	5444	3331	3966	5817	5989	3304	5	4283	7456	5277	6487	3207	5950	6143	4872	5822	3397	2699	5872
ENSG00000102878.18	836.33	-1.07949	0.374511	2.31154e-05	0.00137955	HSF4	509.819	263.643	444.862	367.845	378.725	274.74	241.959	92.667	595.877	315.782	217.014	820.642	1209.97	699.939	696.236	848.525	779.812	767.796	1235.13	861.854	1148.01	840.614	706.338	0	815.078	1061.37	1514.64	1261.04	666.284	1359.41	877.353	1117.96	1308.72	918.566	953.412	1500.08
ENSG00000150687.12	1600.71	1.13584	0.415932	2.33529e-05	0.00138171	PRSS23	2865	1649	1961	1675	1998	1300	1891	4165	1739	7166	3398	1499	1303	940	2046	1470	1414	1549	1673	1256	1098	725	921	0	928	1363	950	1396	649	365	770	910	910	845.001	2075	1301
ENSG00000152954.12	1108.55	-1.02929	0.345758	2.38218e-05	0.0014014	NRSN1	1052	771.001	872	575	838	887	332	259	921.999	442	507	1459	976.999	773	714	1114	1340	1220	572	1357	970.999	1575	1217	0	1371	1915	1774	1882	800.001	1558	1077	1190	1399	1205	1018	1257
ENSG00000185615.16	685.528	-1.24053	0.514466	2.38991e-05	0.00140194	PDIA2	444.999	197	294.999	229	358	201.001	175.999	81	403	177.001	189	794	440.001	465.001	439.999	566	630.999	487	367	909	785.999	704	508.001	0	522.001	737	1259	1536	665	1540	500.002	1141	967	650	919.999	1817
ENSG00000130829.18	264.826	-1.23334	0.508769	2.42417e-05	0.00141398	DUSP9	103	86	125	194	113	106	129	93	139	140	47	401	340	225	314	337	197	199	285	467	398	213	187	0	188	266	399	712	183	599	188	282	191	301	265	435
ENSG00000285952.1	35.1137	-1.74721	1.5311	2.46078e-05	0.00142725	RP11-127I20.9	31.765	0	34.775	0	21.434	3.79	19.047	0	7.679	0	0	80.851	15.607	17.811	32.813	13.452	50.558	35.475	35.972	43.328	71.09	43.801	42.011	0	34.008	41.709	52.338	88.22	47.559	40.037	23.115	45.217	21.828	38.875	55.407	89.835
ENSG00000116675.16	4661.77	-1.00035	0.332907	2.51969e-05	0.00142921	DNAJC6	4530	2680	2648	3238	3316	2289	2206	1599	2810	2846	2126	6418	3820	3201	4492	6002	6698	3616	3515	5684	4890	6171	3994	0	4130	5253	6198	10856	4254	9229	3652	5436	4769	4037	4413	6764
ENSG00000116983.13	2851.41	-1.06467	0.370882	2.55063e-05	0.00144279	HPCAL4	2744	2207	1849	1861	1906	1964	1184	999	1623	2073	969	3735	2700	1860	1817	3081	2712	2241	1986	4278	3193	3798	2611	0	2717	3795	4049	6012	2073	5998	1769	3541	2761	2759	2585	4607
ENSG00000271860.7	246.164	-1.17917	0.464714	2.64208e-05	0.0014823	RP11-436D23.1	204.001	170	216.999	314	172.001	259.001	117.999	179.001	129.999	28	114.999	372.001	305.997	337	130.002	510.001	249	315.001	253.001	210.998	380.001	250.998	192.001	0	191.001	286	379	299.999	160.999	250.001	219.999	188	231.998	329.001	164.001	233
ENSG00000197587.11	307.395	-1.69934	1.35634	2.66826e-05	0.00148485	DMBX1	128	15	146	51	103	58	92	1813	32	20	11	107	210	228	88	959	372	648	199	126	347	344	244	0	103	526	444	70	59	333	403	67	1225	231	44	133
ENSG00000111490.15	959.59	-1.03365	0.354861	2.69663e-05	0.00149257	TBC1D30	1152.51	523.937	678	756.025	646	540.385	480.163	481.999	577.437	431.153	560.635	1611.87	826.73	662.595	756.001	1353.33	1195.41	747.988	717.502	1199.87	1393	1150.99	733.683	0	846.972	1053.97	1016	1902.05	879.564	1573.59	663.906	1098	979.744	863.786	894.661	1523.73
ENSG00000124507.11	485.638	-1.07223	0.380895	2.7583e-05	0.00151693	PACSIN1	640	267	780	782	363	445	261.001	117	282	296	173.001	558	576.999	868.001	591.999	505	344	585	962	480	491.999	478.999	454	0	438	536	590.001	565.001	208.999	599.001	369	369	327	1027	196	481.999
ENSG00000206579.9	1371.71	-1.07006	0.384894	2.99366e-05	0.00159786	XKR4	1567	946	874.999	722	1049	806	443	552.999	866	479	756	1922	795	910	1385	1759	1798	1176	774	1732	1668	1628	1049	0	965.999	1745	1547	3162	1466	2379	939	1711	1667	1049	1500	2255
ENSG00000253797.2	162.791	-10.2178	12.0491	2.99551e-05	0.00159786	UTP14C	0	0	915.858	0	0	0	721.708	410.492	0	0	0	0	0	0	0	0	0	0	693.015	304.302	0	548.932	0	0	0	0	0	0	287.176	592.117	0	436.314	419.371	0	545.872	0
ENSG00000259553.6	84.9842	-1.02731	0.359746	3.14342e-05	0.00165956	AC140725.4	54.937	37.524	55.731	47.05	69.328	47.966	29.219	13.527	50.522	48.349	33.125	117.234	107.833	53.379	61.251	114.032	85.892	90.458	96.019	72.875	135.26	130.401	85.123	0	116.981	134.575	134.755	130.126	55.895	114.907	73.058	110.196	105.7	94.428	56.415	134.85
ENSG00000262668.2	13.3731	-1.46295	0.877956	3.2809e-05	0.00172649	AJ003147.9	9	2	3	6	23	11	7	3	6	3	2	13	15	4	7	8	19	14	11	13	14	15	16	0	10	18	23	33	5	36	16	8	11	12	16	23
ENSG00000253554.7	125.4	-1.48785	0.922702	3.28696e-05	0.00172649	LINC01414	48	127.999	47	104.999	55	20	50.999	117	44	15	19	212	122.001	36	28	331	126	196	44.999	145	280	237	129.001	0	89	161.001	152	313	51.001	158.999	219	147.001	130	96	53	165.001
ENSG00000215914.4	10.3427	-10.2921	12.9954	3.50118e-05	0.00182044	MMP23A	0	0	0	0	0	0	0	73.746	0	0	0	0	0	0	0	0	0	0	0	36.558	0	0	23.312	0	0	0	0	0	77.644	19.792	0	0	39.835	0	0	0
ENSG00000172156.4	18.8951	-5.72123	7.84301	3.63172e-05	0.00187411	CCL11	0	0	30	19	1	33	2	0	0	0	0	7	0	8	329	18	0	17	22	0	2	0	0	0	15	0	0	0	0	0	0	0	0	114	0	0
ENSG00000244151.1	72.0012	-1.01306	0.363211	3.86323e-05	0.0019496	RP11-148K1.12	46	42	48	29	48	55	44	26	53	43	21	71	76	74	49	65	60	76	97	79	114	79	63	0	70	98	144	97	38	106	46	99	99	96	73	125
ENSG00000100276.10	34.9722	-1.2417	0.590044	3.89225e-05	0.00194991	RASL10A	27	9	15	33	17	11	27	15	20	14	8	64.001	25	34	47	39	28	28	47	35	46	40	42	0	12	17	39	83	32	50	36	84	38	36	32	52
ENSG00000270035.1	23.7352	-1.14756	0.47985	4.00465e-05	0.00198033	RP11-338N10.2	14	18	12	7	18	9	4	4	14	14	3	16	16	20	25	23	34	17	17	35	26	32	22	0	30	66	45	34	19	28	19	29	37	17	30	39
ENSG00000214940.8	135.56	-1.5815	2.37134	4.0177e-05	0.00198033	NPIPA8	3.119	138.921	22.953	10.825	3	210.352	3.64	13.241	3.148	0	3.015	2.953	50.259	338.07	151.196	169.391	18.33	230.109	372.971	18.779	227.726	18.758	191.396	0	101.702	140.206	197.512	8.441	238.19	285.816	13.122	216.087	131.738	4.739	171.992	6.259
ENSG00000233930.4	755.398	-1.08936	0.423686	4.02988e-05	0.00198033	KRTAP5-AS1	648	350	401	313	532	434	297	262	404.001	312	357	1308	584	472	649	1084	1024	744	449	861	1310	887.999	531	0	625	876.001	875	1577	656.999	1179	647	1013	879.999	588.001	683	1439
ENSG00000225972.1	13.0644	1.179	0.518491	4.09047e-05	0.0019958	MTND1P23	25.877	9.781	26.624	24.345	25.734	13.368	13.479	13.231	15.597	32.882	36.579	10.958	18.305	12.217	8.539	17.152	7.288	13.418	14.429	3.667	6.132	7.421	5.903	0	22.624	7.541	11.008	7.246	8.449	6.091	8.528	7.304	10.692	8.538	8.489	7.077
ENSG00000223969.6	40.3084	1.18884	0.540111	4.34513e-05	0.00209686	AC002456.2	39	28	31	23.001	65	31.999	18.999	22	60	48.999	79	34	29	41	34	27	35	42	50	28	28	33	14	0	45	21	52	33	35	33	18	40	50	53	63	26
ENSG00000279013.1	62.7727	-1.04067	0.391714	4.42253e-05	0.00212261	RP11-254A24.2	87	30	36	36	52	33	41	11	39	33	27	66	55	79	54	63	78	57	66	94	63	99	46	0	59	76	87	124	64	101	43	75	54	64	59	93
ENSG00000182230.12	23.4739	-1.41455	0.941612	4.57871e-05	0.00217225	FAM153B	7.506	6.315	11.29	10.001	6.397	4.88	3.689	6.032	8.989	4.391	2.135	36.751	24.558	34.983	25.463	8.28	43.001	11.76	41.184	5.896	39.893	18.632	33.136	0	16.593	11.73	41.191	20.285	6.317	29.254	50.927	47.583	42.31	13.997	21.202	38.606
ENSG00000206337.12	92.3044	-1.2689	0.675987	4.76539e-05	0.00222493	HCP5	78	51.001	66	46	65	57.324	38.288	18	83	87.671	39.548	119.554	65.956	43	90	91	80	90.412	81	108.928	72	115.053	62	0	84	80	64	89	38	103	55.406	108.433	89.468	73	76	132.107
ENSG00000179673.5	55.8029	-1.30073	0.808039	5.85208e-05	0.00261088	RPRML	36	36	27	42	29	52	34	78	26	8	8	63	53	42	12	326	34	94	25	51	128	68	39	0	35	79	76	72	36	66	63	33	27	41	31	38
ENSG00000213471.10	7.91502	-1.38369	1.08379	5.85682e-05	0.00261088	TTLL13P	13.423	1.3	10.007	1.064	5.327	3	4.457	2	2.592	2.024	2.163	5.289	14.356	3.419	5.023	9.602	8.295	2.165	4.01	12.27	17.809	18.961	10.719	0	9.352	9.946	13.969	9.489	4.062	5.119	6.668	14.64	6.251	4.314	2	5.825
ENSG00000171303.7	820.434	-1.00813	0.389297	5.89634e-05	0.00261088	KCNK3	461	528	719	471	397	424	284	171	514	438	433	717	635	533	1495	631	816	644	522	1015	781	927	703	0	668	931	1013	1438	713	1808	889	920	870	887	696	1166
ENSG00000233058.2	98.0364	-1.08524	0.460977	5.92601e-05	0.00261838	LINC00884	74	66.001	82	59	93	45	47	26.999	58	43	50	116	132	81	69	73	168	100	52	88	149	174.998	99	0	173	121.001	99	143	86	77.999	48	119	106	126.999	132	85.001
ENSG00000156486.8	54.0419	-1.17085	0.580139	6.12461e-05	0.00269456	KCNS2	33	18	27	39	29	23	15	12	18	20	24	66	31	19	38	55	47	69	22	114	36	77	46	0	29	66	74	81	47	189	58	76	68	74	48	88
ENSG00000178773.15	63.862	-1.27597	0.790188	6.352e-05	0.00274764	CPNE7	25	8	33	74	41	31	54	27	35	8	5	54	42	60	60	98	58	88	125	54	44	87	61.001	0	48	81	71	106	38	157	54	65	62	71	28	64
ENSG00000152583.13	6408.82	1.1801	0.6226	6.8347e-05	0.00288966	SPARCL1	14055	13251	12758	7482	8926	5876	9772	1987	7278	48887	10207	4024	2913	8047	14028	3856	5118	2547	5561	4800	3616	2700	3541	0	2893	3684	3088	1571	5097	2498	4877	1532	1787	4301	7457	2986
ENSG00000263528.8	219.701	1.01942	0.41777	7.29586e-05	0.00302257	IKBKE	494	206.999	355	586	294	373	476.999	321.001	556.001	324.001	422	150.999	179	269	375	115	133.999	198	332.999	112	153	80	187	0	141	117	76	82	79	60	125	105	93	204	122	146.999
ENSG00000063515.3	15.4346	-1.30579	1.0598	7.46296e-05	0.00307933	GSC2	17	1	23	3	26	8	8	3	3	2	2	10	13	13	11	4	19	8	2	20	10	34	12	0	16	16	29	22	15	30	16	15	36	11	30	29
ENSG00000256443.1	15.1799	-1.18462	0.658127	7.47774e-05	0.00307933	RP11-794G24.1	18	9	5	9	7	3	4	3	8	3	4	21	11	8	9	16	22	10	14	18	23	19	17	0	12	30	27	32	11	21	17	21	16	17	6	39
ENSG00000187608.10	312.373	-1.03845	0.452584	8.34439e-05	0.00334362	ISG15	230.999	234.999	348	434.001	218	257	132	177	363	224.001	187	245	518	231	269	304	194	262	261	338	432	254.999	1589	0	269	240	231	244	212	209	305	279	162.999	314	193	246.001
ENSG00000286677.1	38.6877	-1.02497	0.45314	9.41675e-05	0.00363092	KB-1836B5.5	46	28	30	22	28	19	10	6	19	14	15	38	23	48	23	22	44	27	51	54	38	35	33	0	28	40	75	89	48	74	48	38	32	44	55	52
ENSG00000116014.10	165.011	-1.05668	0.49866	9.6799e-05	0.00369776	KISS1R	85	51	62	91	105	69	75	87	101	92	21	134	457	198	240	189	153	168	308	116	233	197	252	0	116	154	226	121	76	255	263	206	193	216	97	130
ENSG00000251095.7	67.4679	-1.16033	0.710344	9.8099e-05	0.00371981	RP11-115D19.1	51	19	12	13	55	8	40	26	31	8	12	74	95	16	95	73	73	83	124	138	124	78	92	0	79	111	61	49	17	61	48	169	128	105	87	93
ENSG00000116194.13	307.193	1.20022	1.00986	0.000105324	0.00388858	ANGPTL1	223	214	348	188	226	242	168.999	120	213	3531	563	231	213	422	416	55	161	223	472	101	99	78	247	0	208	672	65	44	475	31	133	78	146	198	132	87
ENSG00000279073.3	8.15679	-1.08982	1.28306	0.000109491	0.00397603	RP11-229P13.27	7.325	0	5.442	1.95	2.972	6.35	0	1.574	1.346	0	1.001	9.251	3.527	0	4.86	8.75	13.478	7.651	9.682	13.544	7.036	6.718	14.267	0	9.87	18.68	18.282	14.494	4.645	19.215	8.215	13.795	3.58	10.59	5.931	9.068
ENSG00000122733.12	430.168	-1.0664	0.54521	0.000111878	0.00403427	PHF24	266	153	186	128	217	231	196	69	224	98	177	492	212	257	392	409	558	305	245	630	492	467	239	0	309	372	761	975	406	1329	426	554	506	461	454	740
ENSG00000269951.1	19.6875	-1.03193	0.49456	0.000115361	0.00410238	RP11-797A18.6	16	20	11	22	16	22	11	10	11	7	9	29	11	8	12	22	23	18	33	30	32	19	16	0	15	34	24	18	10	28	26	28	21	22	11	24
ENSG00000196337.13	21.2463	-1.12907	0.730443	0.000120194	0.00423766	CGB7	9.472	7.784	14.208	15.783	10.143	25.657	56.565	53.791	8.235	7.877	3	25.734	27.689	10.834	50.317	19.139	11.949	16.368	35.405	22.098	46.081	14.389	18.374	0	21.798	23.288	28.222	14.121	9.315	15	17	23.678	25.922	43.529	11.925	23.387
ENSG00000183379.9	95.596	-1.02619	0.494114	0.000120485	0.00424067	SYNDIG1L	19	30	60	41	40	30	35	10	54	29	18	99	91	143	127	61	114	65	74	87	79	130	54	0	83	124	96	207	155	166	123	99	109	96	110	131
ENSG00000170893.4	675.224	1.15898	0.965864	0.000121947	0.00424854	TRH	395	1914	608	152	532	325	957	546	354	7690	1560	552	1308	142	518	1594	277	285	1381	187	528	214	177	0	169	356	319	214	375	322	445	165	75	839	321	144
ENSG00000134028.14	99.0182	-2.84776	6.48102	0.000127645	0.00436164	ADAMDEC1	1	0	88	2	0	848	0	0	0	0	0	104	1	0	1739	9	0	34	1	0	3	0	0	0	306	0	0	0	0	0	0	0	0	607	0	0
ENSG00000182162.11	9.1675	-1.10672	1.08972	0.000133032	0.00448304	P2RY8	1	5.5	4.5	4.5	6	3.5	2.5	0.5	1.5	2.5	0	12	19	8.5	7.5	5	16.5	6.5	12.5	6.5	12	12	23.5	0	7.5	7.5	11	8.5	2.5	12	11.5	9	13	17	4	8
ENSG00000182162.11_PAR_Y	9.1675	-1.10672	1.08972	0.000133032	0.00448304	P2RY8	1	5.5	4.5	4.5	6	3.5	2.5	0.5	1.5	2.5	0	12	19	8.5	7.5	5	16.5	6.5	12.5	6.5	12	12	23.5	0	7.5	7.5	11	8.5	2.5	12	11.5	9	13	17	4	8
ENSG00000109991.9	774.603	-1.12591	0.851854	0.000136373	0.00456761	P2RX3	797	1834	203	106	371	323	53	68	170	208	246	535	477	567	707	1284	1658	1478	482	297	819	1877	1685	0	690	1118	1579	699	470	467	2325	662	1033	518	164	153
ENSG00000139209.16	154.858	1.00026	0.484812	0.000141202	0.00469331	SLC38A4	529	114	260	276	335	349.999	335	397	406	239	258	162	167	121	226	153	109	174	203	53	94	56	96	0	67	105	66	42	45	12	29	42	120	135	100	48
ENSG00000235597.2	662.222	-1.02785	0.533274	0.000141779	0.00469331	LINC01102	584.002	288.001	599	334.002	465.998	253	144	334	504.001	129.001	295	781	573	397	237.001	626.001	728.002	890.998	211.001	692.999	1066	1225	674	0	584	1019	1034	889.998	498	884	1498	668.999	1006	650	305.999	733.999
ENSG00000157219.5	83.0967	-1.07914	0.668925	0.0001435	0.0047242	HTR5A	41	21	23	20	32	24	46	6	44	13	17	99	129	77	60	121	123	49	112	82	120	82	48	0	76	47	86	101	51	191	25	91	102	57	163	176
ENSG00000226308.1	10.625	1.01782	0.653125	0.000200191	0.00595318	RP4-813D12.3	14	9	8	13	18	20	12	8	13	44	45	10	5	13	6	12	9	6	5	8	4	9	6	0	6	4	8	5	5	2	5	5	3	4	28	7
ENSG00000220575.8	75.9157	-1.0309	0.850306	0.000202168	0.00597934	HTR5A-AS1	31	10	18	37	33	20	32	2	24	12	19	99	166	101	64	263	120	14	127	91	189	90	55	0	66	25	50	12	12	161	35	76	119	59	155	189
ENSG00000244128.7	107.389	-1.00096	0.61597	0.000210447	0.00614626	LINC01322	95	46.001	64	88.001	58	53	24	29.001	56.001	30	34	138	48.001	54.001	50.001	108	71	57	100.999	152	112.001	149.999	68.999	0	70.999	112	211	298	88	298.001	54	112	127.999	112	96.999	210.002

## Sheet: E) n-3 LCPUFA_H vs L_VitD_L
Gene_ID	baseMean	log2FoldChange	lfcSE	pvalue	padj	gene_name	DEFEND.BILX_2.HH_1	DEFEND.BILX_2.HH_2	DEFEND.BILX_2.HH_3	DEFEND.BILX_2.HH_4	DEFEND.BILX_2.HL_1	DEFEND.BILX_2.HL_2	DEFEND.BILX_2.HL_3	DEFEND.BILX_2.HL_4	DEFEND.BILX_2.HN_2	DEFEND.BILX_2.HN_3	DEFEND.BILX_2.HN_4	DEFEND.BILX_2.LH_1	DEFEND.BILX_2.LH_2	DEFEND.BILX_2.LH_3	DEFEND.BILX_2.LH_4	DEFEND.BILX_2.LL_1	DEFEND.BILX_2.LL_2	DEFEND.BILX_2.LL_3	DEFEND.BILX_2.LL_4	DEFEND.BILX_2.LN_1	DEFEND.BILX_2.LN_2	DEFEND.BILX_2.LN_3	DEFEND.BILX_2.LN_4	DEFEND.BILX_2.NEG	DEFEND.BILX_2.NH_1	DEFEND.BILX_2.NH_2	DEFEND.BILX_2.NH_3	DEFEND.BILX_2.NH_4	DEFEND.BILX_2.NL_1	DEFEND.BILX_2.NL_2	DEFEND.BILX_2.NL_3	DEFEND.BILX_2.NL_4	DEFEND.BILX_2.NN_1	DEFEND.BILX_2.NN_2	DEFEND.BILX_2.NN_3	DEFEND.BILX_2.NN_4
ENSG00000110090.13	2004.86	3.25927	0.25669	2.94655e-37	6.57522e-33	CPT1A	8039	4984	5992	4252	4824	5622	5666	6178	5644	7686	7055	530	546	749	690	457	510	688.999	669	499	477	587	747	2	516	535	395	319	492	262	566	370	432	336	447	404
ENSG00000167772.12	2507.85	2.97695	0.259294	7.59514e-31	8.47427e-27	ANGPTL4	7568	5568	8234	5701	8883	5322	5287	3944	8695	7796	9117	921	1253	1180	1116	581	807.001	631.001	1107	1181	784.999	845	821	0	710.999	561.001	662	470.001	505.001	531.999	1067	526	891.001	991	692	1272
ENSG00000261069.3	38.4015	44.6007	3.96617	3.40731e-30	2.53447e-26	RP11-701H24.4	0	0	0	0	0	0	123.189	69.044	0	117.889	0	0	0	0	0	0	0	0	0	67.367	0	0	98.161	0	134.803	0	126.492	0	95.22	61.731	77.225	83.061	112.16	0	0	91.198
ENSG00000234474.3	8.58382	-36.208	3.26971	4.6497e-29	2.59395e-25	MIR3663HG	0	0	0	0	0	0	0	0	0	145	0	7	25.001	8	11	0	0	2	11	0	0	0	12	0	12	23	0	0	0	0	0	0	0	18	5	0
ENSG00000284976.1	85.8064	37.0402	3.7334	8.65932e-24	3.86465e-20	RP13-122B23.13	0	0	0	0	0	0	190.264	216.419	286.421	290.312	0	0	0	0	0	0	0	0	0	155.414	0	0	77.843	0	0	0	171.582	229.504	150.64	170.666	202.548	213.393	209.376	0	0	289.011
ENSG00000173110.8	455.556	5.85932	0.617484	1.18766e-22	4.4171e-19	HSPA6	732.903	2512.97	180	356.418	1439.11	3742.49	2327.9	2305.37	1015.55	1568.64	1128.28	42	67.953	40.454	53.749	22.845	32.927	47.928	50.627	46	51	34	82.275	0	46	29	64	29.915	16	46	26	87.659	45.758	43.878	14	73
ENSG00000260244.1	22.0291	37.2925	3.92068	4.71471e-22	1.50298e-18	RP11-588K22.2	0	0	0	0	0	0	33.322	85.119	0	0	0	0	0	0	0	0	0	0	0	90.565	0	0	22.559	0	85.083	0	43.597	0	57.583	50.597	36.253	75.706	61.68	0	0	39.28
ENSG00000256664.1	28.6615	37.8205	4.04439	2.08521e-21	5.81643e-18	RP11-611O2.3	0	0	0	0	0	0	69.101	102.862	0	0	0	0	0	0	0	0	0	0	0	61.814	0	0	62.818	0	60.028	0	81.423	0	24.421	44.323	55.112	40.751	32.066	0	0	81.203
ENSG00000181019.13	2802.46	3.12953	0.382672	1.17165e-16	2.90505e-13	NQO1	10899	3934	8904	7531	6998	8957	6621	5687	10342	6660	12134	739	1652	1194	951	974.001	708.001	767	1154	744	1699	789.999	1527	6	747	446.001	307	467.999	1296	656	1179	868	818.001	477.999	639	764.001
ENSG00000117984.15	8063.45	1.04534	0.138176	1.20614e-15	2.69149e-12	CTSD	14025.5	12889.1	13041.8	10520.8	14474.5	11086.3	13502.4	9995.54	15720.4	12796	16996.2	6684.91	6456.3	7284.37	7502.53	5538.72	7256.39	5603.75	7106.03	6844.67	5827.61	6381.16	6553.59	0	5892.22	5227.38	5155.06	5424.65	5184.19	4017.64	5985.98	5374.82	5358.42	5939.24	9169.08	6868.38
ENSG00000260772.1	148.183	33.2281	4.36343	8.68051e-15	1.76096e-11	RP11-311C24.1	0	0	0	0	0	0	415.692	336.786	0	0	0	0	0	0	0	0	0	0	0	398.494	0	0	423.991	0	371.373	0	441.391	0	269.07	396.143	350.802	377.362	392.399	0	0	527.615
ENSG00000269983.1	28.2823	33.8433	4.52705	2.41586e-14	4.4925e-11	RP11-497H16.9	0	0	0	0	0	0	61.438	54.485	0	0	0	0	0	0	0	0	0	0	0	76.48	0	0	79.964	0	0	0	73.042	0	51.506	75.083	92.331	80.985	56.119	0	0	82.703
ENSG00000167996.16	67887.6	1.20155	0.182819	3.39334e-13	5.21027e-10	FTH1	120753	104557	133134	95256.6	148118	95410.9	94334.1	74789.4	160778	133743	154803	56466.8	49061.4	50131.1	59217.1	49334.5	51980.3	44759.4	56554.6	46650.5	53107.5	48894.9	50841.7	13	46639.8	46838.8	43244.7	51190.3	37453.1	38381.1	44595.2	44514.9	39753.9	42646.2	45821.7	51305
ENSG00000260391.2	169.781	31.0075	4.34184	3.50231e-13	5.21027e-10	RP11-71H17.7	0	0	0	0	0	0	304.843	151.821	0	0	0	0	0	0	0	0	0	0	0	488.565	0	0	320.783	0	335.571	0	571.152	0	616.944	592.646	256.389	453.96	543.246	0	0	632.929
ENSG00000087086.15	40507.3	1.37353	0.219841	4.64599e-13	6.4797e-10	FTL	91672	50500	108849	98076.4	91753	78635	65465	56630	114578	74035	81361.9	29310.3	32459	24710	37876.7	25111	26486.3	23844	36026.9	20906	31103	22942	28769.3	13	23401.1	21100.3	20274	20206.3	16101	15012	25066	22163	19723	23412	18952	24525.9
ENSG00000140961.14	204.871	1.69269	0.283347	8.49386e-13	1.11494e-09	OSGIN1	529	389	426	365	479	362	394	252	521	880	626	81	128	59	132	123	123	79	131	111	98	136	156	0	87	64	114	86	47	98	98	110	74	106	118	115
ENSG00000178537.10	656.05	1.10334	0.169305	1.25414e-12	1.55478e-09	SLC25A20	1316	1077	1126	1012	1133	1074	954	834	1447	1462	1292	460	446	544	520	438	547	482	516	459	439	536	465	0	432	432	459	396	495	255	489.001	371.999	375	447	675	395
ENSG00000004799.8	511.276	2.58081	0.407415	1.6421e-11	1.92861e-08	PDK4	1589	1039	1819	843	1687	1302	1032	654	1853	1511	1643	275	231	292	336	151	255	160	218	115	129	233	243	0	233	117	135	123	168	20	158	139	215	149	292	245
ENSG00000105650.22	277.196	-3.09394	0.483968	4.1396e-11	4.61876e-08	PDE4C	44.029	88.745	203.939	104.449	85.228	26.775	160.169	12.854	69.775	42.902	12.099	156.747	758.404	796.939	673.752	648.569	163.956	673.434	888.283	268.822	252.64	160.498	626.846	0	168.103	495.421	263.434	346.196	334.33	374.522	596.37	465.852	628.452	187.203	101.523	387.436
ENSG00000152256.14	11338.5	-1.24036	0.219955	7.13502e-11	7.23718e-08	PDK1	6509	6414	6595	6128	8745	5797	5336	3109	7186	8735	4369	12748	14765	12739	10854	15870	12510	11815	15000	11028	15213	14489	13406	5	11840	15335	15558	13663	7539	12393	14595	12152	11250	13806	10186	13339
ENSG00000140450.9	4092.29	-1.01413	0.172588	1.19879e-10	1.16309e-07	ARRDC4	3359	3358	2667	2756	3178	2633	2140	1367	3267	2404	3102	4091	4392	5880	5106	5510	4341	5016	6312	3808	4801	4863	4433	7	4777	4818	4348	3864	3344	3461	5333	4054	3619	5186	5164	4018
ENSG00000087842.11	610.744	1.07373	0.185263	1.29682e-10	1.20577e-07	PIR	1149	1137	1272	1092	1276	956	1027	779	1344	1463	1372	360	543	585.999	522	567	444	358.999	462	286	436	466.999	455	0	381	265	342	347	322	335	479	294	286	402	447	294
ENSG00000273420.1	52.2051	30.1723	4.87016	2.2462e-10	1.92784e-07	CTD-2540B15.13	0	0	0	0	0	0	86.756	131.341	0	0	0	0	0	0	0	0	0	0	0	146.273	0	0	149.186	0	0	0	0	0	96.438	149.349	61.839	121.982	69.783	0	0	242.373
ENSG00000220008.3	221.147	-1.31331	0.283583	7.49857e-09	5.22908e-06	LINGO3	112	108	99	67	143	73	82	38	123	102	71	246	299	257	219	209	251	194	322	276	241	300	191	0	187	235	263	295	237	390	319	290	240	293	298	346
ENSG00000023171.19	1378.52	-1.24178	0.26219	7.88458e-09	5.33165e-06	GRAMD1B	1148	1050	1019	1136	713	751.999	599	565.999	818	1426	941.001	1578	1127	1630	1337	1812	1413	1413	2236	1325	1245	1394	1171	0	1119	1658	1347	2209	1190	2330	1116	1310	1577	1814	1673	1337
ENSG00000175793.12	190.238	7.0762	1.52454	9.1746e-09	6.02151e-06	SFN	112	4	2	26	35	100	7728	4213	530	6	13	134	65	15	411	1	1	18	4	3	4	4	53	0	18	9	4	11	4	4	4	8	7	1	3	2
ENSG00000271121.2	49.0563	23.4679	4.23554	1.08783e-08	6.9357e-06	NUDT4P2	0	0	148.542	0	0	0	108.084	103.401	0	0	0	0	0	0	0	0	0	0	0	96.301	0	0	124.605	0	120.376	0	55.938	0	99.588	82.075	114.044	72.799	109.933	0	0	91.664
ENSG00000171658.8	16.6337	4.08509	0.767161	1.93408e-08	1.19886e-05	NMRAL2P	89	16	40.999	63.999	48	61	38	29	72.999	23	72	5	4	3	4	2	2	2	3	1	4	0	2	0	1	3	0	0	2	1	4	4	4	0	0	3
ENSG00000258417.3	40.0318	-20.31	3.81352	2.37747e-08	1.43387e-05	RP11-240B13.2	1233.84	0	12.16	0	0	0	12.095	0	0	52.856	0	89.699	78.709	6.775	0	2.616	0	9	90.117	0	0	0	4.656	0	0	2.792	0	0	1	0	0	0	0	5	0	0
ENSG00000154227.14	39.4674	5.21258	1.03664	3.47294e-08	2.02964e-05	CERS3	3	9	16	11	7	18	787	688	42	7	21	52	7	2	104	1	5	15	5	6	6	5	2	0	9	8	4	4	6	3	2	5	5	8	9	4
ENSG00000006747.15	79.0754	4.4901	0.881953	4.69431e-08	2.61884e-05	SCIN	114	15	133	5	278	13	33	858	55	10	127	42	15	27	115	15.999	11	33	34	10	15	8	23	0	36	36	25.999	9	41	10	31	27	27	11	40.999	22
ENSG00000103184.12	149.021	-1.54278	0.395426	7.78585e-08	3.94867e-05	SEC14L5	79	75	110	72	75	56	68	13	96	73	115	152	172	181	158	157	130	181	195	164	155	164	180	0	157	146	157	206	182	307	143	156	188	221	124	171
ENSG00000102878.18	836.33	-1.73329	0.445899	7.99924e-08	3.96674e-05	HSF4	509.819	263.643	444.862	367.845	378.725	274.74	241.959	92.667	595.877	315.782	217.014	820.642	1209.97	699.939	696.236	848.525	779.812	767.796	1235.13	861.854	1148.01	840.614	706.338	0	815.078	1061.37	1514.64	1261.04	666.284	1359.41	877.353	1117.96	1308.72	918.566	953.412	1500.08
ENSG00000100292.18	584.024	2.19065	0.528058	9.23217e-08	4.47861e-05	HMOX1	1809	514	1499	1148	1389	1555	1610	2283	1297	1044	2810	267	215	348	436	185	204.999	278.001	674.999	167	314	151.001	232.999	0	201	212	186.999	96	139	151	201.001	170	137.001	254.999	65	134
ENSG00000065833.9	1019.97	1.43256	0.368021	1.07144e-07	5.07903e-05	ME1	2091	1666	2555	1800	3183	1453	2245	1097	3681	1836	2510	544	691	695	705	446	797	525	623	580	569	656	989	0	611	468	556	464	673	231	931	593	453	436	559	477
ENSG00000005073.6	35.0613	-20.173	4.2248	1.10647e-07	5.07903e-05	HOXA11	0	0	1	0	0	0	452	0	9	97	0	0	1	0	4	0	0	49	0	269	266	24	1	0	0	0	0	0	0	0	0	1	0	0	0	510
ENSG00000139219.19	7340.87	3.92405	0.800951	1.11527e-07	5.07903e-05	COL2A1	8123	2830	6755	2689	3084	6108	4537	125928	2877	6823	6615	5251	2651	5092	9242	2383	3277	2958	2494	491	2373	2535	3275	0	3650	1013	3431	1213	1890	183	2593	2308	2103	2739	2231	1148
ENSG00000258498.8	314.157	-1.7905	0.475127	1.41136e-07	6.17537e-05	DIO3OS	161	147	214	146	181.001	129.001	86	53.999	281.999	204	104.999	367.999	395.999	441	541.001	285.999	177.001	780	671	222	344.999	383	305	0	578	677	379.001	220	173.999	139.001	399	324.999	491	664	284	278.001
ENSG00000240990.10	6.44976	-18.0297	3.98642	1.57566e-07	6.76169e-05	HOXA11-AS	0	0	1	0	0	0	66	0	3	29	0	0	0	0	0	0	0	7	0	42	35	3	1	0	0	0	0	0	0	1	0	0	0	0	0	122
ENSG00000134240.12	15.8869	4.34167	0.916024	1.80718e-07	7.60891e-05	HMGCS2	90	39	37	45	136	16	88	50	79	43	23	4	3	1	2	4	2	1	1	2	1	0	5	0	4	0	3	0	0	0	0	0	6	1	2	16
ENSG00000237686.7	116.499	-1.13378	0.273092	2.00419e-07	8.07783e-05	SCIRT	86	73	62	41	102	59	60	20	86	76	68	117	173	152	136	159	106	134	166	91	164	164	147	0	136	163	187	112	81	105	139	139	95	146	150	126
ENSG00000215695.1	19.5909	28.1492	6.29258	2.02715e-07	8.07783e-05	RSC1A1	0	0	0	0	0	0	0	93.368	0	0	0	0	0	0	0	0	0	0	0	97.335	0	0	51.212	0	0	0	0	0	43.485	90.579	78.903	20.187	67.737	0	0	0
ENSG00000165272.16	389.14	4.65289	1.00869	2.35426e-07	9.0578e-05	AQP3	1189	26	109	214	138	174	8693	7495	180	49	220	285	126	149	390	66	21	166	108	31	60	39	187	0	46	40	39	31	37	21	18	84.001	39	138	18	52
ENSG00000159399.10	26214.5	-1.03659	0.246545	2.89895e-07	0.000106049	HK2	14414	16220	13832.9	11319.9	19065	12705	11386.9	5884.98	15052.9	19183	10337	26072.9	36390.9	29143.9	27998.8	31298.8	30214.9	24574.9	32561.8	27995.9	33016.9	30540.9	31783.8	2	23366.9	34826.7	37532.8	38402.8	18643.9	39385.5	32978.7	31437.9	26297.9	32247.8	30434.9	33037.7
ENSG00000137699.17	172.078	5.30016	1.22462	3.27742e-07	0.000116088	TRIM29	96	10	24	39	78	244	9049	5056	663	11	48	434.001	54	32	1279	6	9	38	25	30	16	3	79	0	16	9	2	5	12	0	3	22	8	21	6	54
ENSG00000228630.5	12.9358	-17.2807	4.66145	5.53767e-07	0.000184437	HOTAIR	1	0	0	0	0	0	343	0	1	78	0	0	2	0	0	3	2	1	2	18	58	0	0	0	0	0	0	0	0	1	0	0	0	0	0	254.999
ENSG00000281453.1	23.7406	28.6125	8.26065	8.18969e-07	0.000264859	TGFB2-OT1	0	0	0	0	0	0	196.837	85.408	0	0	0	0	0	0	0	0	0	0	0	135.569	0	0	0	0	0	0	0	0	40.017	57.068	83.068	163.73	72.754	0	0	0
ENSG00000188779.12	269.006	-2.04938	0.617218	1.06255e-06	0.000324804	SKOR1	217	247	260	123	121	134	109	85	282	137	372.999	143.999	135	138	117	1010	420	653	247	171	270	282	168	0	306	673	181	178.999	112	219	399	278	309	466.999	185	132
ENSG00000087250.9	114.659	-1.68374	0.548217	1.55773e-06	0.000457377	MT3	61	77.001	64	116	66	41	55	7	97	231	90	97	144	105	89	184	112	84	217.999	102	113	134	72	0	104.999	153	141	155	126	182	98	83	88	193	115	142.999
ENSG00000112378.12	986.187	3.48042	0.908729	1.58203e-06	0.000458481	PERP	1341	406.001	489	467	961	997	19610	11954	2041	286	1049	1787	402	268	3298	497	176	648	198	360	305	218	661	0	455	311	131	114	281	108	389	272	196	295	422	554
ENSG00000248727.6	16.3409	2.82151	0.808692	2.08285e-06	0.000573813	LINC01948	16	5	16	13	18	18	87	108	18	27	31	11	7	14	8	5	11	6	10	2	18	13	13	0	11	7	11	11	18	6	9	13	9	12	6	11
ENSG00000171509.16	45.0119	-2.03456	0.663734	2.14448e-06	0.000583587	RXFP1	9	26	17	8	13	14	14	2	17	27	16	59	165	121.999	66	37	33	32	95	27	49.001	33	43	0	62.999	67	65	61	46	57.001	39	31	29	40.999	47.001	45
ENSG00000124159.16	47.3428	4.94021	1.46432	2.46624e-06	0.000647459	MATN4	169	15	20	19	3	14	23	446	14	10	36	16	4	6	106	1	5	3	2	40	21	16	8	0	38	190	281	1	8	10	14	4	64	8	7	27
ENSG00000283900.1	352.062	-1.0541	0.303384	2.51146e-06	0.000651665	TPTEP2-CSNK1E	286.976	385.388	222.503	115.174	232.309	163.663	144.603	113.322	189.532	477.017	306.71	605.97	454.287	520.082	430.29	605.26	460.488	257.746	418.255	406.438	388.782	508.66	383.083	0	406.254	442.3	408.005	490.296	205.456	236.455	252.162	302.597	310.917	321.006	326.725	423.604
ENSG00000109854.14	191.943	1.01069	0.286741	2.64856e-06	0.000664074	HTATIP2	499.999	267.001	366	417.999	283	371	547	317	375	338	420.001	134	193	193.999	169	154.001	117	125	201.001	97.001	144.999	108.999	191.001	0	124.999	89	96.001	86.999	100	96	143	122.001	74	136.001	101	90
ENSG00000123388.4	10.8118	-23.7246	9.46413	2.76357e-06	0.000685213	HOXC11	0	0	0	0	0	0	387	0	0	110	0	0	0	0	0	2	0	2	0	7	56	1	0	0	0	0	0	0	0	1	0	0	0	0	0	230
ENSG00000128285.4	220.317	-1.25867	0.412981	3.23529e-06	0.000768037	MCHR1	158	110	182	145	132	141	196	31	131	265	89	241	277	293	379	243	248	320	296	190	286	218	235	0	210	355	182	346	194.001	214	169	205.999	212	251	128	306
ENSG00000163141.20	48.5051	3.3567	0.99678	3.52733e-06	0.000819922	BNIPL	30	19	14	32	22	23	1001	587.001	78	16	16	55	20	19	30	20	27	18	24	13	31	14	19	0	22	18	30	19	21	17	19	25	12	13	14	21
ENSG00000282339.1	24.7059	17.9874	7.87138	3.63539e-06	0.000836328	LLNLF-176F2.1	125.034	0	0	0	0	0	64.661	30.56	0	0	0	0	0	0	0	0	0	0	0	29.952	0	0	57.572	0	0	0	0	0	59.583	89.574	36.913	44.9	65.588	0	0	101.557
ENSG00000175874.10	226.209	-1.80108	0.64994	3.84781e-06	0.000856762	CREG2	173	104	88	76.999	137	72	96	23	110	51.999	156	216	238	151	230	163	271	176	492	263	170	319	192	0	141	339	220	517	263.001	651	198	248	276	275	281	289
ENSG00000203812.2	11.5142	24.1765	10.9863	3.92033e-06	0.000857669	H2AC18	0	0	0	0	0	75.381	25.303	36.784	0	0	0	0	0	0	0	0	0	0	0	0	0	0	0	0	0	48.387	0	0	0	0	0	0	99.507	0	0	0
ENSG00000248485.2	755.459	-1.27273	0.432173	4.01935e-06	0.000870794	PCP4L1	278	256	362	288	386	249	859	338	453	555	321	755	1452	699	1255	1303	794	903	1280	416	949	1097	737	0	1038	1687	977	767	464	957	1139	534	658	1183	446	545
ENSG00000058335.16	267.64	-2.33851	0.802076	4.37253e-06	0.000938202	RASGRF1	52	45	66	99	76	44	51	9	116	126	113	143	320.001	241.999	235	71	176.001	184	574	416.999	122	312.999	206	0	224	628	328	434	321	974	217	289	253	461	500	391
ENSG00000184363.10	150.95	4.72712	1.5946	4.81022e-06	0.00102229	PKP3	388	4	36	8	97	85	3263	2020	293	33	9	195	55	21	280	34	13	23	9	14	20	24	207	0	11	6	27	40	2	1	38	64	8	2	13	12
ENSG00000198074.10	31.7435	4.86555	1.70151	5.07939e-06	0.00106931	AKR1B10	452	4	96	83	33	63	197.81	159	183.919	30	87	7	0	0	4	3	0	3	0	2	5.462	1	15	0	2	0	0	0	1	0	0	3	1	5	0	4
ENSG00000141579.7	53.0933	4.83828	1.76232	5.92125e-06	0.00122345	ZNF750	81	2	2	7	4	48	2073	1045	194	0	9	147	15	7	142	7	3	12	2	9	6	4	30	0	7	10	3	0	5	1	4	4	3	2	3	7
ENSG00000261594.4	121.24	-1.08727	0.357964	6.30592e-06	0.00129098	TPBGL	70	47	84	86	58	59	37	28	113	55	46	142	119	121	111	147	119	118	146	149	127	145	110	0	117	173	130	226	156	206	128	141	126	96	130	203
ENSG00000144063.4	55.6274	2.34696	0.860061	6.58598e-06	0.00133606	MALL	123.147	32.91	23	25.547	59.661	55.338	725.898	491.667	119.244	68.705	38.777	66.785	34.252	33.527	74.488	32.84	31.666	25.732	58.462	15.33	30.437	29.719	35.666	0	31.517	33	39	26	26.748	26	29.138	24.19	19.217	26.188	26.721	31.665
ENSG00000135378.4	76.624	4.6862	1.8352	8.07717e-06	0.00159249	PRRG4	315	2	15	34	82	75	2272	1105	283	8	12	116	13	6	246	3	2	21	2	1	7	3	109	0	11	9	2	5	5	5	3	15	7	2	3	2
ENSG00000055955.17	76.552	-1.35036	0.524737	8.2142e-06	0.00159391	ITIH4	72.549	44.271	46.113	41.046	76.566	54.402	42.615	13.899	62.952	55.893	72.864	57.494	79.909	108.657	73.358	81.606	66.472	97.72	146.186	56.053	86.668	51.061	52.782	0	81.496	104.78	66.066	57.405	61.786	60.519	70.761	95.113	94.754	88.948	93.997	103.565
ENSG00000157219.5	83.0967	-2.23001	0.880861	9.18959e-06	0.00170888	HTR5A	41	21	23	20	32	24	46	6	44	13	17	99	129	77	60	121	123	49	112	82	120	82	48	0	76	47	86	101	51	191	25	91	102	57	163	176
ENSG00000132031.13	172.652	2.77314	1.0437	9.7193e-06	0.0017633	MATN3	168	24	141	162	98	118	110	2004	123	54	60	157	98	162	410	122	55	119	99	56	138	68	114	0	103	70	82	48	72	26	121	66	89	150	36	74
ENSG00000215914.4	10.3427	19.7708	12.7508	1.01433e-05	0.00181077	MMP23A	0	0	0	0	0	0	0	73.746	0	0	0	0	0	0	0	0	0	0	0	36.558	0	0	23.312	0	0	0	0	0	77.644	19.792	0	0	39.835	0	0	0
ENSG00000188672.19	52.2814	-1.0374	0.371129	1.27795e-05	0.00219366	RHCE	33	23	39	34	36	29	22	15	39	59	40	60.001	102.001	56	50	55	61.001	58	83.999	53	80	56	62	0	51	55	89.999	53	36.001	40.001	72	51	39	77	50	40
ENSG00000261371.6	37.0679	-4.4808	2.00914	1.29911e-05	0.00221294	PECAM1	18	6	1	4	5	2	4	3	0	7	13	20	4	8	92	7	2	491	441	4	5	6	57	0	28	1	2	4	6	0	12	103	3	4	10	3
ENSG00000189334.9	198.368	5.21556	3.01198	1.33865e-05	0.00226302	S100A14	199	3	5	43	48	191	6391	3991	731	0	9	234	33	6	820.001	0	1	16	5	1	4	0	79	0	11	7	1	1	3	1	2	14	0	4	1	0
ENSG00000166126.11	21.33	2.35847	0.993576	1.36747e-05	0.00229437	AMN	19	7	13	20	15	24	66	97	25	17	7	20	24	13	21	12	8	18	21	18	9	9	13	0	15	9	11	14	9	11	15	14	16	17	20	21
ENSG00000180269.8	162.402	-1.82941	0.823055	1.49387e-05	0.00245116	GPR139	84	99	71	36	56	58	26	14	34	61	49	130	105	117	132	189	213	330	124	143	159	379	321	0	86	281	248	227	54	488	111	212	249	178	131	159
ENSG00000133710.16	182.547	3.84358	1.63559	1.52443e-05	0.00248304	SPINK5	32	21	24	14	47	25	3949	3576	537	13	15	110	65.999	20	656.001	20	11	51	128	26	28	39	58	0	17	52	11	58	17	7	16	9	12	18	31	14
ENSG00000182795.13	35.7742	3.55067	1.49231	1.58734e-05	0.00253939	C1orf116	58	6	8	4	20	33	874	432	47	11	10	95	7	10	221	10	5	11	13	2	6	2	23	0	12	18	3	4	5	2	5	9	12	10	9	6
ENSG00000287243.2	408.737	-1.89286	0.859727	1.59622e-05	0.00253939	THCAT155	104	309	122	90	98.001	36	95	183.001	80	255	97	325	433	175	314	896.001	333	690	556	495.999	667	836	478	0	235	901	447	756	192.999	626	824	370	475	395	219	481.001
ENSG00000204248.12	1567.58	2.53933	1.09936	1.66583e-05	0.00261782	COL11A2	1803	322	1170	930	607	752	504	18160	745.001	349	375	1327	953	739.001	3076	782	775.002	878.999	1155	713	982	695.001	575	0	978.001	1043	2575	954.001	582	822.001	654.001	924	1133	1018	734.001	1200
ENSG00000176153.12	17.836	4.7419	2.90979	1.91642e-05	0.00296979	GPX2	71	0	3	2	13	8	809	345	80.001	8	18	3	4	3	17	0	0	1	1	0	0	0	1	0	0	8	4	0	0	5	5	0	1	2	3	0
ENSG00000172818.10	15.2269	3.64401	1.7369	2.25879e-05	0.00340574	OVOL1	17	2	0	3	3	22	367	205	25	2	6	49	11	4	55	2	3	1	6	8	16	1	11	0	3	3	10	4	3	9	1	3	7	4	1	12
ENSG00000105376.5	175.125	-1.39843	0.67229	2.32695e-05	0.00348495	ICAM5	65	40	62	83	95	66	223	38	131	73	29	194	305	263	180	171	245	209	357	172.999	211	209	164	0	150	166	331	157	74	235	231	200	164.001	324.999	116	214
ENSG00000265690.7	399.988	-1.18846	0.542589	2.60403e-05	0.00382296	RP11-5A19.5	190.121	103.799	193.668	153.715	222.881	117.342	131.435	27.77	270.204	129.09	73.404	433.058	478.682	341.339	317.887	380.44	299.025	309.936	623.912	402.05	485.998	402.634	380.175	0	410.327	525.876	701.577	665.183	345.603	632.785	483.724	621.434	664.434	487.71	523.974	771.345
ENSG00000087128.10	11.9236	4.04872	2.37986	2.84826e-05	0.00410057	TMPRSS11E	7	1	3	2	3	3	325	331	4	0	3	13	1	1	4	1	1	3	0	0	3	13	1	0	1	1	1	0	1	0	8	0	2	0	1	3
ENSG00000215474.8	154.868	-4.14767	2.98964	3.31318e-05	0.00464961	SKOR2	6	127	46	0	5	4	0	0	66	12	18	9	13	14	0	781	47	1228	4	26	85	241	366	0	11	654	4	13	1	48	465	305	409.229	434	1	1
ENSG00000198483.13	69.8055	1.32773	0.680874	3.31954e-05	0.00464961	ANKRD35	97	33	62	120	67	79	392	323	77	170	111	71	69	57	115	54	52	38	40	57	68	64	78	0	43	24	51	40	32	24	26	53	38	48	44	60
ENSG00000173705.9	217.377	1.39485	0.742429	3.60338e-05	0.00496354	SUSD5	433	203	218	236	262	245	202	889	381	192	424	204	103	254	465	78	196	111	190	171	145	159	126	0	166	95	120	132	149	53	108	152	149	139	309	132
ENSG00000187583.11	19.0611	2.46895	1.31716	3.68474e-05	0.00498333	PLEKHN1	9	8	9	3	15	16	351	163	29	3	7	49	9	13	38.999	6	10	4	8	5	14	15	18.001	0	10	18	14	23	6	11	11	17	14	8	13	15
ENSG00000168907.13	11.183	4.14027	3.67711	3.83212e-05	0.00515143	PLA2G4F	56	0	2	0	3	3	224	159	17	0	1	16	9	8	16	0	0	0	0	0	2	0	5	0	0	0	1	0	0	0	1	7	0	3	1	0
ENSG00000143217.9	149.402	3.492	2.05586	3.95615e-05	0.00527277	NECTIN4	247	8	3	19	50	95	4750	2278	554	3	15	347	29	33	430	18	11	43	48	20	27	15	124	0	22	19	12	14	4	2	19	34	16	26	17	15
ENSG00000110492.16	11478.7	1.10434	0.536412	4.08412e-05	0.00532966	MDK	29013	15450	23161	22530	18640	25008	20017	23654	23122	38011	25217	8860	9884	11487	13615	7133	6070	7172	11176	3351	6748	4621	7472	1	7587	5222	5017	3698	9120	1078	8025	4410	5237	6583	7384	4387
ENSG00000166535.20	38.7441	3.51445	2.16226	4.24344e-05	0.00542466	A2ML1	26	32	11	4	12	12	1851	780.999	34	22	27	73	1	4	27	14	14	3	0	30	2	9	7	0	14	1	10	9	6	2	11	9	10	4	58	24
ENSG00000227014.6	38.9682	-1.26879	0.680907	4.27847e-05	0.00542466	FKBP14-AS1	32	24	26	11	21	11	7	14	15	50	25	39	41	30	24	68	42	45	47	42	57	54	35	0	38	48	42	78	24	49	45	29	39	45	24	39
ENSG00000134762.17	357.737	2.25132	1.28714	4.58005e-05	0.00564661	DSC3	196	289	159	151	478	217	5383	4649	836	84	330	450	162	217	686	346	345	210	61	67	216	110	243	0	161	106	170	69	35	30	70	105	113	218	305	85
ENSG00000006555.11	15.4506	2.83421	1.65929	4.8853e-05	0.00577401	TTC22	39	9	6	3	12	25	221	222.999	4	29	5	8	5	4	4	4	5	9	7	14	1	7	15	0	9	9	4	0	3	0	0	3	4	3	10	12
ENSG00000196754.13	32.5784	3.04124	1.85502	5.15146e-05	0.00598723	S100A2	103	4	14	32	12.001	20	1506	517	119.001	2	7	21	13	7	74	6	4	17	15	3	2	1	8.001	0	6	5	6	2	0	2	3	3	4	17	2	1
ENSG00000104371.5	41.3027	3.59889	2.83799	5.22377e-05	0.00603982	DKK4	82	5	1	0	8	5	296	856	19	0	2	11	46	12	145	1	0	10	0	2	3	0	5	0	1	1	0	0	1	1	2	6	0	2	2	0
ENSG00000231827.3	28.5116	-3.3261	2.25004	5.50978e-05	0.006273	RP11-216N14.5	0	66	10	8	1	0	0	7	15	0	7	2	3	2	0	130	7	95	3	10	49	104	15	0	21	57	19	42	16	17	86	23	18	23	1	6
ENSG00000226476.6	49.1253	-1.35731	0.802794	5.54933e-05	0.00628595	LINC01748	55.999	28.001	74.001	115	27.001	22.999	20	6	61.001	121	58	23.999	43	33	26.999	35	33	120	87.999	37.999	72	49.999	60	0	45.001	49.001	15.999	28	13	33.001	71	58	48	47.001	50	38
ENSG00000137747.16	31.392	2.52376	1.53701	5.67867e-05	0.00636781	TMPRSS13	51	9	7	5	21	20	499	266	52	7	11	88	3	15	60	6	11	8	22	20	9	10	33	0	9	16	28	27	17	23	18	26	21	19	19	26
ENSG00000263244.2	490.896	8.35658	11.684	6.77825e-05	0.00727195	RP11-473I1.9	0	0	0	1712.5	0	0	1384.93	1007.71	0	0	0	0	0	0	0	0	0	0	0	1934.38	0	0	1383.31	0	0	0	0	0	1387.85	2264.37	1134.92	1936.92	1651.51	0	0	0
ENSG00000121552.4	17.7801	3.1857	2.82019	7.58405e-05	0.00798293	CSTA	6	0	2	4	1	10	282	391	1	0	2	12	3	6	29	3	0	3	0	0	0	0	5	0	1	0	0	0	0	0	0	1	0	0	1	1
ENSG00000171401.15	915.721	3.28289	4.40254	7.75478e-05	0.00808635	KRT13	581.999	0	4	175	96	599.999	54652	24478	820	0	104	1519	5	31	820	0	0	20	1	0	0	0	67	0	2	17	0	0	2	0	0	0	16	0	1	6
ENSG00000168267.7	35.4281	-2.78721	2.00313	8.07668e-05	0.00830558	PTF1A	22	38	34	1	6	11	3	1	24	39	35	3	8	0	2	346	7	199	1	9	11	34	11	0	31	145	3	10	9	26	29	26	32	64	16	3
ENSG00000135638.14	34.0937	-2.81608	2.05258	8.18839e-05	0.00838183	EMX1	1	2	13	4	5	6	0	3	2	1	4	5	37	8	334	18.001	5	171	322	31	14	14	39.999	0	5	14	6	28	2	0	29	3	31	25	17	9
ENSG00000161940.11	30.677	-2.25493	1.5567	8.37396e-05	0.00845542	BCL6B	11	5	5	9	11	5	9	7	3	18	7	22	30	11	41	29	20	202	167	8	49	13	28	0	20	19	8	6	9	7	23	42	15	22	5	18
ENSG00000149564.12	34.5748	-1.82036	1.26054	8.56482e-05	0.00860919	ESAM	15	15	15	6	21	16	23	10	18.001	14	18	13	8	11	44.001	42.001	31	240	182	4	30	36.001	22	0	24.001	32	25	15	14	15	74	50	31	17	13	16
ENSG00000255398.3	4.41085	2.92449	2.33318	8.79128e-05	0.00875792	HCAR3	11.671	0	0	2.511	5.116	4	33.141	71.685	2	0	2	1.019	2	4.831	6	1	0	1.268	1	1	1	2	3	0	1	6.122	1	1	1	1	0	0	1	1	0	2
ENSG00000125810.10	120.383	-2.02283	1.42443	9.00348e-05	0.00888994	CD93	64	132	48	50	90	34	28	11	80	49	179	40	34	81	268	32	112	823	638	102	43	65	124	0	85	32	77	62	41	16	141	154	44	77	186	125
ENSG00000081277.13	458.362	2.90994	2.59	9.6295e-05	0.00937955	PKP1	85	0	27	134	38	105	18523	10842	1203	6	36	563	86	153	724	36	2	111	117	8	34	3	39	0	28	12	7	13	4	7	4	10	6	233	0	10
ENSG00000229618.3	9.27409	-2.8555	2.62178	0.000101897	0.00984339	AC011288.2	0	0	8	3	1	0	0	0	7	1	6	3	2	3	1	19	4	26	7	5	12	24	22	0	8	7	1	4	1	5	14	15	12	8	0	5
ENSG00000135100.19	113.503	-1.07713	0.691482	0.000104526	0.00997229	HNF1A	39	40	46	22	76	48	37	10	56	91	45	101	274	180	149	146	187	94	213	77	218	148	190	0	127	77	154	76	83	56	273	125	117	129	100	69
ENSG00000134955.12	22.6915	1.20586	0.845244	0.000111073	0.0104143	SLC37A2	13	14	17	18	23	27	178.001	116	19	19	31.001	16	25	19	20	31	14	24	16	16	25	10	19	0	15	13	12	19	9	24	16	12	10	10	14	20
ENSG00000161249.21	76.7906	2.07724	1.59435	0.000115013	0.0106059	DMKN	233	18	62	22	57	73.001	680.001	792.004	124	26.001	28	110.999	89.999	21	228	26.998	18	67	28.001	17.999	24	26.999	120.002	0	21.999	18.001	23.001	19	7	8	9	41	23	22.001	16.999	25
ENSG00000177494.6	23.7369	2.69403	2.98674	0.000115018	0.0106059	ZBED2	1	0	1	4	0	6	498	402	29	1	5	30	13	3	229	0	3	1	0	1	3	0	2	0	0	0	2	0	3	0	0	0	0	0	0	1
ENSG00000161640.15	12.2488	-2.60617	2.30951	0.000122127	0.0111235	SIGLEC11	9	0	2	20	0	6	2	0	3	1	5	7	17	36	10	4	3	12	118	2	15	2	3	0	8	5	3	2	2	1	2	4	1	17	0	2
ENSG00000134755.18	918.042	1.72673	1.38015	0.000134652	0.0119712	DSC2	996	456	318	236	885	845	16093	8520	1896	453	457	1505	659	453	1964	750	569	470	386	227	447	330	745.001	0	527	288	468	229	201	134.001	283	307	319	401	744	434
ENSG00000065618.21	436.932	2.54322	2.51742	0.000137235	0.0119991	COL17A1	241	4	2	73	372	714.999	4963	5526	1592	6	61	1731	95	45	5332	9	9	158	7	9	6	4	476.999	0	69.999	41	7	4	7	2	3	39	11	40	15	2
ENSG00000144452.15	68.2042	1.83823	1.49716	0.000140072	0.0121137	ABCA12	64	24	20	12	23	13	506	922	22	14	44	47	38	26	39	82	17	36	22	46	49	65	49	0	27	129	29	35	17	60	24	54	44	25	19	30
ENSG00000169427.8	355.534	-1.10545	0.806603	0.000140598	0.0121137	KCNK9	120	77	88	62	143	34	43	21	183	265	138	266.999	258	137	204	211.999	515	357.001	421.001	619	339	475	294	0	209	584.001	429	1133	387	685	410	376.001	700.001	487	365	528.999
ENSG00000166763.8	17.8209	-1.77071	1.45612	0.000145288	0.0124219	STRCP1	4.692	26.598	4.835	2.297	7.711	0	9.679	0	4.634	4.98	1.423	16.782	18.332	12.016	30.606	22.918	18.533	13.352	41.585	24.403	13.338	26	20.057	0	15.813	32.784	47.04	7.407	18.009	14.709	36.13	20.124	27.869	29.636	11.514	17.229
ENSG00000125637.16	133.281	1.0998	0.825996	0.00015278	0.0128652	PSD4	374	73.999	120	157	110.001	229	763	505	266	127.999	156	202.999	87	106.999	250	71	95	90.001	109	64.001	72	55	130.999	0	102.001	80	57	70.001	86	76.999	75	63.001	81	60	88	80
ENSG00000170006.12	58.118	1.68274	1.40867	0.000154833	0.0129404	TMEM154	74	53	49	43	51	50	303	370	54	92	83	50	44	50	54	30	24	29	22	12	23	21	26	0	40	31	25	30	27	6	22	18	21	29	38	21
ENSG00000189280.3	16.0074	2.21222	3.56249	0.000156325	0.0129803	GJB5	2	0	1	0	0	17	473	309	43	0	1	29	3	1	59	0	0	0	0	0	0	0	5	0	1	0	1	0	0	0	0	0	2	0	0	0
ENSG00000162641.20	129.638	-1.04903	0.800018	0.000171027	0.0138278	AKNAD1	95	155.001	106	192	20	41	31.999	64.999	46	12	35	164	62	165.999	89	362	118.001	292.001	226.999	136	254.999	295.999	85.999	0	69.001	201	113.001	247	102	56.999	245	137.999	103	113	39	94
ENSG00000111405.9	11.8783	2.02686	1.82764	0.000171991	0.0138555	ENDOU	10	2	21	8	1	11	259	190	11	3	13	7	9	3	8	2	3	2	12	3	7	5	5	0	1	5	4	1	3	1	3	2	4	0	3	7
ENSG00000169583.13	11.0172	2.22896	2.15237	0.000173735	0.0138957	CLIC3	3	1	1	1	10	2	292	228	8	1	3	4	1	9	20	0	3	9	1	1	1	1	6	0	3	2	14	0	2	1	0	2	1	3	0	4
ENSG00000171346.16	245.188	2.12219	2.8754	0.000188163	0.0148895	KRT15	103	0	4	34	32	142	8814	5936	172	0	105	602	21	21	479.001	1	0	25	2	2	5	0	72	0	11	10	1	0	1	0	2	7	0	3	2	0
ENSG00000136155.17	32.4746	2.15892	2.43494	0.000202254	0.0155631	SCEL	51	1	0	12	18	4	1360	606.999	101.999	2	3	92	6	6	132	0	1	14	3	4	0	5	13.999	0	6	6	1	0	3	2	0	6	6	2	4	1
ENSG00000137975.8	84.9186	2.01193	2.82188	0.000209293	0.0160127	CLCA2	41	0	22	24	5	78	2012	2033	108	0	10	89	1	6	237	0	0	15	4	3	0	1	7	0	4	3	0	0	0	0	2	0	1	2	0	1
ENSG00000170426.2	7.94931	1.63788	1.53568	0.00021174	0.0160713	SDR9C7	6	4	13	7	8	2	81	71	9	3	10	1	4	2	1	0	4	1	8	5	5	3	8	0	5	7	4	1	4	3	9	4	15	9	13	8
ENSG00000172548.15	11.2645	1.80399	1.75119	0.000218115	0.0162241	NIPAL4	9	8	7	2	9	16	56	133	12	12	15	3	11	15	26	4	2	4	8	0	8	5	12	0	0	3	6	1	6	1	2	1	4	11	4	4
ENSG00000112280.18	1544.82	1.18338	1.06093	0.000222294	0.0164255	COL9A1	3835	845	1995	902.999	1001	2429	965.001	13649	1413	1394	1167	1690	1834	1989	3543	977.999	524	1198	1736	493.999	562.001	849	1113	0	1603	832	1158	262.999	842.999	95	637	1237	854.001	1029	477	582.999
ENSG00000089356.19	22.2956	1.85229	2.97545	0.00022554	0.0165556	FXYD3	60	0	0	3	5	18	933	299.83	166.999	1	2	45.001	5	2	82	0	0	1	0	0	0	1	13	0	5	3	1	1	1	25	1	4	2	0	0	0
ENSG00000160678.12	89.0421	2.01497	2.25751	0.000232867	0.0170375	S100A1	606	5	39	94.001	6	16	20	680	7	3	14	21.001	4	8	53	8	8	16.001	29	2	23	1	13	0	14	9	9	2	11	61	9	3	11	39	2	6
ENSG00000183347.15	75.798	1.89298	1.9776	0.000238592	0.0172863	GBP6	110	3	36	71	42	94	2240	988	343	1	25	120	20	16	346	3	2	61	15	8	30	11	29	0	20	7	11	3	14	3	16	10	11	9	4	10
ENSG00000039068.20	648.426	1.8485	1.99198	0.000256224	0.0180938	CDH1	3917	311	113	157	903	487	14056	5471	2109	256	321	1632	134	166	1887	32	100.999	253	88	167	29	71	1243	0	121	53	43	83	32	642	56	440	76	96	137	254
ENSG00000220575.8	75.9157	-1.29535	1.26	0.000258681	0.0182097	HTR5A-AS1	31	10	18	37	33	20	32	2	24	12	19	99	166	101	64	263	120	14	127	91	189	90	55	0	66	25	50	12	12	161	35	76	119	59	155	189
ENSG00000111305.19	26.8492	-1.18535	1.18556	0.0002931	0.0199406	GSG1	9	38	14	26	11	21	7	1	14	9	14	17.001	15	47	22	36.999	38	28	134	20	39	37	30	0	6	25	30	23.001	13	6	115	12.999	16	26	23	7
ENSG00000175591.12	21.1525	1.71195	1.99559	0.000310628	0.0205434	P2RY2	36	15	21	19	10	7	503.342	264.839	17	6	6	29	10	0	32	7	1	11	5	6	0	6	18	0	1	12	3	6	0	0	21.995	6	20	3	8	2
ENSG00000172000.7	35.4278	-1.52153	1.6611	0.000312538	0.0205434	ZNF556	14	7	47	109	15	23	7	2	13	15	16	20	45	85	45	18	8	77	172	10	14	9	3	0	25	14	11	20	15	23	13	10	6	175	18	10
ENSG00000184574.10	11.9566	1.32926	1.42837	0.000326696	0.0211393	LPAR5	10	2	10	6	8	2	91	118	14	25	5	17	9	7	16	4	6	6	7	11	14	7	5	0	13	2	2	12	2	9	5	5	4	9	6	18
ENSG00000069812.11	58.4321	1.2745	1.36533	0.00033194	0.0211635	HES2	24	95	22	30	28	44	945.001	424	180.001	9	24	78	33	22	147	22	32	26	17	37	34	45	33	0	8	28	35	33	51	38	97	46	31	69	40	16
ENSG00000132698.15	88.4636	1.66755	2.03692	0.000337019	0.0214027	RAB25	514	8	13	42	107.999	72.999	1847	962	254	6	13	285.999	40	22	376	6	4	32	3	8	8	9	251	0	20	16	11	5	9	6	3	80	8	8	6	19
ENSG00000096696.15	2484.53	1.42936	1.65275	0.000366251	0.0225148	DSP	7117	221	1006	794	2031	1580	58130	31163	5591	262	2862	3114	937	1189	5831	717	560	1989	943	379	1114	375	2789	0	1258	421	268.001	101	705	55	1047	1390	952	640	634	1101
ENSG00000231881.2	60.2973	-1.0858	1.17273	0.000375463	0.0227058	RP5-1120P11.3	7	11	26	27	13	18	4	7	9	12	1	86	116	98	65	46	28	69	287	47	99	45	85	0	49	46	104	38	14	27	79	45	49	278	36	58
ENSG00000178372.8	4.65979	2.41744	6.97467	0.000382347	0.0229336	CALML5	3	0	0	0	0	0	273	107	4	0	2	0	0	0	0	0	0	0	0	0	0	0	0	0	0	0	0	0	0	0	0	0	0	0	0	0
ENSG00000226564.1	9.04366	1.01545	1.12816	0.000422609	0.0246872	FTH1P20	10.332	14.297	21.996	17.726	41.733	12.224	0	6.571	34.975	24.867	33.318	5.31	4.84	13.103	6.75	5.145	4.046	3.262	1.451	4.005	5.236	3.134	9.437	0	9.765	4.224	3.065	1.075	6.5	2.022	5.379	0	2.026	0	3.391	6.292
ENSG00000171540.8	2040.8	-1.49744	2.16576	0.000426089	0.0248255	OTP	3838	1753	179	38	127	67	31	3	78	18914	740	172	4236	154	1989	249	339	689	10998	76	455	1597	7795	0	1194	8067	2804	57	131	66	113	68	111	5334	2934	32
ENSG00000136695.15	12.9194	1.18816	2.7083	0.000439888	0.0254303	IL36RN	8	0	0	1	4	15	364	272	22	0	0	21	0	2	28	0	0	0	0	0	0	0	18	0	2	1	0	0	0	0	0	1	1	0	0	0
ENSG00000285976.2	460.792	-1.27356	1.5646	0.000447991	0.0257653	RP5-1148A21.4	112.698	607.803	497.52	371.573	111.487	112.936	83.584	18.907	157.629	54.834	331.344	914.248	1030.27	523.124	474.966	276.785	810.312	2510.94	9.476	481.642	26.179	269.482	72.561	0	58.32	991.252	579.761	1607.29	501.511	181.638	784.486	382.751	25.428	354.579	142.718	227.62
ENSG00000066056.14	35.8761	-1.15958	1.3889	0.000453217	0.0259322	TIE1	31	38	17	4	23	21	4	1	16	17	37	29	15	11	54	10	50	197	155	3	22	43	71	0	22	14	26	33	28	4	18	53	22	29	33	15
ENSG00000206075.14	76.3068	1.21462	2.3132	0.000518723	0.0283015	SERPINB5	36	0	0	12	21	65	3584	1576	382	1	7	157	39	3	282	1	0	16	0	0	2	0	40	0	7	4	1	2	0	0	2	1	1	0	0	0
ENSG00000213402.3	17.3029	-1.25839	2.25501	0.000521015	0.0283572	PTPRCAP	18.957	16.043	35.988	0	0	0	21.022	0	15.186	22.89	30.508	0	17.099	19.014	16.84	0	23.64	0	50.66	20.977	25.458	8.855	22.368	0	0	0	31.091	15.92	6.055	10.892	51.175	22.417	28.523	35.58	0	25.354
ENSG00000261857.7	16.7422	1.26637	2.21373	0.00053158	0.028788	MIA	238.789	2	7.878	4.891	2	0	13.301	194.508	2	0	0	43.941	5.835	2	34.372	1.772	0	1	1	8.603	3.727	0	6	0	6.609	0	1	1	1	24.582	1	1	0	5.625	7.765	0
ENSG00000104892.17	34.6049	1.08694	1.42105	0.000567466	0.0301389	KLC3	34	5	8	13	14	25	594.999	415	100	6	3	57.001	31	26	83	19	5	19	34	7	15	20	24	0	20	14.001	22	17	1	11	12	15	7	19	4	26
ENSG00000188112.9	57.1945	1.18066	1.67229	0.00060431	0.0313609	C6orf132	152	15	8	13	51	65	1921	593	202	14	14	110	31	19	190	18	14	29	6	5	8	14	70	0	18	7	18	4	8	3	10	13	6	6	3	1
ENSG00000168143.9	44.0468	1.21593	1.84649	0.000621021	0.0320103	FAM83B	67	4	4	10	25	20	1068	720	119	6	23	114	14	10	153	4	7	21	16	4	1	0	27	0	9	10	2	0	4	0	11	8	0	3	1	0
ENSG00000225217.1	4.60702	1.20836	1.81392	0.000622561	0.0320103	HSPA7	9.097	20.026	0	4.582	12.894	28.509	22.097	22.631	8.452	21.364	8.719	0	1.047	3.546	3.251	1.155	1.073	1.072	1.373	0	0	0	3.725	0	0	0	0	1.085	0	0	0	2.341	4.242	1.122	0	0
ENSG00000082074.19	4.25209	1.20165	1.99825	0.00063271	0.0323224	FYB1	10	1	1	3	3	8	2	4	3	0	6	0	4	2	2	0	0	1	0	1	6	0	12	0	1	3	3	2	9	1	10	3	2	2	0	2
ENSG00000103067.14	41.2631	1.10509	1.73427	0.000725731	0.0358289	ESRP2	141	2	7	6	46	24	1021	686.001	82	4	4	85	31	11	105	6	1	19	10	5	4	3	52	0	0	12	4	1	4	3	1	12	7	5	6	5

## Sheet: F) n-3 LCPUFA_H vs L_VitD_H
Gene_ID	baseMean	log2FoldChange	lfcSE	pvalue	padj	gene_name	DEFEND.BILX_2.HH_1	DEFEND.BILX_2.HH_2	DEFEND.BILX_2.HH_3	DEFEND.BILX_2.HH_4	DEFEND.BILX_2.HL_1	DEFEND.BILX_2.HL_2	DEFEND.BILX_2.HL_3	DEFEND.BILX_2.HL_4	DEFEND.BILX_2.HN_2	DEFEND.BILX_2.HN_3	DEFEND.BILX_2.HN_4	DEFEND.BILX_2.LH_1	DEFEND.BILX_2.LH_2	DEFEND.BILX_2.LH_3	DEFEND.BILX_2.LH_4	DEFEND.BILX_2.LL_1	DEFEND.BILX_2.LL_2	DEFEND.BILX_2.LL_3	DEFEND.BILX_2.LL_4	DEFEND.BILX_2.LN_1	DEFEND.BILX_2.LN_2	DEFEND.BILX_2.LN_3	DEFEND.BILX_2.LN_4	DEFEND.BILX_2.NEG	DEFEND.BILX_2.NH_1	DEFEND.BILX_2.NH_2	DEFEND.BILX_2.NH_3	DEFEND.BILX_2.NH_4	DEFEND.BILX_2.NL_1	DEFEND.BILX_2.NL_2	DEFEND.BILX_2.NL_3	DEFEND.BILX_2.NL_4	DEFEND.BILX_2.NN_1	DEFEND.BILX_2.NN_2	DEFEND.BILX_2.NN_3	DEFEND.BILX_2.NN_4
ENSG00000110090.13	2004.86	3.0901	0.236968	6.66101e-40	1.41007e-35	CPT1A	8039	4984	5992	4252	4824	5622	5666	6178	5644	7686	7055	530	546	749	690	457	510	688.999	669	499	477	587	747	2	516	535	395	319	492	262	566	370	432	336	447	404
ENSG00000167772.12	2507.85	2.48664	0.24024	3.45364e-26	3.6555e-22	ANGPTL4	7568	5568	8234	5701	8883	5322	5287	3944	8695	7796	9117	921	1253	1180	1116	581	807.001	631.001	1107	1181	784.999	845	821	0	710.999	561.001	662	470.001	505.001	531.999	1067	526	891.001	991	692	1272
ENSG00000140961.14	204.871	1.93881	0.249388	9.19745e-18	3.89402e-14	OSGIN1	529	389	426	365	479	362	394	252	521	880	626	81	128	59	132	123	123	79	131	111	98	136	156	0	87	64	114	86	47	98	98	110	74	106	118	115
ENSG00000178537.10	656.05	1.15259	0.157095	2.96726e-15	1.0469e-11	SLC25A20	1316	1077	1126	1012	1133	1074	954	834	1447	1462	1292	460	446	544	520	438	547	482	516	459	439	536	465	0	432	432	459	396	495	255	489.001	371.999	375	447	675	395
ENSG00000087086.15	40507.3	1.31278	0.197637	9.04922e-14	2.73661e-10	FTL	91672	50500	108849	98076.4	91753	78635	65465	56630	114578	74035	81361.9	29310.3	32459	24710	37876.7	25111	26486.3	23844	36026.9	20906	31103	22942	28769.3	13	23401.1	21100.3	20274	20206.3	16101	15012	25066	22163	19723	23412	18952	24525.9
ENSG00000173110.8	455.556	3.81518	0.575238	2.58332e-13	6.83579e-10	HSPA6	732.903	2512.97	180	356.418	1439.11	3742.49	2327.9	2305.37	1015.55	1568.64	1128.28	42	67.953	40.454	53.749	22.845	32.927	47.928	50.627	46	51	34	82.275	0	46	29	64	29.915	16	46	26	87.659	45.758	43.878	14	73
ENSG00000265972.6	23518.3	-1.20708	0.184912	5.27076e-13	1.11577e-09	TXNIP	18758	12566	14092	14146	15284	15753	11550	9978	16775	12995	13097	31423	29024	30897	53610	32077	25743	27180	34063	19569	32886	24310	27440	36	27196	28530	24259	21413	18783	16971	30807	21539	22574	29597	18369	25671
ENSG00000171509.16	45.0119	-2.72653	0.420836	3.90953e-12	7.52372e-09	RXFP1	9	26	17	8	13	14	14	2	17	27	16	59	165	121.999	66	37	33	32	95	27	49.001	33	43	0	62.999	67	65	61	46	57.001	39	31	29	40.999	47.001	45
ENSG00000181019.13	2802.46	2.31408	0.372262	4.84938e-12	8.5547e-09	NQO1	10899	3934	8904	7531	6998	8957	6621	5687	10342	6660	12134	739	1652	1194	951	974.001	708.001	767	1154	744	1699	789.999	1527	6	747	446.001	307	467.999	1296	656	1179	868	818.001	477.999	639	764.001
ENSG00000087842.11	610.744	1.07522	0.170273	6.58328e-12	1.07201e-08	PIR	1149	1137	1272	1092	1276	956	1027	779	1344	1463	1372	360	543	585.999	522	567	444	358.999	462	286	436	466.999	455	0	381	265	342	347	322	335	479	294	286	402	447	294
ENSG00000226608.3	29.868	1.55818	0.315688	6.44638e-10	6.57298e-07	FTLP3	88.029	50.004	90.033	63.592	74.006	39.007	56.012	44.006	86.02	56.025	83.059	18.724	20.006	11.002	30.347	17.01	22.675	24.01	24.145	16.041	21.007	13.002	22.66	0	16.862	11.65	16	10.704	11	12	15.004	16.014	12	11.006	10.009	13.059
ENSG00000141526.18	10401.4	-1.03633	0.18553	6.52051e-10	6.57298e-07	SLC16A3	6780	7184	7599	4926	8590	6970	7405	3750	8986	6974	3684	12631	15254	14320	13395	14358	12128	11009	13703	10094	13833	11801	12101	4	9912	11452	13608	11689	7387	9938	14173	10484	9625	12200	9645	11185
ENSG00000271121.2	49.0563	22.8703	3.88626	1.17271e-09	1.12842e-06	NUDT4P2	0	0	148.542	0	0	0	108.084	103.401	0	0	0	0	0	0	0	0	0	0	0	96.301	0	0	124.605	0	120.376	0	55.938	0	99.588	82.075	114.044	72.799	109.933	0	0	91.664
ENSG00000220008.3	221.147	-1.26945	0.248631	1.34974e-09	1.24229e-06	LINGO3	112	108	99	67	143	73	82	38	123	102	71	246	299	257	219	209	251	194	322	276	241	300	191	0	187	235	263	295	237	390	319	290	240	293	298	346
ENSG00000004799.8	511.276	1.99902	0.408999	1.42602e-09	1.25781e-06	PDK4	1589	1039	1819	843	1687	1302	1032	654	1853	1511	1643	275	231	292	336	151	255	160	218	115	129	233	243	0	233	117	135	123	168	20	158	139	215	149	292	245
ENSG00000152256.14	11338.5	-1.04517	0.195891	2.29782e-09	1.87086e-06	PDK1	6509	6414	6595	6128	8745	5797	5336	3109	7186	8735	4369	12748	14765	12739	10854	15870	12510	11815	15000	11028	15213	14489	13406	5	11840	15335	15558	13663	7539	12393	14595	12152	11250	13806	10186	13339
ENSG00000234474.3	8.58382	-17.4172	3.02376	2.71844e-09	2.05524e-06	MIR3663HG	0	0	0	0	0	0	0	0	0	145	0	7	25.001	8	11	0	0	2	11	0	0	0	12	0	12	23	0	0	0	0	0	0	0	18	5	0
ENSG00000171658.8	16.6337	3.43768	0.66929	3.16006e-09	2.30674e-06	NMRAL2P	89	16	40.999	63.999	48	61	38	29	72.999	23	72	5	4	3	4	2	2	2	3	1	4	0	2	0	1	3	0	0	2	1	4	4	4	0	0	3
ENSG00000248485.2	755.459	-1.61095	0.376991	1.58452e-08	9.85857e-06	PCP4L1	278	256	362	288	386	249	859	338	453	555	321	755	1452	699	1255	1303	794	903	1280	416	949	1097	737	0	1038	1687	977	767	464	957	1139	534	658	1183	446	545
ENSG00000099194.6	64497.7	-1.18029	0.254902	2.44375e-08	1.39815e-05	SCD	39573	42931	41217	29145	45292	38360.9	34302	31870	42493	67040	39236	57606	85764	162497	84025	86029	63882	54533	88988	39300	64566	62978	67974	6	60036	81307	82834	114160	74947	52077	92061	55812	47362	77631	66311	50167
ENSG00000117394.24	32217.6	-1.74652	0.429932	3.80152e-08	2.06344e-05	SLC2A1	16432	14766	20085	13504	20970	15635	49605	29774	20408	32519	8188	34502	64510	36530	48140	41456	25032	30771	53299	28197	36481	29566	42200	1	26836	33762	35770	30448	20342	35260	43280	28157	21704	39660	24574	30810
ENSG00000065833.9	1019.97	1.35086	0.321747	5.10148e-08	2.69983e-05	ME1	2091	1666	2555	1800	3183	1453	2245	1097	3681	1836	2510	544	691	695	705	446	797	525	623	580	569	656	989	0	611	468	556	464	673	231	931	593	453	436	559	477
ENSG00000105650.22	277.196	-2.07659	0.511277	6.18735e-08	3.19463e-05	PDE4C	44.029	88.745	203.939	104.449	85.228	26.775	160.169	12.854	69.775	42.902	12.099	156.747	758.404	796.939	673.752	648.569	163.956	673.434	888.283	268.822	252.64	160.498	626.846	0	168.103	495.421	263.434	346.196	334.33	374.522	596.37	465.852	628.452	187.203	101.523	387.436
ENSG00000108932.12	37.6464	2.19866	0.565999	1.36035e-07	6.54481e-05	SLC16A6	136	69	82.999	51	99	52	57	49	82	144	111	16	16	19	11	14	17	7	26	9	33	11	18	0	10	9	17	15	23	66	24	15	11	10	5	18
ENSG00000265907.2	37.9717	-2.96131	0.74032	1.52554e-07	6.87109e-05	RP11-737O24.2	7	7	13	8	18	12	39	46	11	7	9	115	42	28	157	23	22	27	56	44	12	37	26	0	36	29	38	45	25	83	14	24	29	90	35	52
ENSG00000135100.19	113.503	-1.98151	0.529026	1.55955e-07	6.87795e-05	HNF1A	39	40	46	22	76	48	37	10	56	91	45	101	274	180	149	146	187	94	213	77	218	148	190	0	127	77	154	76	83	56	273	125	117	129	100	69
ENSG00000282339.1	24.7059	20.2834	5.85148	1.61299e-07	6.96844e-05	LLNLF-176F2.1	125.034	0	0	0	0	0	64.661	30.56	0	0	0	0	0	0	0	0	0	0	0	29.952	0	0	57.572	0	0	0	0	0	59.583	89.574	36.913	44.9	65.588	0	0	101.557
ENSG00000109107.14	4825.66	-1.00372	0.2318	1.94302e-07	8.21166e-05	ALDOC	3125	2522	3231	2617	3469	2957	3047	2093	3194	3940	2338	5148	7220	6976	5884	7409	4707	4512	7346	4091	6985	4892	5145	0	4143	5041	6224	7885	3833	6169	7409	4325	3999	5618	3013	5217
ENSG00000182902.14	66.7174	1.87335	0.53089	2.78633e-07	0.000105328	SLC25A18	133	145	144	84	163	46	95	63	134	242	285	37	20	36	13	29	44	22	32	54	30	66	18.999	0	36	49	31	51	20.999	91	29	27	44	40	45	46.999
ENSG00000134240.12	15.8869	3.26708	1.03965	5.03726e-07	0.000177723	HMGCS2	90	39	37	45	136	16	88	50	79	43	23	4	3	1	2	4	2	1	1	2	1	0	5	0	4	0	3	0	0	0	0	0	6	1	2	16
ENSG00000181652.19	543.01	-1.18712	0.336139	9.04574e-07	0.000277521	ATG9B	341.001	263	264	346	397.001	295	294.999	141	353	391.998	245.999	535	812	622	514	614.001	384.001	370.999	1063	417.999	742.001	490	422	0	419	481.999	629.999	583	579.998	619.001	651	505	631.001	990	678	737.999
ENSG00000198074.10	31.7435	3.53205	2.09126	1.77171e-06	0.000487082	AKR1B10	452	4	96	83	33	63	197.81	159	183.919	30	87	7	0	0	4	3	0	3	0	2	5.462	1	15	0	2	0	0	0	1	0	0	3	1	5	0	4
ENSG00000100344.11	903.685	-1.01412	0.300139	2.40814e-06	0.000621682	PNPLA3	646.001	493	557	388.003	677	607.005	610.021	502	599.005	358.007	537	752.056	952.05	1909	1101.04	981	1030	744	978.999	571	874.001	1093.02	931	0	851.999	1190	1321	2300	1187.04	753.001	1330	926	886.999	901	647	761
ENSG00000100292.18	584.024	1.47259	0.543084	2.80666e-06	0.000715834	HMOX1	1809	514	1499	1148	1389	1555	1610	2283	1297	1044	2810	267	215	348	436	185	204.999	278.001	674.999	167	314	151.001	232.999	0	201	212	186.999	96	139	151	201.001	170	137.001	254.999	65	134
ENSG00000116014.10	165.011	-1.53113	0.576626	2.92875e-06	0.000729397	KISS1R	85	51	62	91	105	69	75	87	101	92	21	134	457	198	240	189	153	168	308	116	233	197	252	0	116	154	226	121	76	255	263	206	193	216	97	130
ENSG00000180818.5	32.0518	-8.94337	7.48439	3.03467e-06	0.000738401	HOXC10	0	0	0	0	0	1	699	0	0	321	0	1	8	0	1	4	0	9	0	119	264.999	10	0	0	0	1	0	0	0	42	0	1	1	0	0	531
ENSG00000253797.2	162.791	10.7761	11.7805	5.14842e-06	0.00114723	UTP14C	0	0	915.858	0	0	0	721.708	410.492	0	0	0	0	0	0	0	0	0	0	693.015	304.302	0	548.932	0	0	0	0	0	0	287.176	592.117	0	436.314	419.371	0	545.872	0
ENSG00000130950.14	32.1138	-1.24495	0.473717	5.22389e-06	0.00115192	NUTM2F	24.16	13	18.716	11.365	16	10.566	25	8.051	25.442	39.566	8.599	63.961	52.776	42.109	49.235	16.612	31.376	30.408	31.331	18	20.412	42.293	59.689	0	55.675	40.063	47.888	46.589	23.185	42.989	25.041	39.187	32.213	43.14	29.822	26.756
ENSG00000197406.7	774.95	-1.53603	0.758288	9.73435e-06	0.00198141	DIO3	403	302	576	401	325	773	249	200	395	454	283	2341	834	1017	3551	617	449	1747	1363	310	482	806	685	0	998	1697	566	493	419	206	634	572	935	1110	467	288
ENSG00000263244.2	490.896	5.91675	10.3551	1.46784e-05	0.00270305	RP11-473I1.9	0	0	0	1712.5	0	0	1384.93	1007.71	0	0	0	0	0	0	0	0	0	0	0	1934.38	0	0	1383.31	0	0	0	0	0	1387.85	2264.37	1134.92	1936.92	1651.51	0	0	0
ENSG00000104412.8	2142.35	1.12359	0.509239	1.46842e-05	0.00270305	EMC2	2541	2462	2817	1966	3189	2487	2464	1326	2718	2285	3544	2063	2072	2190	1995	2449	1892	1590	1779	1663	1521	2346	1624	0	2309	1377	1564	1580	1752	851	1548	1527	1286	1748	3319	1444
ENSG00000240990.10	6.44976	3.84227	6.4783	1.5237e-05	0.00277004	HOXA11-AS	0	0	1	0	0	0	66	0	3	29	0	0	0	0	0	0	0	7	0	42	35	3	1	0	0	0	0	0	0	1	0	0	0	0	0	122
ENSG00000198417.7	7.36348	1.88038	1.81849	1.63881e-05	0.002891	MT1F	16	55	11	17	18	10	14	0	11	21	11	2	0	0	2	3	2	7	3	8	4	5	3	0	1	3	2	9	12	2	3	0	2	1	4	3
ENSG00000105376.5	175.125	-1.21886	0.615354	1.67852e-05	0.00293461	ICAM5	65	40	62	83	95	66	223	38	131	73	29	194	305	263	180	171	245	209	357	172.999	211	209	164	0	150	166	331	157	74	235	231	200	164.001	324.999	116	214
ENSG00000278996.1	22.6186	3.85451	8.79829	2.68152e-05	0.00415466	CH507-513H4.1	0	227.49	0	0	0	0	0	0	217.431	0	0	0	0	0	0	0	46.222	0	0	0	0	56	0	0	0	40.035	0	0	0	22.252	0	0	71.281	0	75.031	0
ENSG00000231170.7	13.4791	1.57904	1.58411	2.93509e-05	0.0043803	AC002451.3	27	27	21	13	21	18	21	12	20	29	20	3	4	6	4	3	8	15	3	5	0	6	5	0	3	2	5	6	3	0	3	3	1	5	21	6
ENSG00000214076.3	24.9085	-2.9586	6.8698	3.22149e-05	0.00459289	CPSF1P1	0	0	0	0	0	0	0	29.443	0	0	0	127.852	0	0	0	0	0	0	78.449	53.692	0	0	90.578	0	98.144	0	59.339	0	0	85.245	0	37.271	81.107	0	0	47.669
ENSG00000099958.15	317.176	-1.05594	0.596484	3.34714e-05	0.00466156	DERL3	164.999	149	144	214.001	205	179	151	183	179	179.998	128	227.999	632	969.999	430.999	299	295.001	253.999	858	138	354	228	373	0	344.001	312.999	463.999	239	277.001	109	475.001	334	245.999	698	397.001	202
ENSG00000286231.1	64.5237	1.08778	2.80628	4.08283e-05	0.00527009	RP11-295M18.8	185.896	207.186	0	0	0	139.856	103.817	82.743	0	220.564	139.555	0	0	0	0	85.287	123.492	116.794	0	38.562	0	0	96.759	0	69.615	0	92.54	48.115	67.45	31.175	86.226	53.79	70.247	69.688	92.536	46.908
ENSG00000135638.14	34.0937	-1.2682	1.63605	4.28731e-05	0.00546736	EMX1	1	2	13	4	5	6	0	3	2	1	4	5	37	8	334	18.001	5	171	322	31	14	14	39.999	0	5	14	6	28	2	0	29	3	31	25	17	9
ENSG00000120937.9	10.2542	-1.22482	1.29902	6.16347e-05	0.00701476	NPPB	4	2	4	5	6	5	6	1	9	4	0	25	46	39	27	2	9	18	19	4	11	4	23	0	6	1	4	8	1	4	16	10	12	14	2	2

## Sheet: G) n-3 LCPUFA_L vs N_VitD_N
Gene_ID	baseMean	log2FoldChange	lfcSE	pvalue	padj	gene_name	DEFEND.BILX_2.HH_1	DEFEND.BILX_2.HH_2	DEFEND.BILX_2.HH_3	DEFEND.BILX_2.HH_4	DEFEND.BILX_2.HL_1	DEFEND.BILX_2.HL_2	DEFEND.BILX_2.HL_3	DEFEND.BILX_2.HL_4	DEFEND.BILX_2.HN_2	DEFEND.BILX_2.HN_3	DEFEND.BILX_2.HN_4	DEFEND.BILX_2.LH_1	DEFEND.BILX_2.LH_2	DEFEND.BILX_2.LH_3	DEFEND.BILX_2.LH_4	DEFEND.BILX_2.LL_1	DEFEND.BILX_2.LL_2	DEFEND.BILX_2.LL_3	DEFEND.BILX_2.LL_4	DEFEND.BILX_2.LN_1	DEFEND.BILX_2.LN_2	DEFEND.BILX_2.LN_3	DEFEND.BILX_2.LN_4	DEFEND.BILX_2.NEG	DEFEND.BILX_2.NH_1	DEFEND.BILX_2.NH_2	DEFEND.BILX_2.NH_3	DEFEND.BILX_2.NH_4	DEFEND.BILX_2.NL_1	DEFEND.BILX_2.NL_2	DEFEND.BILX_2.NL_3	DEFEND.BILX_2.NL_4	DEFEND.BILX_2.NN_1	DEFEND.BILX_2.NN_2	DEFEND.BILX_2.NN_3	DEFEND.BILX_2.NN_4
ENSG00000183148.7	56.9189	22.0707	2.42242	4.88585e-20	1.43004e-15	ANKRD20A2P	22.458	351.476	47.554	9.433	0	84.192	0	6.349	0	388.332	0	43.209	0	0	44.984	0	92.073	69.904	0	24.028	29.06	0	91.649	0	56.386	110.276	82.342	75.367	46.253	0	44.676	55.799	0	0	0	0
ENSG00000253117.5	80.9587	19.3787	2.63858	1.387e-13	2.02981e-09	OC90	2474.16	1	11.84	3	15	4	24.905	0	0	131.144	0	158.301	155.291	5.225	15	1.384	0	0	190.883	0	3	0	25.344	0	1	5.208	2	0	0	5	0	3	0	0	0	0
ENSG00000196826.7	47.1576	30.1932	4.52172	8.92122e-12	8.70384e-08	CTD-2192J16.17	0	0	0	0	0	74.356	0	137.028	0	143.607	444.211	0	36.033	0	0	47.507	0	0	0	173.496	0	0	0	0	0	0	78.561	141.763	241.076	0	47.59	0	0	0	0	0
ENSG00000203812.2	11.5142	-23.4209	11.2	9.31637e-07	0.00681702	H2AC18	0	0	0	0	0	75.381	25.303	36.784	0	0	0	0	0	0	0	0	0	0	0	0	0	0	0	0	0	48.387	0	0	0	0	0	0	99.507	0	0	0

## Sheet: H) n-3 LCPUFA_L vs N_VitD_L
Gene_ID	baseMean	log2FoldChange	lfcSE	pvalue	padj	gene_name	DEFEND.BILX_2.HH_1	DEFEND.BILX_2.HH_2	DEFEND.BILX_2.HH_3	DEFEND.BILX_2.HH_4	DEFEND.BILX_2.HL_1	DEFEND.BILX_2.HL_2	DEFEND.BILX_2.HL_3	DEFEND.BILX_2.HL_4	DEFEND.BILX_2.HN_2	DEFEND.BILX_2.HN_3	DEFEND.BILX_2.HN_4	DEFEND.BILX_2.LH_1	DEFEND.BILX_2.LH_2	DEFEND.BILX_2.LH_3	DEFEND.BILX_2.LH_4	DEFEND.BILX_2.LL_1	DEFEND.BILX_2.LL_2	DEFEND.BILX_2.LL_3	DEFEND.BILX_2.LL_4	DEFEND.BILX_2.LN_1	DEFEND.BILX_2.LN_2	DEFEND.BILX_2.LN_3	DEFEND.BILX_2.LN_4	DEFEND.BILX_2.NEG	DEFEND.BILX_2.NH_1	DEFEND.BILX_2.NH_2	DEFEND.BILX_2.NH_3	DEFEND.BILX_2.NH_4	DEFEND.BILX_2.NL_1	DEFEND.BILX_2.NL_2	DEFEND.BILX_2.NL_3	DEFEND.BILX_2.NL_4	DEFEND.BILX_2.NN_1	DEFEND.BILX_2.NN_2	DEFEND.BILX_2.NN_3	DEFEND.BILX_2.NN_4
[truncated: 105 more rows]

[truncated: 1 more sheets: I) n-3 LCPUFA_L vs N_VitD_H]
