# Supplementary material for: Effects of n-3 Long-Chain Polyunsaturated Fatty Acid and Vitamin D Supplementation on Transcriptional Profiles of Human Lung Organoids
Source: Metabolites. 2025 Oct 14;15(10):670. doi: 10.3390/metabo15100670 (PMC12566473; doi:10.3390/metabo15100670)
Supplement: Supplementary file 1 [file metabolites-15-00670-s001.zip › SupplementaryTable S3_Interaction_VitD_BILX.xlsx]

## Sheet: A) Vitamin D_H vs N_LCPUFA_N
Gene_ID	baseMean	log2FoldChange	lfcSE	pvalue	padj	gene_name	DEFEND.BILX_2.HH_1	DEFEND.BILX_2.HH_2	DEFEND.BILX_2.HH_3	DEFEND.BILX_2.HH_4	DEFEND.BILX_2.HL_1	DEFEND.BILX_2.HL_2	DEFEND.BILX_2.HL_3	DEFEND.BILX_2.HL_4	DEFEND.BILX_2.HN_2	DEFEND.BILX_2.HN_3	DEFEND.BILX_2.HN_4	DEFEND.BILX_2.LH_1	DEFEND.BILX_2.LH_2	DEFEND.BILX_2.LH_3	DEFEND.BILX_2.LH_4	DEFEND.BILX_2.LL_1	DEFEND.BILX_2.LL_2	DEFEND.BILX_2.LL_3	DEFEND.BILX_2.LL_4	DEFEND.BILX_2.LN_1	DEFEND.BILX_2.LN_2	DEFEND.BILX_2.LN_3	DEFEND.BILX_2.LN_4	DEFEND.BILX_2.NEG	DEFEND.BILX_2.NH_1	DEFEND.BILX_2.NH_2	DEFEND.BILX_2.NH_3	DEFEND.BILX_2.NH_4	DEFEND.BILX_2.NL_1	DEFEND.BILX_2.NL_2	DEFEND.BILX_2.NL_3	DEFEND.BILX_2.NL_4	DEFEND.BILX_2.NN_1	DEFEND.BILX_2.NN_2	DEFEND.BILX_2.NN_3	DEFEND.BILX_2.NN_4
ENSG00000253293.5	60.8339	-24.0938	2.49101	2.45482e-22	7.32763e-18	HOXA10	0	2	2	10	0	1	747.978	0	9	219	0	0	2	4	6	2	0	33	0	813.982	369	30	3	0	0	0	0	0	1	9	0	1	0	1	0	653
ENSG00000183148.7	56.9189	22.8122	2.42499	3.32681e-21	4.96526e-17	ANKRD20A2P	22.458	351.476	47.554	9.433	0	84.192	0	6.349	0	388.332	0	43.209	0	0	44.984	0	92.073	69.904	0	24.028	29.06	0	91.649	0	56.386	110.276	82.342	75.367	46.253	0	44.676	55.799	0	0	0	0
ENSG00000086548.9	8.92835	-17.9871	2.25585	1.18225e-15	1.17634e-11	CEACAM6	226	0	1	0	5	5	23	32	4	0	38	18	1	6	5	1	1	1	0	0	0	0	5	0	0	0	0	0	1	0	0	6	3	0	1	0
ENSG00000228630.5	12.9358	-22.9672	3.30195	2.26057e-12	1.60202e-08	HOTAIR	1	0	0	0	0	0	343	0	1	78	0	0	2	0	0	3	2	1	2	18	58	0	0	0	0	0	0	0	0	1	0	0	0	0	0	254.999
ENSG00000267520.2	70.6368	-23.1587	3.34164	2.68345e-12	1.60202e-08	RP11-373L24.1	0	0	188.773	171.337	0	0	255.168	72.389	0	153.279	0	0	0	0	208.301	0	123.314	129.154	0	137.437	0	0	95.14	0	0	0	0	0	142.197	186.349	87.185	161.806	104.859	97.537	0	186.3
ENSG00000273420.1	52.2051	-31.1376	4.55565	3.61395e-12	1.79794e-08	CTD-2540B15.13	0	0	0	0	0	0	86.756	131.341	0	0	0	0	0	0	0	0	0	0	0	146.273	0	0	149.186	0	0	0	0	0	96.438	149.349	61.839	121.982	69.783	0	0	242.373
ENSG00000078399.19	38.2149	-23.1202	3.38342	5.30506e-12	2.26223e-08	HOXA9	0	0	0	40	0	2	440.915	0	2	158	0	0	0	2	0	0	1	9	0	480.937	179	24	0	0	0	0	0	0	1	7	0	1	0	0	0	334
ENSG00000196826.7	47.1576	30.656	4.54758	7.09248e-12	2.64638e-08	CTD-2192J16.17	0	0	0	0	0	74.356	0	137.028	0	143.607	444.211	0	36.033	0	0	47.507	0	0	0	173.496	0	0	0	0	0	0	78.561	141.763	241.076	0	47.59	0	0	0	0	0
ENSG00000240990.10	6.44976	-21.4745	3.22405	1.85177e-11	6.14171e-08	HOXA11-AS	0	0	1	0	0	0	66	0	3	29	0	0	0	0	0	0	0	7	0	42	35	3	1	0	0	0	0	0	0	1	0	0	0	0	0	122
ENSG00000005073.6	35.0613	-23.4221	3.59215	4.4117e-11	1.22097e-07	HOXA11	0	0	1	0	0	0	452	0	9	97	0	0	1	0	4	0	0	49	0	269	266	24	1	0	0	0	0	0	0	0	0	1	0	0	0	510
ENSG00000253117.5	80.9587	17.5375	2.67831	4.4994e-11	1.22097e-07	OC90	2474.16	1	11.84	3	15	4	24.905	0	0	131.144	0	158.301	155.291	5.225	15	1.384	0	0	190.883	0	3	0	25.344	0	1	5.208	2	0	0	5	0	3	0	0	0	0
ENSG00000123388.4	10.8118	-34.3454	5.36958	5.77273e-11	1.43597e-07	HOXC11	0	0	0	0	0	0	387	0	0	110	0	0	0	0	0	2	0	2	0	7	56	1	0	0	0	0	0	0	0	1	0	0	0	0	0	230
ENSG00000215695.1	19.5909	-27.9475	5.55558	5.90085e-08	0.000130984	RSC1A1	0	0	0	0	0	0	0	93.368	0	0	0	0	0	0	0	0	0	0	0	97.335	0	0	51.212	0	0	0	0	0	43.485	90.579	78.903	20.187	67.737	0	0	0
ENSG00000282339.1	24.7059	-22.4497	4.44112	6.1433e-08	0.000130984	LLNLF-176F2.1	125.034	0	0	0	0	0	64.661	30.56	0	0	0	0	0	0	0	0	0	0	0	29.952	0	0	57.572	0	0	0	0	0	59.583	89.574	36.913	44.9	65.588	0	0	101.557
ENSG00000281453.1	23.7406	-29.3051	6.69561	2.0769e-07	0.000413303	TGFB2-OT1	0	0	0	0	0	0	196.837	85.408	0	0	0	0	0	0	0	0	0	0	0	135.569	0	0	0	0	0	0	0	0	40.017	57.068	83.068	163.73	72.754	0	0	0
ENSG00000253797.2	162.791	-19.765	10.1137	4.43596e-06	0.00735631	UTP14C	0	0	915.858	0	0	0	721.708	410.492	0	0	0	0	0	0	0	0	0	0	693.015	304.302	0	548.932	0	0	0	0	0	0	287.176	592.117	0	436.314	419.371	0	545.872	0
ENSG00000215914.4	10.3427	-20.6967	11.6601	5.67053e-06	0.0089087	MMP23A	0	0	0	0	0	0	0	73.746	0	0	0	0	0	0	0	0	0	0	0	36.558	0	0	23.312	0	0	0	0	0	77.644	19.792	0	0	39.835	0	0	0
ENSG00000263244.2	490.896	-14.7618	12.5007	1.54173e-05	0.0230103	RP11-473I1.9	0	0	0	1712.5	0	0	1384.93	1007.71	0	0	0	0	0	0	0	0	0	0	0	1934.38	0	0	1383.31	0	0	0	0	0	1387.85	2264.37	1134.92	1936.92	1651.51	0	0	0
ENSG00000237560.7	8.29516	-2.29106	3.36932	2.20994e-05	0.0314127	LINC01497	14	2	6	13	6	2	5	2	5	4	3	5	0	19	10	7	1	18	47.999	1	5	3	1	0	0	0	0	0	3	0	5	1	0	43.999	3	1

## Sheet: B) Vitamin D_H vs N_LCPUFA_L
Gene_ID	baseMean	log2FoldChange	lfcSE	pvalue	padj	gene_name	DEFEND.BILX_2.HH_1	DEFEND.BILX_2.HH_2	DEFEND.BILX_2.HH_3	DEFEND.BILX_2.HH_4	DEFEND.BILX_2.HL_1	DEFEND.BILX_2.HL_2	DEFEND.BILX_2.HL_3	DEFEND.BILX_2.HL_4	DEFEND.BILX_2.HN_2	DEFEND.BILX_2.HN_3	DEFEND.BILX_2.HN_4	DEFEND.BILX_2.LH_1	DEFEND.BILX_2.LH_2	DEFEND.BILX_2.LH_3	DEFEND.BILX_2.LH_4	DEFEND.BILX_2.LL_1	DEFEND.BILX_2.LL_2	DEFEND.BILX_2.LL_3	DEFEND.BILX_2.LL_4	DEFEND.BILX_2.LN_1	DEFEND.BILX_2.LN_2	DEFEND.BILX_2.LN_3	DEFEND.BILX_2.LN_4	DEFEND.BILX_2.NEG	DEFEND.BILX_2.NH_1	DEFEND.BILX_2.NH_2	DEFEND.BILX_2.NH_3	DEFEND.BILX_2.NH_4	DEFEND.BILX_2.NL_1	DEFEND.BILX_2.NL_2	DEFEND.BILX_2.NL_3	DEFEND.BILX_2.NL_4	DEFEND.BILX_2.NN_1	DEFEND.BILX_2.NN_2	DEFEND.BILX_2.NN_3	DEFEND.BILX_2.NN_4
ENSG00000212643.3	40.3395	-50.0216	3.07783	6.36249e-60	1.71456e-55	ZRSR2P1	0	0	0	0	0	0	42.595	54.094	0	65.648	0	0	0	0	0	0	0	91.099	0	87.331	67.239	121.157	79.674	0	117.806	0	57.488	0	96.911	100.686	46.906	66.047	80.818	0	0	79.528
ENSG00000234882.1	56.3935	-49.7372	3.54267	2.66463e-45	3.59032e-41	EIF3EP1	0	0	0	0	0	0	80.21	105.193	95.261	194.016	0	0	0	0	0	0	0	172.924	0	100.457	0	0	125.43	0	194.414	0	153.997	0	98.82	66.501	105	96.805	99.947	0	0	121.876
ENSG00000261069.3	38.4015	-46.2052	3.72731	9.55353e-36	8.58161e-32	RP11-701H24.4	0	0	0	0	0	0	123.189	69.044	0	117.889	0	0	0	0	0	0	0	0	0	67.367	0	0	98.161	0	134.803	0	126.492	0	95.22	61.731	77.225	83.061	112.16	0	0	91.198
ENSG00000266923.1	15.2572	-44.0776	3.58161	3.20169e-35	2.15698e-31	RP11-693J15.4	0	0	0	0	0	0	6.057	16.727	0	0	0	0	0	0	0	0	0	131.61	0	31.78	0	0	24.821	0	37.966	0	43.251	0	23.613	24.398	38.079	28.628	32.376	0	0	23.584
ENSG00000284976.1	85.8064	-37.2893	3.50744	1.07006e-26	5.76717e-23	RP13-122B23.13	0	0	0	0	0	0	190.264	216.419	286.421	290.312	0	0	0	0	0	0	0	0	0	155.414	0	0	77.843	0	0	0	171.582	229.504	150.64	170.666	202.548	213.393	209.376	0	0	289.011
ENSG00000260244.1	22.0291	-37.9518	3.68432	3.42276e-25	1.53727e-21	RP11-588K22.2	0	0	0	0	0	0	33.322	85.119	0	0	0	0	0	0	0	0	0	0	0	90.565	0	0	22.559	0	85.083	0	43.597	0	57.583	50.597	36.253	75.706	61.68	0	0	39.28
ENSG00000256664.1	28.6615	-38.3549	3.80204	3.01228e-24	1.15964e-20	RP11-611O2.3	0	0	0	0	0	0	69.101	102.862	0	0	0	0	0	0	0	0	0	0	0	61.814	0	0	62.818	0	60.028	0	81.423	0	24.421	44.323	55.112	40.751	32.066	0	0	81.203
ENSG00000260772.1	148.183	-34.7768	4.10475	1.31819e-17	4.44033e-14	RP11-311C24.1	0	0	0	0	0	0	415.692	336.786	0	0	0	0	0	0	0	0	0	0	0	398.494	0	0	423.991	0	371.373	0	441.391	0	269.07	396.143	350.802	377.362	392.399	0	0	527.615
ENSG00000269983.1	28.2823	-35.7103	4.26008	2.74429e-17	8.21702e-14	RP11-497H16.9	0	0	0	0	0	0	61.438	54.485	0	0	0	0	0	0	0	0	0	0	0	76.48	0	0	79.964	0	0	0	73.042	0	51.506	75.083	92.331	80.985	56.119	0	0	82.703
ENSG00000260391.2	169.781	-33.6171	4.08326	1.04148e-16	2.80659e-13	RP11-71H17.7	0	0	0	0	0	0	304.843	151.821	0	0	0	0	0	0	0	0	0	0	0	488.565	0	0	320.783	0	335.571	0	571.152	0	616.944	592.646	256.389	453.96	543.246	0	0	632.929
ENSG00000273420.1	52.2051	-31.6972	4.58758	2.94269e-12	7.20906e-09	CTD-2540B15.13	0	0	0	0	0	0	86.756	131.341	0	0	0	0	0	0	0	0	0	0	0	146.273	0	0	149.186	0	0	0	0	0	96.438	149.349	61.839	121.982	69.783	0	0	242.373
ENSG00000240990.10	6.44976	-21.4102	3.23615	2.93709e-11	6.59572e-08	HOXA11-AS	0	0	1	0	0	0	66	0	3	29	0	0	0	0	0	0	0	7	0	42	35	3	1	0	0	0	0	0	0	1	0	0	0	0	0	122
ENSG00000271121.2	49.0563	-24.5639	3.9297	2.96189e-10	6.13976e-07	NUDT4P2	0	0	148.542	0	0	0	108.084	103.401	0	0	0	0	0	0	0	0	0	0	0	96.301	0	0	124.605	0	120.376	0	55.938	0	99.588	82.075	114.044	72.799	109.933	0	0	91.664
ENSG00000123388.4	10.8118	-33.3681	5.42731	4.34323e-10	8.3601e-07	HOXC11	0	0	0	0	0	0	387	0	0	110	0	0	0	0	0	2	0	2	0	7	56	1	0	0	0	0	0	0	0	1	0	0	0	0	0	230
ENSG00000215695.1	19.5909	-29.6677	5.43431	1.73665e-08	3.11996e-05	RSC1A1	0	0	0	0	0	0	0	93.368	0	0	0	0	0	0	0	0	0	0	0	97.335	0	0	51.212	0	0	0	0	0	43.485	90.579	78.903	20.187	67.737	0	0	0
ENSG00000281453.1	23.7406	-31.1704	6.32858	8.38408e-08	0.000141209	TGFB2-OT1	0	0	0	0	0	0	196.837	85.408	0	0	0	0	0	0	0	0	0	0	0	135.569	0	0	0	0	0	0	0	0	40.017	57.068	83.068	163.73	72.754	0	0	0
ENSG00000282339.1	24.7059	-21.7373	4.826	1.78854e-07	0.000283515	LLNLF-176F2.1	125.034	0	0	0	0	0	64.661	30.56	0	0	0	0	0	0	0	0	0	0	0	29.952	0	0	57.572	0	0	0	0	0	59.583	89.574	36.913	44.9	65.588	0	0	101.557
ENSG00000141052.18	41.1702	3.71983	1.76717	8.99062e-07	0.001346	MYOCD	30	8	33	10	12	47	29	23	10	6	67	150	31	8	435	16	16	19	26	7	5	4	16	0	82	34	32	7	24	3	22	26	19	52	7	7
ENSG00000215914.4	10.3427	-23.0511	11.0458	3.73969e-06	0.00530407	MMP23A	0	0	0	0	0	0	0	73.746	0	0	0	0	0	0	0	0	0	0	0	36.558	0	0	23.312	0	0	0	0	0	77.644	19.792	0	0	39.835	0	0	0
ENSG00000253797.2	162.791	-19.774	10.4822	4.65866e-06	0.00627707	UTP14C	0	0	915.858	0	0	0	721.708	410.492	0	0	0	0	0	0	0	0	0	0	693.015	304.302	0	548.932	0	0	0	0	0	0	287.176	592.117	0	436.314	419.371	0	545.872	0
ENSG00000188778.6	7.68588	4.37103	3.75124	5.42841e-06	0.00696594	ADRB3	6	0	9	11	2	15.843	0	1	5	0	2	10	6	12	101.593	0	1	10	20	0	0	0	0	0	7	2	4	0	10	2	0	7	1	11	7	3
ENSG00000122592.8	15.3758	-5.29737	4.39136	5.82158e-06	0.0071309	HOXA7	5	29	1	12	2	0	226	0	2	61	0	0	0	1	0	3	1	1	1	323	69	2	0	0	2	2	0	1	4	0	2	0	0	0	1	10
ENSG00000263244.2	490.896	-19.7273	11.8592	6.58497e-06	0.0077153	RP11-473I1.9	0	0	0	1712.5	0	0	1384.93	1007.71	0	0	0	0	0	0	0	0	0	0	0	1934.38	0	0	1383.31	0	0	0	0	0	1387.85	2264.37	1134.92	1936.92	1651.51	0	0	0
ENSG00000277631.5	56.6856	1.07363	1.82599	2.02226e-05	0.0201836	PGM5P3-AS1	64.147	24.681	83.673	69.636	69.483	173.064	62.741	59.573	91.721	11	30.36	47.782	15.968	58.673	713.291	31.649	21.595	28.97	50.712	1.122	3.017	23.687	8.444	0	19.098	4.899	13.03	7.158	32.774	4	16.59	4.028	24.58	219.187	9.962	5.121
ENSG00000140379.9	3.58023	6.70714	8.81982	3.26872e-05	0.0303743	BCL2A1	0	0	0	5	0	9	4	2	0	0	2	0	0	0	5	0	0	0	0	0	0	0	0	0	0	0	1	0	0	67	0	0	1	0	0	0

## Sheet: C) Vitamin D_H vs N_LCPUFA_H
Gene_ID	baseMean	log2FoldChange	lfcSE	pvalue	padj	gene_name	DEFEND.BILX_2.HH_1	DEFEND.BILX_2.HH_2	DEFEND.BILX_2.HH_3	DEFEND.BILX_2.HH_4	DEFEND.BILX_2.HL_1	DEFEND.BILX_2.HL_2	DEFEND.BILX_2.HL_3	DEFEND.BILX_2.HL_4	DEFEND.BILX_2.HN_2	DEFEND.BILX_2.HN_3	DEFEND.BILX_2.HN_4	DEFEND.BILX_2.LH_1	DEFEND.BILX_2.LH_2	DEFEND.BILX_2.LH_3	DEFEND.BILX_2.LH_4	DEFEND.BILX_2.LL_1	DEFEND.BILX_2.LL_2	DEFEND.BILX_2.LL_3	DEFEND.BILX_2.LL_4	DEFEND.BILX_2.LN_1	DEFEND.BILX_2.LN_2	DEFEND.BILX_2.LN_3	DEFEND.BILX_2.LN_4	DEFEND.BILX_2.NEG	DEFEND.BILX_2.NH_1	DEFEND.BILX_2.NH_2	DEFEND.BILX_2.NH_3	DEFEND.BILX_2.NH_4	DEFEND.BILX_2.NL_1	DEFEND.BILX_2.NL_2	DEFEND.BILX_2.NL_3	DEFEND.BILX_2.NL_4	DEFEND.BILX_2.NN_1	DEFEND.BILX_2.NN_2	DEFEND.BILX_2.NN_3	DEFEND.BILX_2.NN_4
ENSG00000254586.2	24.3483	20.8665	2.78125	1.35142e-14	2.78257e-10	RP11-358H18.3	3	0	44	77	0	26	3	2	0	0	0	22	40	127	35	10	0	65	176	0	8	0	0	0	9	3	0	0	1	0	2	0	0	138	0	0
ENSG00000285901.2	258.59	22.2053	3.2393	1.26502e-12	1.30234e-08	RP11-388F6.5	0	0	580.235	0	0	556.853	566.166	550.971	0	0	0	0	507.913	627.419	0	707.438	0	0	0	406.654	534.814	0	268.997	0	394.318	615.428	393.602	0	429.338	302.631	297.22	230.305	253.771	0	366.22	340.999
ENSG00000182484.15	311.722	10.9522	1.88729	1.1679e-09	8.0157e-06	WASH6P	161.591	312.676	0	763.678	0	451.416	68.79	943.099	0	0	0	583.84	415.069	241.301	0	303.947	557.302	291.707	456.519	265.465	107.209	260.267	287.118	0	120.98	382.447	242.072	676.225	288.829	130.297	144.12	359.246	52.643	217.098	280.678	388.514
ENSG00000234474.3	8.58382	-18.2397	3.16731	1.74557e-09	8.9853e-06	MIR3663HG	0	0	0	0	0	0	0	0	0	145	0	7	25.001	8	11	0	0	2	11	0	0	0	12	0	12	23	0	0	0	0	0	0	0	18	5	0
ENSG00000180818.5	32.0518	-18.8313	3.35359	3.6883e-09	1.51884e-05	HOXC10	0	0	0	0	0	1	699	0	0	321	0	1	8	0	1	4	0	9	0	119	264.999	10	0	0	0	1	0	0	0	42	0	1	1	0	0	531
ENSG00000259976.3	888.392	11.9398	2.21628	1.08569e-08	3.72571e-05	RP11-553L6.5	0	1877.37	799.437	847.884	2003.28	899.293	734.403	704.835	0	0	0	0	870.327	990.069	1430.53	1039.01	0	992.653	899.536	929.372	1081.94	0	965.407	0	1110.44	0	1512.89	1013.76	980.417	613.917	1162.51	1100.7	1595.28	927.269	1955.89	1074.8
ENSG00000284976.1	85.8064	-19.6966	3.69769	1.37988e-08	4.05882e-05	RP13-122B23.13	0	0	0	0	0	0	190.264	216.419	286.421	290.312	0	0	0	0	0	0	0	0	0	155.414	0	0	77.843	0	0	0	171.582	229.504	150.64	170.666	202.548	213.393	209.376	0	0	289.011
ENSG00000212643.3	40.3395	-17.166	3.3082	2.75019e-08	7.0783e-05	ZRSR2P1	0	0	0	0	0	0	42.595	54.094	0	65.648	0	0	0	0	0	0	0	91.099	0	87.331	67.239	121.157	79.674	0	117.806	0	57.488	0	96.911	100.686	46.906	66.047	80.818	0	0	79.528
ENSG00000172156.4	18.8951	18.9026	3.79453	5.20134e-08	0.000118995	CCL11	0	0	30	19	1	33	2	0	0	0	0	7	0	8	329	18	0	17	22	0	2	0	0	0	15	0	0	0	0	0	0	0	0	114	0	0
ENSG00000234882.1	56.3935	-18.8321	3.84361	6.67688e-08	0.000137477	EIF3EP1	0	0	0	0	0	0	80.21	105.193	95.261	194.016	0	0	0	0	0	0	0	172.924	0	100.457	0	0	125.43	0	194.414	0	153.997	0	98.82	66.501	105	96.805	99.947	0	0	121.876
ENSG00000177238.14	418.633	7.47132	1.78227	5.06557e-07	0.000948183	TRIM72	32	2	739	2151	5	336	26	9	15	1	4	193	352	1583	458	269	29	738	2206	28	113	20	9	0	137	41	30	22	34	29	35	38	31	1531	29	27
ENSG00000271121.2	49.0563	18.2589	5.27174	8.87177e-07	0.00152225	NUDT4P2	0	0	148.542	0	0	0	108.084	103.401	0	0	0	0	0	0	0	0	0	0	0	96.301	0	0	124.605	0	120.376	0	55.938	0	99.588	82.075	114.044	72.799	109.933	0	0	91.664
ENSG00000134028.14	99.0182	18.6137	5.74615	1.11475e-06	0.00176559	ADAMDEC1	1	0	88	2	0	848	0	0	0	0	0	104	1	0	1739	9	0	34	1	0	3	0	0	0	306	0	0	0	0	0	0	0	0	607	0	0
ENSG00000279809.1	34.5689	18.5797	5.87757	1.22184e-06	0.00179698	AC005538.3	135.083	33.5	0	0	76.043	0	0	96.751	0	0	0	0	57.914	0	0	45	137.194	0	0	74.309	0	0	0	0	127.161	0	0	0	96.834	57.151	0	66.743	78.401	0	0	0
ENSG00000159173.19	8561.21	6.94998	2.25118	2.32118e-06	0.0031862	TNNI1	572	53	14783	38080	120	7520	238	124.001	206.999	197	54	4011	7649	32750	12671	6105	312	16169	53881	218	2366	243	246.999	0	3332	890	149	315.001	138	438.001	964.999	262	223.001	39379	166	525
ENSG00000129152.4	845.822	6.58715	2.28241	2.97195e-06	0.00361148	MYOD1	100	5	2806	5639	10	1222	17	22	31	6	8	494	1003	3983	1458	584	36	1657	6223	26	378	27	23	0	344	83	22	17	34	29	100	22	41	3177	38	59
ENSG00000261069.3	38.4015	-15.5849	5.98894	2.9818e-06	0.00361148	RP11-701H24.4	0	0	0	0	0	0	123.189	69.044	0	117.889	0	0	0	0	0	0	0	0	0	67.367	0	0	98.161	0	134.803	0	126.492	0	95.22	61.731	77.225	83.061	112.16	0	0	91.198
ENSG00000105251.11	1888.28	1.55096	0.854798	5.38575e-06	0.0061607	SHD	1429	1230	3316	5798	1254	2079	857	1144	1158	845	599	2254	2379	3423	1911	2669	1412	2331	4500	1163	2235	1732	1003	0	1571	1398	1688	1987	1314	1216	2016	1363	1084	2934	1058	1485
ENSG00000282339.1	24.7059	15.6275	7.8381	5.73589e-06	0.00621589	LLNLF-176F2.1	125.034	0	0	0	0	0	64.661	30.56	0	0	0	0	0	0	0	0	0	0	0	29.952	0	0	57.572	0	0	0	0	0	59.583	89.574	36.913	44.9	65.588	0	0	101.557
ENSG00000159251.8	20186.1	6.43539	3.00317	7.4679e-06	0.0076882	ACTC1	1476	112	51337	113271	145.001	22725	651	405	432	70	118	13097	22387	100629	33512	15736	792	50821	163549	46	6645	190	202	1	7803	2260	282	96	327	46	2226	336	526	98611	356	968
ENSG00000155657.28	2707.22	6.61162	3.20872	8.31466e-06	0.00815233	TTN	299.001	6	4784	12042	99.999	2110	69	55	48	16	31	940	1736	9491	3034	1228	56	4634	15446	4	565	8	20	0	589.999	242	18	3	41	4	122	53	58	11222	40	62
ENSG00000109063.15	20376.4	5.74042	3.20886	1.22211e-05	0.0109406	MYH3	1977	124	48777	106960	209	23587	576	398	528	126	127	12224	22520	113098	39205	20123	808	55484	150605	96	7780	116	265	2	8683	2497	171	125	240	71	1926	453	535	108535	358	961
ENSG00000086967.10	543.022	4.8489	2.82461	1.34323e-05	0.0111161	MYBPC2	71	12	1110	2345	13	293	8	6	17	4	15	316	396	2005	541	437	29	2348	4404	21	137	21	20	0	214	96	30	21	30	29	54	35	20	3704	14	36
ENSG00000196826.7	47.1576	-13.255	9.3506	1.3497e-05	0.0111161	CTD-2192J16.17	0	0	0	0	0	74.356	0	137.028	0	143.607	444.211	0	36.033	0	0	47.507	0	0	0	173.496	0	0	0	0	0	0	78.561	141.763	241.076	0	47.59	0	0	0	0	0
ENSG00000165917.10	500.968	6.0084	3.61489	1.47754e-05	0.011626	RAPSN	35	3	1184	2696	5	605	13	7	8	2	2	240	618	2415	1005	368	13	1311	4112	4	230	6	13	0	284	59	2	0	5	3	37	12	4	2287	6	13
ENSG00000128710.6	36.6951	-12.1536	8.46343	1.52454e-05	0.011626	HOXD10	0	0	0	0	0	61.089	371.144	0	0	121.415	2	0	0	1	5	0	0	9	1	40.201	49.821	9	0	0	399.438	0	0	0	0	0	140.985	0	0	0	0	332.197
ENSG00000248713.2	310.452	5.09967	3.31467	1.79933e-05	0.0130373	C4orf54	10	9	533	801	3	161	2	10	3	1	4	148	166	1107	474	212	18	760	2761	6	97	8	6	0	118	64	12	1	3	9	51	9	19	3189	9	14
ENSG00000129910.8	1010.7	4.31859	2.85528	1.83624e-05	0.0130373	CDH15	64	41	2972	6343	30	1224	40	28	49	16	57	516	1229	4817	1686	705	115	2334	7605	30	419	43	56	0	450	118	213	24	41	28	120	33	51	3421	94	74
ENSG00000122180.5	3106.11	5.07038	3.71852	2.43757e-05	0.0167298	MYOG	253	16	9560	21155	22	4826	109	77	105	10	5	1738	3143	13599	7815	1976	93	6098	22978	11	1213	15	27	0	1477	350	18	16	24	8	410	43	57	12053	43	103
ENSG00000135902.10	974.871	4.68529	3.57283	2.67911e-05	0.0177945	CHRND	198	21	2511	3877	10	1284	24	18	36	5	4	610	956.999	4431	1879	756	34	2211	6090	7	457	14	16	0	447	101	9	9	17	1	69	37	17	4230	16	46
ENSG00000263244.2	490.896	9.70613	11.1989	3.09143e-05	0.0198914	RP11-473I1.9	0	0	0	1712.5	0	0	1384.93	1007.71	0	0	0	0	0	0	0	0	0	0	0	1934.38	0	0	1383.31	0	0	0	0	0	1387.85	2264.37	1134.92	1936.92	1651.51	0	0	0
ENSG00000253797.2	162.791	9.70193	10.6761	3.26103e-05	0.0203468	UTP14C	0	0	915.858	0	0	0	721.708	410.492	0	0	0	0	0	0	0	0	0	0	693.015	304.302	0	548.932	0	0	0	0	0	0	287.176	592.117	0	436.314	419.371	0	545.872	0
ENSG00000187140.6	52.4911	2.21448	2.13497	3.87976e-05	0.0230089	FOXD3	44	245	22	63	25	18	41	13	5	0	13	29	25	121	145	23	39	149	255	19	26	44	37	0	27	20	2	15	5	40	15	38	21	208	40	11
ENSG00000205922.5	138.557	-2.36634	2.25682	3.91117e-05	0.0230089	ONECUT3	37	30	38	4	20	18	17	26	24	1932	2	128	434	100	404	73	31	139	183	49	58	61	230	0	158	321	44	37	8	111	36	79	41	165	61	47
ENSG00000019186.10	41.026	2.26717	2.311	4.63266e-05	0.0261683	CYP24A1	292	5	121	32	0	5	35	42	5	12	4	67	159	11	200	10	33	38	11	11	12	1	47	4	19	147.001	171	76	6	3	12	6	12	5	2	3
ENSG00000185482.8	824.483	2.94788	2.94481	4.91296e-05	0.0261683	STAC3	136.954	14	2603.78	5892	21	1433.83	54.682	36	49	45	24.999	641	1196.64	3748	1949	596	60	1752.92	6368.63	18	352.782	32	54	0	399.876	81	51	29	25	23.999	89.999	30	41	3158	39	64.001
ENSG00000175084.13	7890.37	3.50148	3.47691	5.02641e-05	0.0261683	DES	735	42	18861	47019	127	7742	182	207	313	32	211	4046	10173	32225	12188	6228	256	16137	54088	55	2626	96	150	0	3677	830.001	152	52	177	13	1018	304	267	33040	107	515
ENSG00000042980.13	135.032	1.04537	1.31902	5.08368e-05	0.0261683	ADAM28	680	33	101	150	81	140	254.001	72	68	48	57	130.999	103	134.001	187	59	94	131.001	196	83	86	90.001	189	0	88.001	132.001	125	114.999	76.001	132	102.999	145	129	240.999	88.001	105
ENSG00000107187.17	140.204	3.05334	3.12023	5.26899e-05	0.0261683	LHX3	2185	1045	4	39	202	8	39	25	25	2	7	145	2	13	29	17	11	15	0	28	6	9	747	0	9	12	5	72.001	265	8	32	143	15	3	13	4
ENSG00000106018.14	284.002	-1.23319	1.52986	5.54375e-05	0.0261683	VIPR2	112	204	88	25	158	305	111	96	231	2527	173	231	433	363	781	133	160	243	536	175	105	136	425.001	0	219	480	110	119	249	54	178	209	245	422	144	123
ENSG00000168509.20	301.876	3.84956	3.97479	5.56636e-05	0.0261683	HJV	27	1	820.001	1517	3	339.001	14	3	6	2	1	122	323.001	1455	568	234	12	627.001	2193	1	121	1	0	0	118.999	42	1	5	1	1	39	10	11	1520	5	8
ENSG00000143632.15	4808.15	3.46216	3.59031	5.59207e-05	0.0261683	ACTA1	279	21	7352	21963.3	36	4247	91	84	159	12	10	3338	6413	24169	7198	3916	187	11324	38853	18	1214	32	53	0	2403	707	39	20	51	17	478	103	229	32956	59	348
ENSG00000114854.8	1583.98	3.13668	3.35935	5.98042e-05	0.0273637	TNNC1	173	7	3293	8828	33	1896	87	23	51	26	23	1013	1836	7965	3079	1620	70	3787	12004	21	627	15	66	0	667	155	21	8	24	13	153	38	42	9134	25	91
ENSG00000101470.10	1682.66	3.41636	3.67919	6.12891e-05	0.0274335	TNNC2	119	8	2559	8458	9	1115	25	17	34	10	14	907	1155	8141	2059	1268	48	4899	16908	6	479	4	21	0	498	188	5	5	9	2	79	69	57	9003	17	34
ENSG00000070031.4	66.9761	3.80636	4.13966	6.2925e-05	0.0275665	SCT	6	0	137	641	1	77	0	1	1	0	1	27	150	281	53	50	0	181	379	1	20	1	0	0	55	4	2	3	2	1	8	3	3	234	1	7
ENSG00000118194.20	2795.35	3.17086	3.71005	7.46013e-05	0.0320009	TNNT2	194	4	4868.42	15597.5	16.535	2056	182.66	104.001	88	3	3	1432	3101.43	14350.4	4479.62	2656.73	100	7546.32	22494.9	10	815.379	20.999	64	8	1298	317.001	13.001	6	32	0	229.375	53.999	74.999	19556	44	124
ENSG00000157119.12	190.363	4.12914	4.95033	7.78198e-05	0.0327002	KLHL40	9	0	385	926	2	214	0	4	1	0	0	100	149	985	302	155	3	498	1838	0	64	0	0	0	72	19	0	0	0	4	17	6	2	876	4	7
ENSG00000078814.17	1493.38	2.45167	2.99999	7.99862e-05	0.0329383	MYH7B	110	30	1658	4154	39	1476	61.999	45	97	26	34	819.999	2604	8737	2542	1288	59	1840	11393	42	633.999	55	70	0	1075	125	84	60	343	60	296	125	102	6519	63	206
ENSG00000127743.6	411.963	3.31562	4.02893	8.17393e-05	0.0330002	IL17B	22	2	1020	2448	1	609	13	5	2	3	5	306	343	1955	794	322	18	1051	3224	0	138	2	8	0	187	40	0	0	3	0	35	9	10	1905	9	14
ENSG00000169271.3	226.632	3.16868	3.91658	8.50736e-05	0.03334	HSPB3	20	0	348	1188	6	189	7	10	4	1	0	124	236	1207	353	145	10	598	1932	1	74	2	1	0	84	20	0	1	2	0	20	3	8	1291	6	7
ENSG00000115593.15	863.182	2.46	3.09013	8.58193e-05	0.03334	SMYD1	55	12	1813	3127	17	884	18	28	30	10	25	603	597	3903	1416	765	36	2114	6809	21	247	10	12	0	349	120	14	33	11	18	90	32	32	5035	14	71
ENSG00000180209.12	3447.83	2.84329	3.59522	8.93712e-05	0.0334849	MYLPF	276.999	6	8946	13479	19	3680	81	58	74	4	11	2664	3673	18663	5985	3813	130	11758	34637	3	1302	4	25	1	1438	505	14	7	36	2	273.999	77	129	22436	40	128
ENSG00000006611.17	20.5587	1.67285	2.26298	9.06785e-05	0.0334849	USH1C	350	4	80	75	12	10	54	26	2	6	9	81	2	3	46	5	0	13	18	1	23	1	23	0	0	2	1	0	4	0	5	8	4	5	2	7
ENSG00000198336.9	1424.94	2.6989	3.4539	9.15559e-05	0.0334849	MYL4	105	5	2685	6607	6	1306	51.999	22	43	9	7	915.999	1517	7102	2266	1216	63.999	4026	12598	8	489	5	15	0	507	148	21	5	11	3	123	22	33	8776	11	40
ENSG00000166317.12	519.072	2.60671	3.35887	9.26973e-05	0.0334849	SYNPO2L	64	2	1271	2699	6	778	15	9	19	7	6	342	601	2527	1085	326	10	1490	4461	6	244	7	8	0	204	51	3	4	5	7	54	21	11	2817	4	36
ENSG00000164089.9	105.806	-1.35	2.02398	0.000109918	0.0375271	ETNPPL	53	5	65	23	15	35	18	10	73	2024	71	33	325	21	27	56	16	18	243.998	42	29	16	55	0	33	77	70	8	41	29	39	20	20	263	57	19
ENSG00000091831.24	8.82975	-1.09887	1.72528	0.000111097	0.0375271	ESR1	6	6	1	0	11	1	27	5	3	8.001	57	3	2	22	11	6	3	2	7	17	3	0	7	0	6	4	4	1	2	5	1	5	12	14	28	36
ENSG00000133055.9	5243.58	2.78149	3.85407	0.000111178	0.0375271	MYBPH	418	4	10028	21306	17	5198	108	44	91	2	5	3770	4912	27389	10870	3540	105	14671	49653	2	1623	3	38	0	2113	421	12	1	51	0	419	64	140	28300	26	214
ENSG00000184058.15	313.381	1.2774	1.97422	0.000116942	0.0382943	TBX1	50	85	1177	1849	127	345	228	38	116	7	39	224	338	599.001	412	138	80	704	1201	68	85	36	33	0	165.001	36	36	52	10	7	37	31	44	1890	186	71
ENSG00000091482.8	405.876	2.811	4.00951	0.000118897	0.0382943	SMPX	28	1	880.001	2559	0	425	11	4	6	2	0	240	436	1910	670	263	13	1048	3469	0	148	0	1	0	126.001	33	3	0	2	1	27	4	5	1908	2	19
ENSG00000104879.5	1472.44	2.46718	3.538	0.000120098	0.0382943	CKM	107	4	2697	6736	12	1034	11	15	42	2	1	678	1655	6168	1481	1132	25	4439	11733	0	329	3	18	0	565	140	15	1	19	2	49	29	24	11982	13	74
ENSG00000168427.9	108.239	1.76056	2.67384	0.000130063	0.0405758	KLHL30	14	4	189	415	11	97	10	11	4	7	0	63	177	511	230	83	17	285	879	5	46	12	16	0	46	16	24	1	0	2	35	7	5	557	3	14
ENSG00000182533.7	323.235	2.155	3.30637	0.000139988	0.0423875	CAV3	32	1	726	1355	4	343	9	11	7	0	6	253	383	1640	587	236	19	914.999	2641	1	106	2	5	0	134	43	1	1	2	0	35	20	13	2131	4	18
ENSG00000077522.15	3942.51	1.33388	2.29193	0.000166269	0.0493416	ACTN2	340	155	5808	14633	151	3384	183	88.998	217.001	194.001	131.002	2499	3106	19575	7035	2832	251.999	8074	31353	169	1224	181.999	165	0	1654	630.999	288.999	260	214	345	531	254.001	294.999	18131	221.001	460.999
ENSG00000198842.10	285.875	1.57536	2.6806	0.000172098	0.0493416	STYXL2	26	9	767	1359	16	373	20	41	12	11	4	167	287	1401	626	209	41	823	2198	5	114	3	4	0	134	55	8	4	1	0	15	4	3	1596	18	21
ENSG00000239474.7	5059.74	1.48143	2.57301	0.000178741	0.0493416	KLHL41	739.275	114	12423	29209	141	7103.81	169	131	327	81	250	2916.06	5454.55	25488.2	10492.9	3886	240	10724	37180	89	2008	86	156.655	0	2449.64	544	74	85.877	153.243	73.601	560.748	188	179.823	23763.6	171.07	366.596
ENSG00000163380.16	436.734	1.84001	3.15668	0.000181562	0.0493416	LMOD3	27	4	906	1380	7	325	16	3	11	0	2	184	325	1848	756	360	33	809	2769	0	129	12	5	0	93	44	3	3	10	0	34	18	20	2168	12	12
ENSG00000139914.7	108.926	1.26851	2.26419	0.000182126	0.0493416	FITM1	8	9	204	719	1	79.881	4	2	10	8	7	41	121	423	133.8	63.386	12	155	730.757	4	50	14.822	5	0	39.357	13	18	6.649	4	10	18	7	8	431.755	6	14

## Sheet: D) Vitamin D_H vs L_LCPUFA_N
Gene_ID	baseMean	log2FoldChange	lfcSE	pvalue	padj	gene_name	DEFEND.BILX_2.HH_1	DEFEND.BILX_2.HH_2	DEFEND.BILX_2.HH_3	DEFEND.BILX_2.HH_4	DEFEND.BILX_2.HL_1	DEFEND.BILX_2.HL_2	DEFEND.BILX_2.HL_3	DEFEND.BILX_2.HL_4	DEFEND.BILX_2.HN_2	DEFEND.BILX_2.HN_3	DEFEND.BILX_2.HN_4	DEFEND.BILX_2.LH_1	DEFEND.BILX_2.LH_2	DEFEND.BILX_2.LH_3	DEFEND.BILX_2.LH_4	DEFEND.BILX_2.LL_1	DEFEND.BILX_2.LL_2	DEFEND.BILX_2.LL_3	DEFEND.BILX_2.LL_4	DEFEND.BILX_2.LN_1	DEFEND.BILX_2.LN_2	DEFEND.BILX_2.LN_3	DEFEND.BILX_2.LN_4	DEFEND.BILX_2.NEG	DEFEND.BILX_2.NH_1	DEFEND.BILX_2.NH_2	DEFEND.BILX_2.NH_3	DEFEND.BILX_2.NH_4	DEFEND.BILX_2.NL_1	DEFEND.BILX_2.NL_2	DEFEND.BILX_2.NL_3	DEFEND.BILX_2.NL_4	DEFEND.BILX_2.NN_1	DEFEND.BILX_2.NN_2	DEFEND.BILX_2.NN_3	DEFEND.BILX_2.NN_4
ENSG00000234474.3	8.58382	41.428	2.99217	1.87025e-44	5.25708e-40	MIR3663HG	0	0	0	0	0	0	0	0	0	145	0	7	25.001	8	11	0	0	2	11	0	0	0	12	0	12	23	0	0	0	0	0	0	0	18	5	0
ENSG00000086548.9	8.92835	-17.7313	2.23226	1.37015e-15	1.92568e-11	CEACAM6	226	0	1	0	5	5	23	32	4	0	38	18	1	6	5	1	1	1	0	0	0	0	5	0	0	0	0	0	1	0	0	6	3	0	1	0
ENSG00000253293.5	60.8339	-18.5753	2.51868	1.1009e-13	1.03151e-09	HOXA10	0	2	2	10	0	1	747.978	0	9	219	0	0	2	4	6	2	0	33	0	813.982	369	30	3	0	0	0	0	0	1	9	0	1	0	1	0	653
ENSG00000267520.2	70.6368	-23.7285	3.32787	5.16958e-13	3.6328e-09	RP11-373L24.1	0	0	188.773	171.337	0	0	255.168	72.389	0	153.279	0	0	0	0	208.301	0	123.314	129.154	0	137.437	0	0	95.14	0	0	0	0	0	142.197	186.349	87.185	161.806	104.859	97.537	0	186.3
ENSG00000273420.1	52.2051	-31.3617	4.52013	1.21733e-12	6.84359e-09	CTD-2540B15.13	0	0	0	0	0	0	86.756	131.341	0	0	0	0	0	0	0	0	0	0	0	146.273	0	0	149.186	0	0	0	0	0	96.438	149.349	61.839	121.982	69.783	0	0	242.373
ENSG00000174407.13	6.00526	15.9107	2.59949	6.67038e-10	3.12496e-06	MIR1-1HG	0	0	5	5	0	3	0	0	0	0	0	1	4	31	2	10	2	7	43	0	1	0	0	0	0	1	0	0	0	0	0	0	0	66	0	0
ENSG00000215695.1	19.5909	-29.2324	5.2856	8.17631e-09	3.28326e-05	RSC1A1	0	0	0	0	0	0	0	93.368	0	0	0	0	0	0	0	0	0	0	0	97.335	0	0	51.212	0	0	0	0	0	43.485	90.579	78.903	20.187	67.737	0	0	0
ENSG00000186847.6	162.772	16.3702	3.03822	2.50607e-08	7.26564e-05	KRT14	98	0	0	0	58	74	8446.25	2631.28	1663	0	0	114	65	0	627	1	4	34	0	0	1	1	175	0	22	33	1	0	0	0	0	0	0	2	0	0
ENSG00000281453.1	23.7406	-30.9995	5.955	2.58197e-08	7.26564e-05	TGFB2-OT1	0	0	0	0	0	0	196.837	85.408	0	0	0	0	0	0	0	0	0	0	0	135.569	0	0	0	0	0	0	0	0	40.017	57.068	83.068	163.73	72.754	0	0	0
ENSG00000282339.1	24.7059	-22.8579	4.28675	2.58481e-08	7.26564e-05	LLNLF-176F2.1	125.034	0	0	0	0	0	64.661	30.56	0	0	0	0	0	0	0	0	0	0	0	29.952	0	0	57.572	0	0	0	0	0	59.583	89.574	36.913	44.9	65.588	0	0	101.557
ENSG00000078399.19	38.2149	-18.5158	3.49495	3.30127e-08	8.43595e-05	HOXA9	0	0	0	40	0	2	440.915	0	2	158	0	0	0	2	0	0	1	9	0	480.937	179	24	0	0	0	0	0	0	1	7	0	1	0	0	0	334
ENSG00000172156.4	18.8951	18.256	3.655	7.79863e-08	0.000182676	CCL11	0	0	30	19	1	33	2	0	0	0	0	7	0	8	329	18	0	17	22	0	2	0	0	0	15	0	0	0	0	0	0	0	0	114	0	0
ENSG00000134028.14	99.0182	21.2456	4.32379	9.03556e-08	0.00019537	ADAMDEC1	1	0	88	2	0	848	0	0	0	0	0	104	1	0	1739	9	0	34	1	0	3	0	0	0	306	0	0	0	0	0	0	0	0	607	0	0
ENSG00000286192.1	486.324	6.92904	1.61979	1.74115e-07	0.000349585	RP11-383A19.1	894.162	814.671	944.56	690.509	802.569	953.507	12.209	2.909	883.596	301.433	833.142	785.559	639.93	870.476	843.586	844.768	884.077	735.571	17.425	8.445	668.512	867.787	25.754	0	7.888	732.742	18.66	759.339	2.985	3.137	0	3.267	16.134	780.83	633.029	12.839
ENSG00000123388.4	10.8118	-26.3341	6.29632	2.90738e-07	0.000544823	HOXC11	0	0	0	0	0	0	387	0	0	110	0	0	0	0	0	2	0	2	0	7	56	1	0	0	0	0	0	0	0	1	0	0	0	0	0	230
ENSG00000215914.4	10.3427	-24.5108	9.10431	1.81962e-06	0.00319673	MMP23A	0	0	0	0	0	0	0	73.746	0	0	0	0	0	0	0	0	0	0	0	36.558	0	0	23.312	0	0	0	0	0	77.644	19.792	0	0	39.835	0	0	0
ENSG00000253797.2	162.791	-21.6157	8.65	2.45845e-06	0.00406498	UTP14C	0	0	915.858	0	0	0	721.708	410.492	0	0	0	0	0	0	0	0	0	0	693.015	304.302	0	548.932	0	0	0	0	0	0	287.176	592.117	0	436.314	419.371	0	545.872	0
ENSG00000263244.2	490.896	-22.6405	9.57497	2.78548e-06	0.00434984	RP11-473I1.9	0	0	0	1712.5	0	0	1384.93	1007.71	0	0	0	0	0	0	0	0	0	0	0	1934.38	0	0	1383.31	0	0	0	0	0	1387.85	2264.37	1134.92	1936.92	1651.51	0	0	0
ENSG00000203812.2	11.5142	22.2608	10.4221	3.66134e-06	0.00541667	H2AC18	0	0	0	0	0	75.381	25.303	36.784	0	0	0	0	0	0	0	0	0	0	0	0	0	0	0	0	0	48.387	0	0	0	0	0	0	99.507	0	0	0
ENSG00000240990.10	6.44976	-12.4849	6.52503	4.93001e-06	0.00692889	HOXA11-AS	0	0	1	0	0	0	66	0	3	29	0	0	0	0	0	0	0	7	0	42	35	3	1	0	0	0	0	0	0	1	0	0	0	0	0	122
ENSG00000228630.5	12.9358	-10.0055	7.50285	1.19791e-05	0.01464	HOTAIR	1	0	0	0	0	0	343	0	1	78	0	0	2	0	0	3	2	1	2	18	58	0	0	0	0	0	0	0	0	1	0	0	0	0	0	254.999
ENSG00000120068.7	302.083	-3.89801	3.96896	1.43252e-05	0.0167778	HOXB8	5	3465	9	663	119	8	540	1	67	339	1	8	360	33	119	93	17	22	109	430	194	31	105	0	19	1	0	0	2471	1	15	11	7	20	189	277
ENSG00000260027.5	84.5655	-3.39347	3.98682	2.02033e-05	0.0227158	HOXB7	0	1069	3	123	16	1	203	0	8	140	0	9	57	6	15	26	9	5	4	160	82	3	41	0	1	1	2	0	554	39	7	1	7	6	37	192
ENSG00000108511.10	133.495	-2.88037	3.94201	2.9246e-05	0.0316183	HOXB6	9	1326.48	1	266	70	1	374.202	0	49	224.806	0	3	133	68	44	84	8	9	50	219	191.949	8	142	0	5	0	0	0	984.317	4	16	6	2	4	87	331.016
ENSG00000105997.23	39.3249	1.7943	2.83045	3.06033e-05	0.0318603	HOXA3	1	204	0	57	1	2	151.451	1	5	43	3	1	3	21	2	13	1	3	6	87.556	34	10	51	0	109.999	3	2	371	3	3	2	2	1	29	4	96.999
ENSG00000005073.6	35.0613	-5.61959	7.55861	4.69853e-05	0.0455417	HOXA11	0	0	1	0	0	0	452	0	9	97	0	0	1	0	4	0	0	49	0	269	266	24	1	0	0	0	0	0	0	0	0	1	0	0	0	510

## Sheet: E) Vitamin D_H vs L_LCPUFA_L
Gene_ID	baseMean	log2FoldChange	lfcSE	pvalue	padj	gene_name	DEFEND.BILX_2.HH_1	DEFEND.BILX_2.HH_2	DEFEND.BILX_2.HH_3	DEFEND.BILX_2.HH_4	DEFEND.BILX_2.HL_1	DEFEND.BILX_2.HL_2	DEFEND.BILX_2.HL_3	DEFEND.BILX_2.HL_4	DEFEND.BILX_2.HN_2	DEFEND.BILX_2.HN_3	DEFEND.BILX_2.HN_4	DEFEND.BILX_2.LH_1	DEFEND.BILX_2.LH_2	DEFEND.BILX_2.LH_3	DEFEND.BILX_2.LH_4	DEFEND.BILX_2.LL_1	DEFEND.BILX_2.LL_2	DEFEND.BILX_2.LL_3	DEFEND.BILX_2.LL_4	DEFEND.BILX_2.LN_1	DEFEND.BILX_2.LN_2	DEFEND.BILX_2.LN_3	DEFEND.BILX_2.LN_4	DEFEND.BILX_2.NEG	DEFEND.BILX_2.NH_1	DEFEND.BILX_2.NH_2	DEFEND.BILX_2.NH_3	DEFEND.BILX_2.NH_4	DEFEND.BILX_2.NL_1	DEFEND.BILX_2.NL_2	DEFEND.BILX_2.NL_3	DEFEND.BILX_2.NL_4	DEFEND.BILX_2.NN_1	DEFEND.BILX_2.NN_2	DEFEND.BILX_2.NN_3	DEFEND.BILX_2.NN_4
ENSG00000212643.3	40.3395	-48.0327	3.07974	2.43706e-55	7.27463e-51	ZRSR2P1	0	0	0	0	0	0	42.595	54.094	0	65.648	0	0	0	0	0	0	0	91.099	0	87.331	67.239	121.157	79.674	0	117.806	0	57.488	0	96.911	100.686	46.906	66.047	80.818	0	0	79.528
ENSG00000234882.1	56.3935	-49.2705	3.54248	1.67283e-44	2.4967e-40	EIF3EP1	0	0	0	0	0	0	80.21	105.193	95.261	194.016	0	0	0	0	0	0	0	172.924	0	100.457	0	0	125.43	0	194.414	0	153.997	0	98.82	66.501	105	96.805	99.947	0	0	121.876
ENSG00000266923.1	15.2572	-45.1748	3.57855	5.59835e-37	5.57036e-33	RP11-693J15.4	0	0	0	0	0	0	6.057	16.727	0	0	0	0	0	0	0	0	0	131.61	0	31.78	0	0	24.821	0	37.966	0	43.251	0	23.613	24.398	38.079	28.628	32.376	0	0	23.584
ENSG00000240990.10	6.44976	-17.8651	3.56503	3.33422e-08	0.000238462	HOXA11-AS	0	0	1	0	0	0	66	0	3	29	0	0	0	0	0	0	0	7	0	42	35	3	1	0	0	0	0	0	0	1	0	0	0	0	0	122
ENSG00000123388.4	10.8118	-29.3681	5.90303	3.99433e-08	0.000238462	HOXC11	0	0	0	0	0	0	387	0	0	110	0	0	0	0	0	2	0	2	0	7	56	1	0	0	0	0	0	0	0	1	0	0	0	0	0	230
ENSG00000274944.4	15.6453	21.3394	4.47842	5.55035e-08	0.00027613	RP5-864K19.6	0	0	0	128.935	0	0	0	0	34.183	33.136	0	0	0	29.58	25.813	0	0	0	0	0	13.15	0	0	0	27.995	0	18.124	13.243	33.806	0	0	8.814	0	0	35.413	0
ENSG00000168267.7	35.4281	-4.14944	2.5639	7.30923e-07	0.00311686	PTF1A	22	38	34	1	6	11	3	1	24	39	35	3	8	0	2	346	7	199	1	9	11	34	11	0	31	145	3	10	9	26	29	26	32	64	16	3
ENSG00000188779.12	269.006	-1.03645	1.11657	9.66572e-07	0.00360652	SKOR1	217	247	260	123	121	134	109	85	282	137	372.999	143.999	135	138	117	1010	420	653	247	171	270	282	168	0	306	673	181	178.999	112	219	399	278	309	466.999	185	132
ENSG00000253797.2	162.791	-12.8637	12.3914	7.59852e-06	0.0252018	UTP14C	0	0	915.858	0	0	0	721.708	410.492	0	0	0	0	0	0	0	0	0	0	693.015	304.302	0	548.932	0	0	0	0	0	0	287.176	592.117	0	436.314	419.371	0	545.872	0

## Sheet: F) Vitamin D_H vs L_LCPUFA_H
Gene_ID	baseMean	log2FoldChange	lfcSE	pvalue	padj	gene_name	DEFEND.BILX_2.HH_1	DEFEND.BILX_2.HH_2	DEFEND.BILX_2.HH_3	DEFEND.BILX_2.HH_4	DEFEND.BILX_2.HL_1	DEFEND.BILX_2.HL_2	DEFEND.BILX_2.HL_3	DEFEND.BILX_2.HL_4	DEFEND.BILX_2.HN_2	DEFEND.BILX_2.HN_3	DEFEND.BILX_2.HN_4	DEFEND.BILX_2.LH_1	DEFEND.BILX_2.LH_2	DEFEND.BILX_2.LH_3	DEFEND.BILX_2.LH_4	DEFEND.BILX_2.LL_1	DEFEND.BILX_2.LL_2	DEFEND.BILX_2.LL_3	DEFEND.BILX_2.LL_4	DEFEND.BILX_2.LN_1	DEFEND.BILX_2.LN_2	DEFEND.BILX_2.LN_3	DEFEND.BILX_2.LN_4	DEFEND.BILX_2.NEG	DEFEND.BILX_2.NH_1	DEFEND.BILX_2.NH_2	DEFEND.BILX_2.NH_3	DEFEND.BILX_2.NH_4	DEFEND.BILX_2.NL_1	DEFEND.BILX_2.NL_2	DEFEND.BILX_2.NL_3	DEFEND.BILX_2.NL_4	DEFEND.BILX_2.NN_1	DEFEND.BILX_2.NN_2	DEFEND.BILX_2.NN_3	DEFEND.BILX_2.NN_4
ENSG00000258417.3	40.0318	22.2253	3.58358	7.39748e-11	1.86461e-06	RP11-240B13.2	1233.84	0	12.16	0	0	0	12.095	0	0	52.856	0	89.699	78.709	6.775	0	2.616	0	9	90.117	0	0	0	4.656	0	0	2.792	0	0	1	0	0	0	0	5	0	0
ENSG00000212643.3	40.3395	-17.3055	3.30643	1.6494e-08	0.000207874	ZRSR2P1	0	0	0	0	0	0	42.595	54.094	0	65.648	0	0	0	0	0	0	0	91.099	0	87.331	67.239	121.157	79.674	0	117.806	0	57.488	0	96.911	100.686	46.906	66.047	80.818	0	0	79.528
ENSG00000284976.1	85.8064	-18.5673	3.87004	5.54606e-08	0.000351049	RP13-122B23.13	0	0	0	0	0	0	190.264	216.419	286.421	290.312	0	0	0	0	0	0	0	0	0	155.414	0	0	77.843	0	0	0	171.582	229.504	150.64	170.666	202.548	213.393	209.376	0	0	289.011
ENSG00000133710.16	182.547	-5.89153	1.1834	5.57088e-08	0.000351049	SPINK5	32	21	24	14	47	25	3949	3576	537	13	15	110	65.999	20	656.001	20	11	51	128	26	28	39	58	0	17	52	11	58	17	7	16	9	12	18	31	14
ENSG00000234882.1	56.3935	-17.4914	4.37837	2.5499e-07	0.00128545	EIF3EP1	0	0	0	0	0	0	80.21	105.193	95.261	194.016	0	0	0	0	0	0	0	172.924	0	100.457	0	0	125.43	0	194.414	0	153.997	0	98.82	66.501	105	96.805	99.947	0	0	121.876
ENSG00000274944.4	15.6453	18.2098	5.75445	6.47024e-07	0.00271815	RP5-864K19.6	0	0	0	128.935	0	0	0	0	34.183	33.136	0	0	0	29.58	25.813	0	0	0	0	0	13.15	0	0	0	27.995	0	18.124	13.243	33.806	0	0	8.814	0	0	35.413	0
ENSG00000164756.13	38.8903	-5.70947	1.63695	1.00788e-06	0.00288678	SLC30A8	12	3	5	5	16	13	3	1110	10	1	3	6	17	5	7	58	12	9	2	2	9	9	17	0	6	8	2	0	5	1	13	2	20	6	0	1
ENSG00000163141.20	48.5051	-3.71271	1.02447	1.02213e-06	0.00288678	BNIPL	30	19	14	32	22	23	1001	587.001	78	16	16	55	20	19	30	20	27	18	24	13	31	14	19	0	22	18	30	19	21	17	19	25	12	13	14	21
ENSG00000256664.1	28.6615	-16.7409	5.80887	1.03075e-06	0.00288678	RP11-611O2.3	0	0	0	0	0	0	69.101	102.862	0	0	0	0	0	0	0	0	0	0	0	61.814	0	0	62.818	0	60.028	0	81.423	0	24.421	44.323	55.112	40.751	32.066	0	0	81.203
ENSG00000260244.1	22.0291	-15.7668	5.96444	1.46314e-06	0.00348136	RP11-588K22.2	0	0	0	0	0	0	33.322	85.119	0	0	0	0	0	0	0	0	0	0	0	90.565	0	0	22.559	0	85.083	0	43.597	0	57.583	50.597	36.253	75.706	61.68	0	0	39.28
ENSG00000260772.1	148.183	-16.9235	6.82425	1.51928e-06	0.00348136	RP11-311C24.1	0	0	0	0	0	0	415.692	336.786	0	0	0	0	0	0	0	0	0	0	0	398.494	0	0	423.991	0	371.373	0	441.391	0	269.07	396.143	350.802	377.362	392.399	0	0	527.615
ENSG00000122859.5	33.7723	5.30977	1.94744	2.65775e-06	0.0055826	NEUROG3	7	514	1	23	3	3	31	0	2	120	15	7	2	15	14	35	13	23	11	12	25	56	26	0	43	36	8	49	38	6	36	4	7	2	12	3
ENSG00000261069.3	38.4015	-13.8276	7.13644	3.7605e-06	0.00729133	RP11-701H24.4	0	0	0	0	0	0	123.189	69.044	0	117.889	0	0	0	0	0	0	0	0	0	67.367	0	0	98.161	0	134.803	0	126.492	0	95.22	61.731	77.225	83.061	112.16	0	0	91.198
ENSG00000260391.2	169.781	-14.054	8.1177	4.51967e-06	0.00813734	RP11-71H17.7	0	0	0	0	0	0	304.843	151.821	0	0	0	0	0	0	0	0	0	0	0	488.565	0	0	320.783	0	335.571	0	571.152	0	616.944	592.646	256.389	453.96	543.246	0	0	632.929
ENSG00000137699.17	172.078	-4.37916	2.06309	6.02759e-06	0.00970148	TRIM29	96	10	24	39	78	244	9049	5056	663	11	48	434.001	54	32	1279	6	9	38	25	30	16	3	79	0	16	9	2	5	12	0	3	22	8	21	6	54
ENSG00000134955.12	22.6915	-2.0482	1.02082	6.1582e-06	0.00970148	SLC37A2	13	14	17	18	23	27	178.001	116	19	19	31.001	16	25	19	20	31	14	24	16	16	25	10	19	0	15	13	12	19	9	24	16	12	10	10	14	20
ENSG00000139219.19	7340.87	-2.92027	1.43731	6.96986e-06	0.0103343	COL2A1	8123	2830	6755	2689	3084	6108	4537	125928	2877	6823	6615	5251	2651	5092	9242	2383	3277	2958	2494	491	2373	2535	3275	0	3650	1013	3431	1213	1890	183	2593	2308	2103	2739	2231	1148
ENSG00000134762.17	357.737	-2.76558	1.41575	7.6661e-06	0.0107351	DSC3	196	289	159	151	478	217	5383	4649	836	84	330	450	162	217	686	346	345	210	61	67	216	110	243	0	161	106	170	69	35	30	70	105	113	218	305	85
ENSG00000169583.13	11.0172	-4.54182	2.53367	9.12342e-06	0.0121034	CLIC3	3	1	1	1	10	2	292	228	8	1	3	4	1	9	20	0	3	9	1	1	1	1	6	0	3	2	14	0	2	1	0	2	1	3	0	4
ENSG00000140279.13	44.9018	-1.72486	1.08226	1.06755e-05	0.0130704	DUOX2	20	12	34.055	20	36	41	320.848	129	56	24.999	17.492	89	53	46	53	31	73	23	31	39	34	36	41	0	46	66	46	56	14	48	42.283	41	38	31	37	48
ENSG00000154227.14	39.4674	-3.44752	1.99685	1.08894e-05	0.0130704	CERS3	3	9	16	11	7	18	787	688	42	7	21	52	7	2	104	1	5	15	5	6	6	5	2	0	9	8	4	4	6	3	2	5	5	8	9	4
ENSG00000187583.11	19.0611	-2.58544	1.58181	1.22262e-05	0.0140079	PLEKHN1	9	8	9	3	15	16	351	163	29	3	7	49	9	13	38.999	6	10	4	8	5	14	15	18.001	0	10	18	14	23	6	11	11	17	14	8	13	15
ENSG00000144452.15	68.2042	-2.74421	1.70567	1.29325e-05	0.0141729	ABCA12	64	24	20	12	23	13	506	922	22	14	44	47	38	26	39	82	17	36	22	46	49	65	49	0	27	129	29	35	17	60	24	54	44	25	19	30
ENSG00000266923.1	15.2572	-8.91308	7.854	1.63274e-05	0.0165945	RP11-693J15.4	0	0	0	0	0	0	6.057	16.727	0	0	0	0	0	0	0	0	0	131.61	0	31.78	0	0	24.821	0	37.966	0	43.251	0	23.613	24.398	38.079	28.628	32.376	0	0	23.584
ENSG00000180818.5	32.0518	-6.86255	7.1206	2.65101e-05	0.0243714	HOXC10	0	0	0	0	0	1	699	0	0	321	0	1	8	0	1	4	0	9	0	119	264.999	10	0	0	0	1	0	0	0	42	0	1	1	0	0	531
ENSG00000128710.6	36.6951	-7.34243	8.53351	2.81412e-05	0.0243714	HOXD10	0	0	0	0	0	61.089	371.144	0	0	121.415	2	0	0	1	5	0	0	9	1	40.201	49.821	9	0	0	399.438	0	0	0	0	0	140.985	0	0	0	0	332.197
ENSG00000204248.12	1567.58	-1.73658	1.54192	2.87664e-05	0.0243714	COL11A2	1803	322	1170	930	607	752	504	18160	745.001	349	375	1327	953	739.001	3076	782	775.002	878.999	1155	713	982	695.001	575	0	978.001	1043	2575	954.001	582	822.001	654.001	924	1133	1018	734.001	1200
ENSG00000248727.6	16.3409	-1.49195	1.37946	2.97594e-05	0.0243714	LINC01948	16	5	16	13	18	18	87	108	18	27	31	11	7	14	8	5	11	6	10	2	18	13	13	0	11	7	11	11	18	6	9	13	9	12	6	11
ENSG00000273420.1	52.2051	-7.16129	9.13111	2.99736e-05	0.0243714	CTD-2540B15.13	0	0	0	0	0	0	86.756	131.341	0	0	0	0	0	0	0	0	0	0	0	146.273	0	0	149.186	0	0	0	0	0	96.438	149.349	61.839	121.982	69.783	0	0	242.373
ENSG00000240990.10	6.44976	6.35271	7.23503	3.24146e-05	0.0254742	HOXA11-AS	0	0	1	0	0	0	66	0	3	29	0	0	0	0	0	0	0	7	0	42	35	3	1	0	0	0	0	0	0	1	0	0	0	0	0	122
ENSG00000175793.12	190.238	-3.04355	2.83318	3.33511e-05	0.0254742	SFN	112	4	2	26	35	100	7728	4213	530	6	13	134	65	15	411	1	1	18	4	3	4	4	53	0	18	9	4	11	4	4	4	8	7	1	3	2
ENSG00000196826.7	47.1576	-6.5056	8.87282	3.57519e-05	0.0265048	CTD-2192J16.17	0	0	0	0	0	74.356	0	137.028	0	143.607	444.211	0	36.033	0	0	47.507	0	0	0	173.496	0	0	0	0	0	0	78.561	141.763	241.076	0	47.59	0	0	0	0	0
ENSG00000269983.1	28.2823	-6.15388	8.35229	3.9508e-05	0.0279692	RP11-497H16.9	0	0	0	0	0	0	61.438	54.485	0	0	0	0	0	0	0	0	0	0	0	76.48	0	0	79.964	0	0	0	73.042	0	51.506	75.083	92.331	80.985	56.119	0	0	82.703
ENSG00000134755.18	918.042	-1.65765	1.66945	3.99465e-05	0.0279692	DSC2	996	456	318	236	885	845	16093	8520	1896	453	457	1505	659	453	1964	750	569	470	386	227	447	330	745.001	0	527	288	468	229	201	134.001	283	307	319	401	744	434
ENSG00000132031.13	172.652	-1.22136	1.49038	5.98696e-05	0.0397125	MATN3	168	24	141	162	98	118	110	2004	123	54	60	157	98	162	410	122	55	119	99	56	138	68	114	0	103	70	82	48	72	26	121	66	89	150	36	74
ENSG00000081277.13	458.362	-2.2447	2.9348	7.24054e-05	0.0467962	PKP1	85	0	27	134	38	105	18523	10842	1203	6	36	563	86	153	724	36	2	111	117	8	34	3	39	0	28	12	7	13	4	7	4	10	6	233	0	10
ENSG00000228630.5	12.9358	3.89018	6.32548	7.62948e-05	0.0480772	HOTAIR	1	0	0	0	0	0	343	0	1	78	0	0	2	0	0	3	2	1	2	18	58	0	0	0	0	0	0	0	0	1	0	0	0	0	0	254.999
ENSG00000105997.23	39.3249	2.16188	2.98284	8.09992e-05	0.0493105	HOXA3	1	204	0	57	1	2	151.451	1	5	43	3	1	3	21	2	13	1	3	6	87.556	34	10	51	0	109.999	3	2	371	3	3	2	2	1	29	4	96.999
ENSG00000104892.17	34.6049	-1.36525	1.8395	8.21646e-05	0.0493105	KLC3	34	5	8	13	14	25	594.999	415	100	6	3	57.001	31	26	83	19	5	19	34	7	15	20	24	0	20	14.001	22	17	1	11	12	15	7	19	4	26

## Sheet: G) Vitamin D_L vs N_LCPUFA_N
Gene_ID	baseMean	log2FoldChange	lfcSE	pvalue	padj	gene_name	DEFEND.BILX_2.HH_1	DEFEND.BILX_2.HH_2	DEFEND.BILX_2.HH_3	DEFEND.BILX_2.HH_4	DEFEND.BILX_2.HL_1	DEFEND.BILX_2.HL_2	DEFEND.BILX_2.HL_3	DEFEND.BILX_2.HL_4	DEFEND.BILX_2.HN_2	DEFEND.BILX_2.HN_3	DEFEND.BILX_2.HN_4	DEFEND.BILX_2.LH_1	DEFEND.BILX_2.LH_2	DEFEND.BILX_2.LH_3	DEFEND.BILX_2.LH_4	DEFEND.BILX_2.LL_1	DEFEND.BILX_2.LL_2	DEFEND.BILX_2.LL_3	DEFEND.BILX_2.LL_4	DEFEND.BILX_2.LN_1	DEFEND.BILX_2.LN_2	DEFEND.BILX_2.LN_3	DEFEND.BILX_2.LN_4	DEFEND.BILX_2.NEG	DEFEND.BILX_2.NH_1	DEFEND.BILX_2.NH_2	DEFEND.BILX_2.NH_3	DEFEND.BILX_2.NH_4	DEFEND.BILX_2.NL_1	DEFEND.BILX_2.NL_2	DEFEND.BILX_2.NL_3	DEFEND.BILX_2.NL_4	DEFEND.BILX_2.NN_1	DEFEND.BILX_2.NN_2	DEFEND.BILX_2.NN_3	DEFEND.BILX_2.NN_4
ENSG00000234474.3	8.58382	-40.5055	2.99641	1.69259e-42	5.05239e-38	MIR3663HG	0	0	0	0	0	0	0	0	0	145	0	7	25.001	8	11	0	0	2	11	0	0	0	12	0	12	23	0	0	0	0	0	0	0	18	5	0
ENSG00000183148.7	56.9189	21.8905	2.42075	8.56521e-20	1.27836e-15	ANKRD20A2P	22.458	351.476	47.554	9.433	0	84.192	0	6.349	0	388.332	0	43.209	0	0	44.984	0	92.073	69.904	0	24.028	29.06	0	91.649	0	56.386	110.276	82.342	75.367	46.253	0	44.676	55.799	0	0	0	0
ENSG00000174407.13	6.00526	-21.1601	2.41764	1.21762e-18	1.21153e-14	MIR1-1HG	0	0	5	5	0	3	0	0	0	0	0	1	4	31	2	10	2	7	43	0	1	0	0	0	0	1	0	0	0	0	0	0	0	66	0	0
ENSG00000196826.7	47.1576	30.805	4.50763	2.50179e-12	1.86696e-08	CTD-2192J16.17	0	0	0	0	0	74.356	0	137.028	0	143.607	444.211	0	36.033	0	0	47.507	0	0	0	173.496	0	0	0	0	0	0	78.561	141.763	241.076	0	47.59	0	0	0	0	0
ENSG00000253117.5	80.9587	17.784	2.66745	1.76965e-11	1.05648e-07	OC90	2474.16	1	11.84	3	15	4	24.905	0	0	131.144	0	158.301	155.291	5.225	15	1.384	0	0	190.883	0	3	0	25.344	0	1	5.208	2	0	0	5	0	3	0	0	0	0
ENSG00000172156.4	18.8951	-21.2257	3.44632	4.0371e-10	2.00846e-06	CCL11	0	0	30	19	1	33	2	0	0	0	0	7	0	8	329	18	0	17	22	0	2	0	0	0	15	0	0	0	0	0	0	0	0	114	0	0
ENSG00000134028.14	99.0182	-22.3305	4.18477	2.00138e-08	8.53446e-05	ADAMDEC1	1	0	88	2	0	848	0	0	0	0	0	104	1	0	1739	9	0	34	1	0	3	0	0	0	306	0	0	0	0	0	0	0	0	607	0	0
ENSG00000286192.1	486.324	-6.86655	1.75359	1.68542e-07	0.000628872	RP11-383A19.1	894.162	814.671	944.56	690.509	802.569	953.507	12.209	2.909	883.596	301.433	833.142	785.559	639.93	870.476	843.586	844.768	884.077	735.571	17.425	8.445	668.512	867.787	25.754	0	7.888	732.742	18.66	759.339	2.985	3.137	0	3.267	16.134	780.83	633.029	12.839
ENSG00000203812.2	11.5142	-24.8835	9.32557	1.05412e-06	0.00349618	H2AC18	0	0	0	0	0	75.381	25.303	36.784	0	0	0	0	0	0	0	0	0	0	0	0	0	0	0	0	0	48.387	0	0	0	0	0	0	99.507	0	0	0
ENSG00000184058.15	313.381	-3.28318	2.35424	2.33198e-06	0.00696097	TBX1	50	85	1177	1849	127	345	228	38	116	7	39	224	338	599.001	412	138	80	704	1201	68	85	36	33	0	165.001	36	36	52	10	7	37	31	44	1890	186	71
ENSG00000173641.18	174.694	-1.17846	2.10491	1.83408e-05	0.0497702	HSPB7	41	6	463.001	701	22	192	23	77	27	10	10	179	239	377	357	97	46	481	929	10	59	15	7	0	97	59	71	6	4	13	14	20	25	1496	23	64

## Sheet: H) Vitamin D_L vs N_LCPUFA_L
Gene_ID	baseMean	log2FoldChange	lfcSE	pvalue	padj	gene_name	DEFEND.BILX_2.HH_1	DEFEND.BILX_2.HH_2	DEFEND.BILX_2.HH_3	DEFEND.BILX_2.HH_4	DEFEND.BILX_2.HL_1	DEFEND.BILX_2.HL_2	DEFEND.BILX_2.HL_3	DEFEND.BILX_2.HL_4	DEFEND.BILX_2.HN_2	DEFEND.BILX_2.HN_3	DEFEND.BILX_2.HN_4	DEFEND.BILX_2.LH_1	DEFEND.BILX_2.LH_2	DEFEND.BILX_2.LH_3	DEFEND.BILX_2.LH_4	DEFEND.BILX_2.LL_1	DEFEND.BILX_2.LL_2	DEFEND.BILX_2.LL_3	DEFEND.BILX_2.LL_4	DEFEND.BILX_2.LN_1	DEFEND.BILX_2.LN_2	DEFEND.BILX_2.LN_3	DEFEND.BILX_2.LN_4	DEFEND.BILX_2.NEG	DEFEND.BILX_2.NH_1	DEFEND.BILX_2.NH_2	DEFEND.BILX_2.NH_3	DEFEND.BILX_2.NH_4	DEFEND.BILX_2.NL_1	DEFEND.BILX_2.NL_2	DEFEND.BILX_2.NL_3	DEFEND.BILX_2.NL_4	DEFEND.BILX_2.NN_1	DEFEND.BILX_2.NN_2	DEFEND.BILX_2.NN_3	DEFEND.BILX_2.NN_4
ENSG00000261069.3	38.4015	-46.1196	3.72292	1.11642e-35	3.3325e-31	RP11-701H24.4	0	0	0	0	0	0	123.189	69.044	0	117.889	0	0	0	0	0	0	0	0	0	67.367	0	0	98.161	0	134.803	0	126.492	0	95.22	61.731	77.225	83.061	112.16	0	0	91.198
ENSG00000284976.1	85.8064	-37.2465	3.50466	1.15284e-26	1.72061e-22	RP13-122B23.13	0	0	0	0	0	0	190.264	216.419	286.421	290.312	0	0	0	0	0	0	0	0	0	155.414	0	0	77.843	0	0	0	171.582	229.504	150.64	170.666	202.548	213.393	209.376	0	0	289.011
ENSG00000260244.1	22.0291	-37.8937	3.68101	3.79697e-25	3.77799e-21	RP11-588K22.2	0	0	0	0	0	0	33.322	85.119	0	0	0	0	0	0	0	0	0	0	0	90.565	0	0	22.559	0	85.083	0	43.597	0	57.583	50.597	36.253	75.706	61.68	0	0	39.28
ENSG00000256664.1	28.6615	-38.3043	3.79834	3.23807e-24	2.41641e-20	RP11-611O2.3	0	0	0	0	0	0	69.101	102.862	0	0	0	0	0	0	0	0	0	0	0	61.814	0	0	62.818	0	60.028	0	81.423	0	24.421	44.323	55.112	40.751	32.066	0	0	81.203
ENSG00000260772.1	148.183	-34.7083	4.10075	1.4597e-17	8.71442e-14	RP11-311C24.1	0	0	0	0	0	0	415.692	336.786	0	0	0	0	0	0	0	0	0	0	0	398.494	0	0	423.991	0	371.373	0	441.391	0	269.07	396.143	350.802	377.362	392.399	0	0	527.615
ENSG00000269983.1	28.2823	-35.6349	4.25542	3.04511e-17	1.51494e-13	RP11-497H16.9	0	0	0	0	0	0	61.438	54.485	0	0	0	0	0	0	0	0	0	0	0	76.48	0	0	79.964	0	0	0	73.042	0	51.506	75.083	92.331	80.985	56.119	0	0	82.703
ENSG00000260391.2	169.781	-33.5594	4.07952	1.1309e-16	4.8225e-13	RP11-71H17.7	0	0	0	0	0	0	304.843	151.821	0	0	0	0	0	0	0	0	0	0	0	488.565	0	0	320.783	0	335.571	0	571.152	0	616.944	592.646	256.389	453.96	543.246	0	0	632.929
ENSG00000273420.1	52.2051	-31.6467	4.58281	3.09201e-12	1.15371e-08	CTD-2540B15.13	0	0	0	0	0	0	86.756	131.341	0	0	0	0	0	0	0	0	0	0	0	146.273	0	0	149.186	0	0	0	0	0	96.438	149.349	61.839	121.982	69.783	0	0	242.373
ENSG00000271121.2	49.0563	-24.5378	3.92925	3.06536e-10	1.01668e-06	NUDT4P2	0	0	148.542	0	0	0	108.084	103.401	0	0	0	0	0	0	0	0	0	0	0	96.301	0	0	124.605	0	120.376	0	55.938	0	99.588	82.075	114.044	72.799	109.933	0	0	91.664
ENSG00000215695.1	19.5909	-29.6053	5.49027	1.7707e-08	5.28555e-05	RSC1A1	0	0	0	0	0	0	0	93.368	0	0	0	0	0	0	0	0	0	0	0	97.335	0	0	51.212	0	0	0	0	0	43.485	90.579	78.903	20.187	67.737	0	0	0
ENSG00000281453.1	23.7406	-30.9984	6.57368	8.62002e-08	0.000233916	TGFB2-OT1	0	0	0	0	0	0	196.837	85.408	0	0	0	0	0	0	0	0	0	0	0	135.569	0	0	0	0	0	0	0	0	40.017	57.068	83.068	163.73	72.754	0	0	0
ENSG00000282339.1	24.7059	-21.5328	5.18278	1.84837e-07	0.000459782	LLNLF-176F2.1	125.034	0	0	0	0	0	64.661	30.56	0	0	0	0	0	0	0	0	0	0	0	29.952	0	0	57.572	0	0	0	0	0	59.583	89.574	36.913	44.9	65.588	0	0	101.557
ENSG00000274944.4	15.6453	-18.0158	6.5516	8.4484e-07	0.00193988	RP5-864K19.6	0	0	0	128.935	0	0	0	0	34.183	33.136	0	0	0	29.58	25.813	0	0	0	0	0	13.15	0	0	0	27.995	0	18.124	13.243	33.806	0	0	8.814	0	0	35.413	0
ENSG00000215914.4	10.3427	-20.949	12.4278	3.7453e-06	0.00798552	MMP23A	0	0	0	0	0	0	0	73.746	0	0	0	0	0	0	0	0	0	0	0	36.558	0	0	23.312	0	0	0	0	0	77.644	19.792	0	0	39.835	0	0	0
ENSG00000263244.2	490.896	-16.9842	12.925	6.70938e-06	0.0133517	RP11-473I1.9	0	0	0	1712.5	0	0	1384.93	1007.71	0	0	0	0	0	0	0	0	0	0	0	1934.38	0	0	1383.31	0	0	0	0	0	1387.85	2264.37	1134.92	1936.92	1651.51	0	0	0

## Sheet: I) Vitamin D_L vs N_LCPUFA_H
Gene_ID	baseMean	log2FoldChange	lfcSE	pvalue	padj	gene_name	DEFEND.BILX_2.HH_1	DEFEND.BILX_2.HH_2	DEFEND.BILX_2.HH_3	DEFEND.BILX_2.HH_4	DEFEND.BILX_2.HL_1	DEFEND.BILX_2.HL_2	DEFEND.BILX_2.HL_3	DEFEND.BILX_2.HL_4	DEFEND.BILX_2.HN_2	DEFEND.BILX_2.HN_3	DEFEND.BILX_2.HN_4	DEFEND.BILX_2.LH_1	DEFEND.BILX_2.LH_2	DEFEND.BILX_2.LH_3	DEFEND.BILX_2.LH_4	DEFEND.BILX_2.LL_1	DEFEND.BILX_2.LL_2	DEFEND.BILX_2.LL_3	DEFEND.BILX_2.LL_4	DEFEND.BILX_2.LN_1	DEFEND.BILX_2.LN_2	DEFEND.BILX_2.LN_3	DEFEND.BILX_2.LN_4	DEFEND.BILX_2.NEG	DEFEND.BILX_2.NH_1	DEFEND.BILX_2.NH_2	DEFEND.BILX_2.NH_3	DEFEND.BILX_2.NH_4	DEFEND.BILX_2.NL_1	DEFEND.BILX_2.NL_2	DEFEND.BILX_2.NL_3	DEFEND.BILX_2.NL_4	DEFEND.BILX_2.NN_1	DEFEND.BILX_2.NN_2	DEFEND.BILX_2.NN_3	DEFEND.BILX_2.NN_4
ENSG00000234474.3	8.58382	-39.8767	3.44416	1.21233e-31	2.84534e-27	MIR3663HG	0	0	0	0	0	0	0	0	0	145	0	7	25.001	8	11	0	0	2	11	0	0	0	12	0	12	23	0	0	0	0	0	0	0	18	5	0
ENSG00000266923.1	15.2572	37.095	4.09912	3.92279e-20	4.6034e-16	RP11-693J15.4	0	0	0	0	0	0	6.057	16.727	0	0	0	0	0	0	0	0	0	131.61	0	31.78	0	0	24.821	0	37.966	0	43.251	0	23.613	24.398	38.079	28.628	32.376	0	0	23.584
ENSG00000214076.3	24.9085	45.0114	5.22015	9.30308e-19	7.27811e-15	CPSF1P1	0	0	0	0	0	0	0	29.443	0	0	0	127.852	0	0	0	0	0	0	78.449	53.692	0	0	90.578	0	98.144	0	59.339	0	0	85.245	0	37.271	81.107	0	0	47.669
ENSG00000260244.1	22.0291	33.8608	4.20805	2.87104e-16	1.68458e-12	RP11-588K22.2	0	0	0	0	0	0	33.322	85.119	0	0	0	0	0	0	0	0	0	0	0	90.565	0	0	22.559	0	85.083	0	43.597	0	57.583	50.597	36.253	75.706	61.68	0	0	39.28
ENSG00000256664.1	28.6615	33.8798	4.33917	1.95334e-15	9.16899e-12	RP11-611O2.3	0	0	0	0	0	0	69.101	102.862	0	0	0	0	0	0	0	0	0	0	0	61.814	0	0	62.818	0	60.028	0	81.423	0	24.421	44.323	55.112	40.751	32.066	0	0	81.203
ENSG00000260772.1	148.183	33.862	4.67717	1.4974e-13	5.85732e-10	RP11-311C24.1	0	0	0	0	0	0	415.692	336.786	0	0	0	0	0	0	0	0	0	0	0	398.494	0	0	423.991	0	371.373	0	441.391	0	269.07	396.143	350.802	377.362	392.399	0	0	527.615
ENSG00000285901.2	258.59	24.7522	3.50565	9.2942e-13	3.07591e-09	RP11-388F6.5	0	0	580.235	0	0	556.853	566.166	550.971	0	0	0	0	507.913	627.419	0	707.438	0	0	0	406.654	534.814	0	268.997	0	394.318	615.428	393.602	0	429.338	302.631	297.22	230.305	253.771	0	366.22	340.999
ENSG00000260391.2	169.781	32.5007	4.65419	1.04846e-12	3.07591e-09	RP11-71H17.7	0	0	0	0	0	0	304.843	151.821	0	0	0	0	0	0	0	0	0	0	0	488.565	0	0	320.783	0	335.571	0	571.152	0	616.944	592.646	256.389	453.96	543.246	0	0	632.929
ENSG00000254586.2	24.3483	19.9373	2.99412	1.8633e-11	4.85908e-08	RP11-358H18.3	3	0	44	77	0	26	3	2	0	0	0	22	40	127	35	10	0	65	176	0	8	0	0	0	9	3	0	0	1	0	2	0	0	138	0	0
ENSG00000269983.1	28.2823	31.3152	4.85043	4.1553e-11	9.75249e-08	RP11-497H16.9	0	0	0	0	0	0	61.438	54.485	0	0	0	0	0	0	0	0	0	0	0	76.48	0	0	79.964	0	0	0	73.042	0	51.506	75.083	92.331	80.985	56.119	0	0	82.703
ENSG00000182484.15	311.722	11.8051	1.99978	7.46174e-10	1.59206e-06	WASH6P	161.591	312.676	0	763.678	0	451.416	68.79	943.099	0	0	0	583.84	415.069	241.301	0	303.947	557.302	291.707	456.519	265.465	107.209	260.267	287.118	0	120.98	382.447	242.072	676.225	288.829	130.297	144.12	359.246	52.643	217.098	280.678	388.514
ENSG00000273420.1	52.2051	29.4144	5.23944	7.02187e-09	1.37336e-05	CTD-2540B15.13	0	0	0	0	0	0	86.756	131.341	0	0	0	0	0	0	0	0	0	0	0	146.273	0	0	149.186	0	0	0	0	0	96.438	149.349	61.839	121.982	69.783	0	0	242.373
ENSG00000228630.5	12.9358	-21.0928	3.84538	1.75051e-08	2.97822e-05	HOTAIR	1	0	0	0	0	0	343	0	1	78	0	0	2	0	0	3	2	1	2	18	58	0	0	0	0	0	0	0	0	1	0	0	0	0	0	254.999
ENSG00000259976.3	888.392	12.6719	2.38108	1.77653e-08	2.97822e-05	RP11-553L6.5	0	1877.37	799.437	847.884	2003.28	899.293	734.403	704.835	0	0	0	0	870.327	990.069	1430.53	1039.01	0	992.653	899.536	929.372	1081.94	0	965.407	0	1110.44	0	1512.89	1013.76	980.417	613.917	1162.51	1100.7	1595.28	927.269	1955.89	1074.8
ENSG00000240990.10	6.44976	-20.2814	3.78753	2.98591e-08	4.67195e-05	HOXA11-AS	0	0	1	0	0	0	66	0	3	29	0	0	0	0	0	0	0	7	0	42	35	3	1	0	0	0	0	0	0	1	0	0	0	0	0	122
ENSG00000174407.13	6.00526	16.097	3.05433	3.63646e-08	5.33423e-05	MIR1-1HG	0	0	5	5	0	3	0	0	0	0	0	1	4	31	2	10	2	7	43	0	1	0	0	0	0	1	0	0	0	0	0	0	0	66	0	0
ENSG00000197587.11	307.395	5.22644	1.078	6.16594e-08	8.51262e-05	DMBX1	128	15	146	51	103	58	92	1813	32	20	11	107	210	228	88	959	372	648	199	126	347	344	244	0	103	526	444	70	59	333	403	67	1225	231	44	133
ENSG00000134028.14	99.0182	24.6258	4.88572	7.8056e-08	0.000101776	ADAMDEC1	1	0	88	2	0	848	0	0	0	0	0	104	1	0	1739	9	0	34	1	0	3	0	0	0	306	0	0	0	0	0	0	0	0	607	0	0
ENSG00000005073.6	35.0613	-21.125	4.44784	1.64938e-07	0.000203741	HOXA11	0	0	1	0	0	0	452	0	9	97	0	0	1	0	4	0	0	49	0	269	266	24	1	0	0	0	0	0	0	0	0	1	0	0	0	510
ENSG00000123388.4	10.8118	-30.3165	6.7452	2.2394e-07	0.000262794	HOXC11	0	0	0	0	0	0	387	0	0	110	0	0	0	0	0	2	0	2	0	7	56	1	0	0	0	0	0	0	0	1	0	0	0	0	0	230
ENSG00000204248.12	1567.58	3.75255	0.839152	2.77008e-07	0.00030959	COL11A2	1803	322	1170	930	607	752	504	18160	745.001	349	375	1327	953	739.001	3076	782	775.002	878.999	1155	713	982	695.001	575	0	978.001	1043	2575	954.001	582	822.001	654.001	924	1133	1018	734.001	1200
ENSG00000172156.4	18.8951	19.7699	4.52508	3.30257e-07	0.000352324	CCL11	0	0	30	19	1	33	2	0	0	0	0	7	0	8	329	18	0	17	22	0	2	0	0	0	15	0	0	0	0	0	0	0	0	114	0	0
ENSG00000258417.3	40.0318	-19.3327	4.55253	3.98426e-07	0.000406568	RP11-240B13.2	1233.84	0	12.16	0	0	0	12.095	0	0	52.856	0	89.699	78.709	6.775	0	2.616	0	9	90.117	0	0	0	4.656	0	0	2.792	0	0	1	0	0	0	0	5	0	0
ENSG00000132031.13	172.652	3.37008	1.09458	2.01929e-06	0.00197469	MATN3	168	24	141	162	98	118	110	2004	123	54	60	157	98	162	410	122	55	119	99	56	138	68	114	0	103	70	82	48	72	26	121	66	89	150	36	74
ENSG00000279809.1	34.5689	20.3298	7.17523	2.41803e-06	0.00227005	AC005538.3	135.083	33.5	0	0	76.043	0	0	96.751	0	0	0	0	57.914	0	0	45	137.194	0	0	74.309	0	0	0	0	127.161	0	0	0	96.834	57.151	0	66.743	78.401	0	0	0
ENSG00000271121.2	49.0563	18.8907	7.08186	2.91e-06	0.00262684	NUDT4P2	0	0	148.542	0	0	0	108.084	103.401	0	0	0	0	0	0	0	0	0	0	0	96.301	0	0	124.605	0	120.376	0	55.938	0	99.588	82.075	114.044	72.799	109.933	0	0	91.664
ENSG00000215695.1	19.5909	24.1639	10.0016	3.81872e-06	0.00331946	RSC1A1	0	0	0	0	0	0	0	93.368	0	0	0	0	0	0	0	0	0	0	0	97.335	0	0	51.212	0	0	0	0	0	43.485	90.579	78.903	20.187	67.737	0	0	0
ENSG00000274944.4	15.6453	-17.3483	8.25445	5.8226e-06	0.00471229	RP5-864K19.6	0	0	0	128.935	0	0	0	0	34.183	33.136	0	0	0	29.58	25.813	0	0	0	0	0	13.15	0	0	0	27.995	0	18.124	13.243	33.806	0	0	8.814	0	0	35.413	0
ENSG00000281453.1	23.7406	21.3144	13.3704	1.14013e-05	0.00891961	TGFB2-OT1	0	0	0	0	0	0	196.837	85.408	0	0	0	0	0	0	0	0	0	0	0	135.569	0	0	0	0	0	0	0	0	40.017	57.068	83.068	163.73	72.754	0	0	0
ENSG00000143318.13	107.957	-1.84488	1.17886	1.37269e-05	0.0103675	CASQ1	71	153	81	78	121	32	48	21	70	1000	122	60	94	69	105	58	93	54	100	78	73	74	77	0	65	106	90	62	77	80	96	69	148	177	121	92
ENSG00000144452.15	68.2042	2.81803	1.79392	1.41355e-05	0.0103675	ABCA12	64	24	20	12	23	13	506	922	22	14	44	47	38	26	39	82	17	36	22	46	49	65	49	0	27	129	29	35	17	60	24	54	44	25	19	30
ENSG00000165272.16	389.14	3.0912	2.10101	1.56435e-05	0.0111258	AQP3	1189	26	109	214	138	174	8693	7495	180	49	220	285	126	149	390	66	21	166	108	31	60	39	187	0	46	40	39	31	37	21	18	84.001	39	138	18	52
ENSG00000164089.9	105.806	-2.99796	2.34528	2.11773e-05	0.0142009	ETNPPL	53	5	65	23	15	35	18	10	73	2024	71	33	325	21	27	56	16	18	243.998	42	29	16	55	0	33	77	70	8	41	29	39	20	20	263	57	19
ENSG00000268041.3	71.1937	-2.11604	1.81591	2.99852e-05	0.0190203	ERFL	26	23	34	25	28	15	10	5	27	670	50	33	148	34	13	53	36	94	128	36	49	144	85	0	58	166	73	46	8	72	45	64	35	134	55	37
ENSG00000136110.13	264.774	2.01743	1.75086	3.09348e-05	0.0191063	CNMD	378.001	428	152	47	706	103	724	2476	130	108	120	260	58	79	497.001	145	424	110	38	151	63	171	218	0	85	106	72	147	25	44	68	60	110	210	645	387
ENSG00000203812.2	11.5142	12.4582	13.8167	4.66742e-05	0.0274087	H2AC18	0	0	0	0	0	75.381	25.303	36.784	0	0	0	0	0	0	0	0	0	0	0	0	0	0	0	0	0	48.387	0	0	0	0	0	0	99.507	0	0	0
ENSG00000139219.19	7340.87	1.66305	1.73009	4.76236e-05	0.0274087	COL2A1	8123	2830	6755	2689	3084	6108	4537	125928	2877	6823	6615	5251	2651	5092	9242	2383	3277	2958	2494	491	2373	2535	3275	0	3650	1013	3431	1213	1890	183	2593	2308	2103	2739	2231	1148
ENSG00000169403.12	14.46	1.08179	1.18406	4.78806e-05	0.0274087	PTAFR	34	13	15	17	21	9	39	56	8	11	8	11	11	12	12	17	11	8	8	11	12	11	9	0	12	20	14	16	6	6	10	8	12	10	16	14
ENSG00000178343.5	164.84	1.99807	2.17363	4.97628e-05	0.0278079	SHISA3	34	128	110	82	206	81	14	756	35	7	18	95	22	93	522	27	271	188	128	22	248	245	289	0	98	363	134	258	22	78	496	73	109	199	8	9
ENSG00000160678.12	89.0421	2.41456	2.92321	5.11983e-05	0.0279448	S100A1	606	5	39	94.001	6	16	20	680	7	3	14	21.001	4	8	53	8	8	16.001	29	2	23	1	13	0	14	9	9	2	11	61	9	3	11	39	2	6
ENSG00000282339.1	24.7059	8.59522	10.0435	5.27242e-05	0.0281236	LLNLF-176F2.1	125.034	0	0	0	0	0	64.661	30.56	0	0	0	0	0	0	0	0	0	0	0	29.952	0	0	57.572	0	0	0	0	0	59.583	89.574	36.913	44.9	65.588	0	0	101.557
ENSG00000215914.4	10.3427	10.4044	13.2636	6.50176e-05	0.0334114	MMP23A	0	0	0	0	0	0	0	73.746	0	0	0	0	0	0	0	0	0	0	0	36.558	0	0	23.312	0	0	0	0	0	77.644	19.792	0	0	39.835	0	0	0
ENSG00000205922.5	138.557	-1.71731	2.15562	6.91565e-05	0.0345341	ONECUT3	37	30	38	4	20	18	17	26	24	1932	2	128	434	100	404	73	31	139	183	49	58	61	230	0	158	321	44	37	8	111	36	79	41	165	61	47
ENSG00000121552.4	17.7801	2.23902	3.37074	7.47116e-05	0.0357853	CSTA	6	0	2	4	1	10	282	391	1	0	2	12	3	6	29	3	0	3	0	0	0	0	5	0	1	0	0	0	0	0	0	1	0	0	1	1
ENSG00000164756.13	38.8903	1.57671	2.39178	9.67371e-05	0.0436619	SLC30A8	12	3	5	5	16	13	3	1110	10	1	3	6	17	5	7	58	12	9	2	2	9	9	17	0	6	8	2	0	5	1	13	2	20	6	0	1
ENSG00000204583.10	8.04657	-1.84432	3.12498	0.000100103	0.0443286	LRCOL1	0	0	5	2	0	0	0	0	3	109.999	1	2	21	2	1	4	0	3	11	2	11	1	2	0	1	2	3	0	12	5	88	1	4	4	1	0
ENSG00000147571.5	184.611	1.27707	1.90122	0.000106509	0.0448626	CRH	287	15	76	38	149	2167	41	8	66	67	15	88	335	245	24	166	100	35	330	32	68	114	202	0	157	32	268	178	125	361	53	156	73	92	43	122
ENSG00000263244.2	490.896	7.48472	11.7334	0.000106591	0.0448626	RP11-473I1.9	0	0	0	1712.5	0	0	1384.93	1007.71	0	0	0	0	0	0	0	0	0	0	0	1934.38	0	0	1383.31	0	0	0	0	0	1387.85	2264.37	1134.92	1936.92	1651.51	0	0	0
ENSG00000154227.14	39.4674	1.28664	1.92393	0.000107043	0.0448626	CERS3	3	9	16	11	7	18	787	688	42	7	21	52	7	2	104	1	5	15	5	6	6	5	2	0	9	8	4	4	6	3	2	5	5	8	9	4
ENSG00000280780.2	146.391	-1.03393	1.60196	0.000120688	0.0496939	JAKMIP2-AS1	59	26	197	45	58	40	87.999	11	64	1666	24	261	457	124	142	144	54	93	106	176	233	57.001	34	0	161.999	55	224.001	218	67	56	65	75	42	84	33	95
ENSG00000006747.15	79.0754	1.042	1.6426	0.000125325	0.0499389	SCIN	114	15	133	5	278	13	33	858	55	10	127	42	15	27	115	15.999	11	33	34	10	15	8	23	0	36	36	25.999	9	41	10	31	27	27	11	40.999	22
ENSG00000253797.2	162.791	6.2863	10.5453	0.000125539	0.0499389	UTP14C	0	0	915.858	0	0	0	721.708	410.492	0	0	0	0	0	0	0	0	0	0	693.015	304.302	0	548.932	0	0	0	0	0	0	287.176	592.117	0	436.314	419.371	0	545.872	0
