# Supplementary material for: Effects of n-3 Long-Chain Polyunsaturated Fatty Acid and Vitamin D Supplementation on Transcriptional Profiles of Human Lung Organoids
Source: Metabolites. 2025 Oct 14;15(10):670. doi: 10.3390/metabo15100670 (PMC12566473; doi:10.3390/metabo15100670)
Supplement: Supplementary file 1 [file metabolites-15-00670-s001.zip › SupplementaryTable S4_EnrichedPathways_PUFA.xlsx]

## Sheet: Sheet1
Term_Description	Fold_Enrichment	occurrence	support	lowest_p	highest_p	Up_regulated	Down_regulated
Porphyrin metabolism	29.7658	24	0.0130603	0.00151644	0.00504348	FTL, HMOX1
Ferroptosis	28.2775	24	0.0130603	0.00151644	0.00504348	FTL, HMOX1
PPAR signaling pathway	23.5646	21	0.0111111	0.0246695	0.0493391	CPT1A, ANGPTL4, ME1
HIF-1 signaling pathway	23.0837	24	0.133333	1.13857e-05	0.000259276	HMOX1	PDK1, HK2, ENO2
Mineral absorption	19.1712	24	0.0130603	0.00221638	0.00736315	FTL, HMOX1
Glycolysis / Gluconeogenesis	17.954	24	0.0444444	6.83384e-06	0.00963396		ENO2, HK2
Central carbon metabolism in cancer	17.6734	24	0.045977	0.00014253	0.00014253		PDK1, HK2
Carbon metabolism	15.8565	24	0.0555556	1.13857e-05	0.000676101	ME1	HK2, ENO2
Fatty acid degradation	13.4655	24	0.0111111	0.00475503	0.00791384	CPT1A
Fatty acid metabolism	11.311	24	0.0111111	0.00475503	0.00791384	CPT1A
Biosynthesis of amino acids	7.96549	23	0.0114943	0.00385359	0.00963396		ENO2
Thermogenesis	5.77092	22	0.0111111	0.0490272	0.0490272	CPT1A, SLC25A20
Insulin resistance	5.71263	21	0.0111111	0.0240402	0.0240402	CPT1A
Parathyroid hormone synthesis, secretion and action	5.38619	24	0.0111111	0.0349953	0.0349953		PDE4C
AMPK signaling pathway	5.04955	21	0.0111111	0.0240402	0.0240402	CPT1A
Necroptosis	4.59797	20	0.0111111	0.0067054	0.00727562	FTL
