# Supplementary material for: Effects of n-3 Long-Chain Polyunsaturated Fatty Acid and Vitamin D Supplementation on Transcriptional Profiles of Human Lung Organoids
Source: Metabolites. 2025 Oct 14;15(10):670. doi: 10.3390/metabo15100670 (PMC12566473; doi:10.3390/metabo15100670)
Supplement: Supplementary file 1 [file metabolites-15-00670-s001.zip › SupplementaryTable S5_SEHP.xlsx]

## Sheet: A) n-3 LCPUFA_High vs None
Gene_ID	baseMean	log2FoldChange	lfcSE	pvalue	padj	gene_name	DEFEND.SEHP_2.HH_1	DEFEND.SEHP_2.HH_2	DEFEND.SEHP_2.HH_3	DEFEND.SEHP_2.HH_4	DEFEND.SEHP_2.HL_1	DEFEND.SEHP_2.HL_2	DEFEND.SEHP_2.HL_3	DEFEND.SEHP_2.HL_4	DEFEND.SEHP_2.HN_1	DEFEND.SEHP_2.HN_2	DEFEND.SEHP_2.HN_3	DEFEND.SEHP_2.HN_4	DEFEND.SEHP_2.LH_1	DEFEND.SEHP_2.LH_2	DEFEND.SEHP_2.LH_3	DEFEND.SEHP_2.LH_4	DEFEND.SEHP_2.LL_1	DEFEND.SEHP_2.LL_2	DEFEND.SEHP_2.LL_3	DEFEND.SEHP_2.LL_4	DEFEND.SEHP_2.LN_1	DEFEND.SEHP_2.LN_2	DEFEND.SEHP_2.LN_3	DEFEND.SEHP_2.LN_4	DEFEND.SEHP_2.NEG	DEFEND.SEHP_2.NH_1	DEFEND.SEHP_2.NH_2	DEFEND.SEHP_2.NH_3	DEFEND.SEHP_2.NH_4	DEFEND.SEHP_2.NL_1	DEFEND.SEHP_2.NL_2	DEFEND.SEHP_2.NL_3	DEFEND.SEHP_2.NL_4	DEFEND.SEHP_2.NN_1	DEFEND.SEHP_2.NN_2	DEFEND.SEHP_2.NN_3	DEFEND.SEHP_2.NN_4
ENSG00000004799.8	406.655	2.72097	0.312316	8.78106e-20	1.07928e-15	PDK4	1301	620	774	632	396	939	1003	981	1148	580.999	651	1689	65	217	223	54	203	224	120	164	229	47	115	204	0	126	179	175	105	79	129	127	14	87	220	214	143
ENSG00000110090.13	2375	2.18913	0.273777	4.23885e-17	3.47331e-13	CPT1A	6033.99	3211	3676	3741	3607	5404	3675	4743	4440	4068	5371	6878	632	1375	2516	739	964	2220	969	1119	1724	606	1193	2189	0	1643	949.999	1222	779	954.999	759	1549	273	632	884	1229	914
ENSG00000134240.12	311.788	4.25703	0.70332	1.47419e-15	9.05964e-12	HMGCS2	436	355.999	61	592	846.001	1112	463	674	243	372	2276	2793	1	30	116	9	61	54	39	54	77	0	13	47	0	31	43	27	20	16	39	51	0	5	19	32	72
ENSG00000148926.10	1468.32	-1.81539	0.276278	1.65652e-13	6.78676e-10	ADM	893	565.001	502	311.001	335.001	844.001	523	279	551	351.999	671	450	3628	1609	1876	2200	2010	935.999	2246	2892	217	2134	1789	960	0	884	3652	1923	1675	906.999	3592	2186	2250	2862	3012	1331	1284
ENSG00000231170.7	12.6066	2.40825	0.406643	5.40925e-11	1.20882e-07	AC002451.3	28	34	15	14	13	29	24	17	29	17	13	34	2	2	6	2	5	8	4	11	7	7	3	5	0	4	9	9	6	5	3	13	0	4	1	10	4
ENSG00000188937.6	12.2387	1.94989	0.391094	2.07938e-09	3.93195e-06	NYX	18	26	24	18	24	37	14	13	8	14	32	37	3	6	5	4	16	31	10	16	2	2	4	14	0	5	8	2	11	9	3	4	2	2	7	3	8
ENSG00000141255.13	10.5138	2.293	0.45423	3.3406e-09	5.86561e-06	SPATA22	32.892	11.877	26.044	12.579	7.525	16.976	22.244	27.809	35.017	6.896	11.718	32.971	2.948	4	3.348	0	12.542	4.471	3.615	3.248	17.473	0	6	7.839	0	4	0	3.93	2	1.148	4	3	8.86	4.024	4	6	3.313
ENSG00000181019.13	2082.91	1.22411	0.273106	1.46118e-08	1.79593e-05	NQO1	4159	1918	2869	2188	2990	4097	2792	3119	3743	2447	4462	5902	1774	1517	1374	1161	1363	1904	1091	2381	1549	538	1337	1238	0	2390	1466	1231	1169	941	1140	1081	509.001	1174	881.999	1956	1313
ENSG00000167772.12	2218.28	1.85551	0.437409	3.81069e-08	3.16505e-05	ANGPTL4	4854	1721	2628	2901	2286	2481	3403	6713	6501	2044	5236	6400	468	1612	4002	1153	734	1736	1055	1638	909	336	718.001	2071	0	913	1698	1687	444	403	1019	2182	260	336	1304	781.999	953
ENSG00000141655.17	27.5331	1.39648	0.337908	3.86264e-08	3.16505e-05	TNFRSF11A	34	10	16	71	25	85	51	47	17	30	66	72	20	25	20	8	41	41	40	23.999	16.999	16	16	20	0	15	26	19	17	11	22	4	5	12	16	14	23
ENSG00000152463.15	5.23236	1.71448	0.421879	5.89223e-08	4.26009e-05	OLAH	10	15	21	5	7	18	9	7	9	14	3	13	3	5	0	0	1	3	4	4	0	0	2	2	0	5	5	2	0	4	1	6	2	3	1	6	2
ENSG00000153820.13	119.349	-1.38509	0.351934	9.03056e-08	5.54973e-05	SPHKAP	91	60	55	73	33	41	54	36	64	38	51	14	228	144	35	89	178	102	175	313	80	199	62	68	0	89	183	90	373	73	449	177	135	165	262	89	88
ENSG00000183134.5	26.0916	-1.05048	0.250221	1.45942e-07	8.15349e-05	PTGDR2	24	26	27.811	14	10	14	6.588	1	13.621	14	15	11.629	45.888	17.494	14	33	32	13	16.689	36	25	40	35	26	0	26	26	58	27	36	33	31	35	58	45	35.643	23
ENSG00000188467.11	47.2429	1.77081	0.499512	3.68588e-07	0.000177659	SLC24A5	52	236	79	32	44	171	48	49	28	199	134.001	36	19	13	3	12	42	171	53	20	12	23	20	23	0	8	20	17	46	15	31	17	5	49	28	16	13
ENSG00000164120.14	121.083	1.60099	0.464028	4.64246e-07	0.000207387	HPGD	151	55	164	156	102	235.999	183	226.999	76	159.001	310	704	35	95.001	91.999	25	34	136	232	48.001	31.001	40	32	117.999	0	116.999	52	63	79	133	55	41	41	41.001	42	40	45.001
ENSG00000105509.11	43.4623	-1.27342	0.372612	7.4684e-07	0.00029141	HAS1	16	18	20	30	30	32	7	12	6	21	39	4	51	52	20	46	73	58	103	79	2	75	68	20	0	27	44	59	101	36	101	55	142	93	82	16	33
ENSG00000163817.16	601.872	1.36115	0.420291	1.05639e-06	0.000381886	SLC6A20	571	2633	1129	774.001	645	1256	469.999	842.999	176	1627	728	1795	381	292	429	73	306	422	332	523	520	339	549	200.001	0	578.001	378	198	428.999	308	568	164	182	773.001	109	165	285.001
ENSG00000166569.8	16.9848	-2.66366	1.2396	1.1218e-06	0.000388395	CPLX4	0	1	0	3	12	0	2	1	0	0	0	1	13	35	2	7	8	3	10	48	0	77	18	5	0	2	2	24	86	33	4	20	63	0	201	2	7
ENSG00000100170.10	7.40324	-1.65598	0.537136	1.28556e-06	0.000438277	SLC5A1	14	2	1	6	2	4	7	5	5	1	1	1	4	3	10	3	1	6	10	7	6	2	4	3	0	8	25	21	21	4	27	20	4	3	15	27	1
ENSG00000134873.10	45.9385	1.10842	0.334605	1.80124e-06	0.000543146	CLDN10	106	55	35	69	58	119	40	45	159	57	111	33	11	20	18	17	48	51	26	39	6	18	50	74	0	24	38	34	38	37	24	26	13	27	33	22	47
ENSG00000185664.15	664.865	1.4613	0.503918	2.29773e-06	0.000652749	PMEL	736	155	754	1001	473	2044	1328	1518	412	1134	2301	1230	176.999	203.999	153	194.999	479	3350	1433	281	496.999	220	303.999	968.999	0	139	427.002	247.999	499	135.001	601.001	112	158.001	172.001	396.998	158	260.001
ENSG00000287996.1	16.8759	-2.2416	0.932004	2.31019e-06	0.000652749	RP11-67L17.1	7	12	0	3	2	7	2	1	1	4	0	0	2	15	6	21	15	3	4	32	0	96	34	0	0	8	3	34	65	18	6	39	76	3	87	22	30
ENSG00000023839.12	76.9507	1.58261	0.558818	2.43475e-06	0.00066501	ABCC2	55	423.999	40	21.001	48	604	25	26	27	613.999	110	45.001	32	21	22	36	37	43	50	36	14	78	51	13	0	30	27	27	59	32	43	39	30	197	28	78	25
ENSG00000152779.14	366.845	1.04355	0.3242	3.00136e-06	0.000764089	SLC16A12	449	1083	314	359	662	761	412	541	191	430	771	1347	227	220	448	133	166	353	227	298	118	117	214	111	0	419	366	331	290	180	199	176	61	409	200	285	252
ENSG00000283439.4	5.66526	-1.7312	0.645434	3.00961e-06	0.000764089	SPEM3	1	1	5	1	4	2	0	1	0	4	2	1	3	5	1	3	13	4	3	13	0	18	9	3	0	4	8	11	12	9	4	8	7	33	9	14	2
ENSG00000225978.3	72.8863	-1.2901	0.472376	4.42892e-06	0.000942066	HAR1A	21	24	33	35	63	24	11	9	21	25	38	11	131	50	40	165	123	48	82	127	35	180	165	74	0	41	44	46	129	98	69	51	351	199	98	18	33
ENSG00000137960.6	10.7202	1.24778	0.462634	5.22285e-06	0.00107889	GIPC2	13	37	9	12	11	44	12	17	6	10	23	33	2	6	2	2	4	21	9	12	3	6	8	8	0	5	7	5	7	14	10	2	6	10	3	3	5
ENSG00000136541.15	158.239	1.21052	0.446656	5.54092e-06	0.00109849	ERMN	114	509	239	311	242	289	96	333	67	239	574	363	75	114	107	32	85	221	144	196	83	18	63	79	0	78	180	78	188	136	123	96	10	98	67	37	106
ENSG00000105641.4	84.293	1.78474	0.775333	5.55771e-06	0.00109849	SLC5A5	74	10	6	172	48	114	154	324	45	56	233	882	9	76	82	5	12	89	47	34	13	12	12	17	0	50	95	32	44	10	35	24	8	21	27	29	33
ENSG00000275385.2	9.07895	2.0475	1.14189	5.58584e-06	0.00109849	CCL18	20	0	3	6	31	20	37	3	11	4	20	122	1	2	5	1	0	1	0	6	1	0	0	0	0	7	5	2	0	4	2	3	1	0	1	2	0
ENSG00000171658.8	9.76131	1.2763	0.491309	6.10264e-06	0.00115396	NMRAL2P	15	12	27	8	7	15	3	5	22	19	16	28	20	8	7	2	4	9	5	5	4	3	7	5	0	7	3	4	9	1	6	8	6	6	2	4	5
ENSG00000198691.13	304.344	1.08688	0.441164	1.28752e-05	0.00199056	ABCA4	361.999	153	181	450	494	865	445.001	764.999	132	323	784.999	1608	177	245	313	93	155	381	224.999	235	120	84.999	114	79	0	308.999	381	255.001	214	113	173	143.001	43	134	221.001	226	155
ENSG00000265907.2	30.1132	-1.19865	0.526183	1.36101e-05	0.0020652	RP11-737O24.2	15	5	6	13	8	18	9	23	23	5	17	7	8	31	60	15	32	44	76	42	26	15	11	48	0	60	41	45	23	9	43	45	21	27	25	61	71
ENSG00000163263.7	8.6866	1.1695	0.514801	1.47304e-05	0.00219456	C1orf189	3	22	3	17	23	36	3	13	5	16	21	19	2	5	3	5	6	19	9	5	12	4	6	2	0	4	3	5	5	8	5	3	3	3	2	6	10
ENSG00000114248.10	4.60984	1.53404	1.04018	2.21427e-05	0.00302395	LRRC31	37	10	23	3	3	0	12	2	12	9	0	3	2	9	2	1	4	3	3	1	1	1	1	6	0	0	2	3	0	0	3	1	0	2	1	2	0
ENSG00000198829.6	10.9262	-1.50959	0.999116	2.3098e-05	0.00311976	SUCNR1	3	1	1	2	3	5	2	2	2	4	1	1	10	3	1	40	8	7	6	9	2	54	30	0	0	2	13	8	25	18	3	10	113	3	20	2	4
ENSG00000110975.8	29.4295	1.04444	0.482247	2.48456e-05	0.00331931	SYT10	22	36	14	46	62	117	23	52	9	39	81	162	8	13	22	8	31	37	26	9	4	13	9	15	0	35	20	14	32	43	8	17	10	10	13	17	20
ENSG00000107165.13	288.68	1.41468	1.23275	2.68156e-05	0.00345121	TYRP1	201	7	408.001	1034	31	63	718.999	640	147	486	1199	676	28	18	11	2	8	2236	865	12	420	6	6	263	0	39	56	22	209	2	277	9	3	10	19	12	20
ENSG00000244681.1	5.61685	1.33198	1.27124	2.96392e-05	0.00367975	MTHFD2P1	9	54	4	2	3	30	4	1	0	40	4	5	0	3	0	2	1	1	1	0	0	2	0	0	0	0	0	5	2	0	3	0	0	6	2	0	0
ENSG00000288663.1	431.269	-1.14653	0.606259	2.98616e-05	0.00368873	RP11-680A11.7	296.724	198.792	133.253	230.822	182.833	379.755	86.117	114.543	120.559	301.822	269.698	124.995	214.198	169.16	153.466	282.095	1503	1021.84	329.355	174.713	85.944	296.829	864.955	206.231	0	1041.06	261.937	203.711	1183.68	321.016	237.56	1085.38	500.853	314.93	388.492	809.37	125.744
ENSG00000273143.2	5.11229	-1.2253	1.29148	3.41437e-05	0.00403041	DUSP5-DT	0	0	0	2	1	2	0	3	0	0	1	3	0	3	1	1	4	8	2	1	1	5	0	1	0	0	3	2	2	1	0	4	0	1	1	1	4
ENSG00000107831.14	19.7507	1.28493	0.889013	4.04468e-05	0.00456084	FGF8	8	28	99.999	38	12	124	3	11	1	77	46	10.999	72	3	1	9	44	14	42	6	15	15	12	8	0	5	3	0	5	11	13	4	0	4	15	12	7
ENSG00000080166.16	354.206	1.30883	0.973845	4.08885e-05	0.0045875	DCT	214	57	477	767	44	192	1085	1228	170	433	1720	815.001	113.001	53	11	20	120	1957	1139	40	244	48	75	963	0	32	106	57	383	38	294	15	15	36	86	37	37
ENSG00000164600.7	152.95	-1.2282	0.799792	4.16666e-05	0.00463461	NEUROD6	39	27	28	138	135	6	13	11	11	39	95	26	390	203	34	136	189	258	227	228	0	458	128	77	0	76	84	93	632	187	216	153	647	334	309	18	184
ENSG00000125508.4	3.374	-1.17437	0.744382	4.44517e-05	0.00485067	SRMS	3	0	1	0	0	5	1	1	0	2	2	0	7	1	1	4	8	1	5	8	1	3	6	5	0	2	10	4	8	8	3	2	3	10	10	2	4
ENSG00000232810.4	3.0342	-1.23173	0.868612	4.68162e-05	0.0049605	TNF	2	1	2	1	0	2	0	0	1	0	1	2	1	2	4	0	3	5	1	10	0	4	5	3	0	0	3	9	6	5	3	12	3	6	13	6	1
ENSG00000134160.15	17.2432	1.19817	1.12659	5.11815e-05	0.00526481	TRPM1	16	2	42.001	23	3	7	26	33	8	55	52.999	43.999	0	2	3	0	1	157	43	2	10	2	5	44	0	4	2	5	8	1	11	0	0	2	0	3	3
ENSG00000196616.14	26.9667	1.10835	0.795696	6.43e-05	0.00632249	ADH1B	124.838	86.818	24.001	18.001	23	32	41.595	24	23	5	8	122.985	18	19.644	2	7	19.65	101	59.914	17.471	0	1	9.913	3	0	12	35.257	22.634	7.493	20.789	40	21.583	1	7	13	13.256	3
ENSG00000108932.12	300.801	1.04094	0.702862	6.9012e-05	0.00669799	SLC16A6	424	122	132	388.999	584.001	662	546	550	263	320	1324.68	1498	36.934	320	398.999	56	120	279	173	231	140	13.635	61	67	0	369.999	425	276	120	21	201	143	22	34	89	209.001	177
ENSG00000254610.3	7.92511	1.0377	0.698495	6.92088e-05	0.00669799	RP5-903G2.2	14	13	5	10	6	13.172	4	9	1	2.065	16	11.114	6.237	4.812	1	9	16	9	7	6	0	7.122	18	1.194	0	0	3	4	4	13.193	8.011	1	4	7	5.045	4	3
ENSG00000260213.6	7.22806	-1.02479	0.683824	7.04774e-05	0.00674115	CENPN-AS1	7.347	3.2	5.316	5.337	4	7.305	1	5	0	6	1.735	4.487	8.499	7.609	6	5.48	5	6.568	4.447	12.588	3	9.558	3.134	5.18	0	4.378	3.388	3	7.961	14.02	3.587	8.622	14.199	6.281	7.542	5.403	3.107
ENSG00000145113.22	20.9787	1.06234	0.759845	7.17643e-05	0.00678451	MUC4	15	46.001	45	12	10	12	50	4	4	18	3	203.001	8	12	21	5	27	7	12	28	1	11	12	56.999	0	5	11	11.999	13	13	16	5	11	13	10	7	3
ENSG00000077498.9	73.5792	1.02603	1.07598	8.16895e-05	0.00743737	TYR	101	0	39	105	132	216	158	97	26	323	403	349	5	10	14	3	13	230	92	8	60	1	1	149	0	49	21	15	25	0	26	0	1	1	4	22	17

## Sheet: B) n-3 LCPUFA_High vs Low
Gene_ID	baseMean	log2FoldChange	lfcSE	pvalue	padj	gene_name	DEFEND.SEHP_2.HH_1	DEFEND.SEHP_2.HH_2	DEFEND.SEHP_2.HH_3	DEFEND.SEHP_2.HH_4	DEFEND.SEHP_2.HL_1	DEFEND.SEHP_2.HL_2	DEFEND.SEHP_2.HL_3	DEFEND.SEHP_2.HL_4	DEFEND.SEHP_2.HN_1	DEFEND.SEHP_2.HN_2	DEFEND.SEHP_2.HN_3	DEFEND.SEHP_2.HN_4	DEFEND.SEHP_2.LH_1	DEFEND.SEHP_2.LH_2	DEFEND.SEHP_2.LH_3	DEFEND.SEHP_2.LH_4	DEFEND.SEHP_2.LL_1	DEFEND.SEHP_2.LL_2	DEFEND.SEHP_2.LL_3	DEFEND.SEHP_2.LL_4	DEFEND.SEHP_2.LN_1	DEFEND.SEHP_2.LN_2	DEFEND.SEHP_2.LN_3	DEFEND.SEHP_2.LN_4	DEFEND.SEHP_2.NEG	DEFEND.SEHP_2.NH_1	DEFEND.SEHP_2.NH_2	DEFEND.SEHP_2.NH_3	DEFEND.SEHP_2.NH_4	DEFEND.SEHP_2.NL_1	DEFEND.SEHP_2.NL_2	DEFEND.SEHP_2.NL_3	DEFEND.SEHP_2.NL_4	DEFEND.SEHP_2.NN_1	DEFEND.SEHP_2.NN_2	DEFEND.SEHP_2.NN_3	DEFEND.SEHP_2.NN_4
ENSG00000253797.2	59.4279	33.1616	3.29815	3.22559e-24	7.92915e-20	UTP14C	0	338.521	211.965	281.73	142.078	0	0	0	0	598.583	0	0	0	0	0	0	0	0	0	0	0	0	0	0	0	0	0	0	0	0	0	0	0	223.727	0	0	259.268
ENSG00000004799.8	406.655	2.18821	0.352928	2.42004e-14	1.48723e-10	PDK4	1301	620	774	632	396	939	1003	981	1148	580.999	651	1689	65	217	223	54	203	224	120	164	229	47	115	204	0	126	179	175	105	79	129	127	14	87	220	214	143
ENSG00000148926.10	1468.32	-1.58616	0.272122	4.03804e-12	1.41804e-08	ADM	893	565.001	502	311.001	335.001	844.001	523	279	551	351.999	671	450	3628	1609	1876	2200	2010	935.999	2246	2892	217	2134	1789	960	0	884	3652	1923	1675	906.999	3592	2186	2250	2862	3012	1331	1284
ENSG00000134240.12	311.788	3.62551	0.644962	7.52314e-12	1.84934e-08	HMGCS2	436	355.999	61	592	846.001	1112	463	674	243	372	2276	2793	1	30	116	9	61	54	39	54	77	0	13	47	0	31	43	27	20	16	39	51	0	5	19	32	72
ENSG00000152463.15	5.23236	2.1522	0.479305	4.47481e-10	7.85712e-07	OLAH	10	15	21	5	7	18	9	7	9	14	3	13	3	5	0	0	1	3	4	4	0	0	2	2	0	5	5	2	0	4	1	6	2	3	1	6	2
ENSG00000110090.13	2375	1.39711	0.274187	1.45009e-09	2.09683e-06	CPT1A	6033.99	3211	3676	3741	3607	5404	3675	4743	4440	4068	5371	6878	632	1375	2516	739	964	2220	969	1119	1724	606	1193	2189	0	1643	949.999	1222	779	954.999	759	1549	273	632	884	1229	914
ENSG00000231170.7	12.6066	1.58317	0.455543	2.35519e-07	0.000110561	AC002451.3	28	34	15	14	13	29	24	17	29	17	13	34	2	2	6	2	5	8	4	11	7	7	3	5	0	4	9	9	6	5	3	13	0	4	1	10	4
ENSG00000225978.3	72.8863	-1.45141	0.394177	2.80717e-07	0.000123225	HAR1A	21	24	33	35	63	24	11	9	21	25	38	11	131	50	40	165	123	48	82	127	35	180	165	74	0	41	44	46	129	98	69	51	351	199	98	18	33
ENSG00000158887.19	491.775	2.28272	0.837382	2.93826e-07	0.000126716	MPZ	295	7832	466	47	272	2552	126.999	30	108	4316	424	51	236.999	65	28	71	97.001	54.999	71	130	25	314	228.001	43	0	99	106.999	97	458	102	129	162	91	2658	127	538	54.001
ENSG00000100146.18	348.47	2.15249	0.784803	3.31553e-07	0.000135837	SOX10	282.001	3085	260.001	157	129.999	1571	239	100	243	2109	472	272	161	49	15	7	32	186	110	63.999	42	176	144	77	1	118	70	52	349.999	43	102	274	29	1332	24	421	29
ENSG00000152779.14	366.845	1.18206	0.281957	3.49217e-07	0.000139527	SLC16A12	449	1083	314	359	662	761	412	541	191	430	771	1347	227	220	448	133	166	353	227	298	118	117	214	111	0	419	366	331	290	180	199	176	61	409	200	285	252
ENSG00000198203.10	52.5913	1.19027	0.300426	6.68745e-07	0.000241751	SULT1C2	137.999	97	107	51	61.001	102	65	56	55.001	71	54	96.001	12	35.001	49	16	19	40	7	21	54	25	24	23	0	74	67	79	33	18	29	57	11.999	57	33	58.999	31.999
ENSG00000275385.2	9.07895	2.55414	1.30152	8.63501e-07	0.000281171	CCL18	20	0	3	6	31	20	37	3	11	4	20	122	1	2	5	1	0	1	0	6	1	0	0	0	0	7	5	2	0	4	2	3	1	0	1	2	0
ENSG00000141255.13	10.5138	1.4903	0.480922	9.85421e-07	0.000306628	SPATA22	32.892	11.877	26.044	12.579	7.525	16.976	22.244	27.809	35.017	6.896	11.718	32.971	2.948	4	3.348	0	12.542	4.471	3.615	3.248	17.473	0	6	7.839	0	4	0	3.93	2	1.148	4	3	8.86	4.024	4	6	3.313
ENSG00000139269.3	136.721	1.13185	0.290933	1.11052e-06	0.000337021	INHBE	388	151	306	75	171	472	130	105	137	142	285	289	137	125	142	73	114	37	22	89	30	71	76	60	0	117	300	122	67	58	72	146	24	153	151	119	82
ENSG00000122733.12	188.383	-1.01392	0.252442	1.27623e-06	0.000369087	PHF24	143	137	124	118	114	183	76	75	60	171	149	105	358	205	89	205	267	223	268	315	11	362.999	280	88	0	135	201	251	368	170	240	132	428	352	320	131	130
ENSG00000122877.17	116.931	1.15369	0.305915	1.35427e-06	0.000378303	EGR2	222	459	70	121	68	251	125	210	88	365	117	184	37	147	76	107	32	53	55	66	37	52	65	43	0	41	168	138	74	88	103	198	35	141	123	79	41
ENSG00000237412.7	278.212	1.77618	0.746623	1.47693e-06	0.000407932	PRSS56	598	1937	181	147	64	1574	206	109	59	1906	201	138	171	94	92	143	46	38	56	162	4	106	66	12	0	82	138	186	159	159	161	185	27	848	371	82	12
ENSG00000146038.12	316.276	1.19426	0.331448	1.6416e-06	0.00044345	DCDC2	351	946	178	311	647	783	296	322	115	336	803	1066	78	190	265	65	148	332	198	186	96	133	290	81	0	342	404	197	221	818	114	192	110	320	198	219	268
ENSG00000152760.10	190.247	1.18227	0.338271	2.22659e-06	0.000541922	DYNLT5	189	496	176.999	213	306	615	140	280.001	94	261.999	605	586.001	163.999	99	164.999	40	102	252	162.001	108	83	33	119.999	38	0	238	196.001	113.999	159	223	64	109	26	118.001	60	102	230
ENSG00000153820.13	119.349	-1.09848	0.318927	3.69925e-06	0.000804734	SPHKAP	91	60	55	73	33	41	54	36	64	38	51	14	228	144	35	89	178	102	175	313	80	199	62	68	0	89	183	90	373	73	449	177	135	165	262	89	88
ENSG00000142609.19	137.823	1.00067	0.285373	4.68258e-06	0.000967287	CFAP74	207	159	74	156	318.001	638	89	132.999	69.999	178.001	550	292	70	64.001	137	52.001	107.999	220.999	94	119.001	70	49	92.001	51	0	137.001	190	119	124.999	100	96	84.999	26.001	63.999	121.001	52	187.001
ENSG00000153789.13	110.171	1.13391	0.35168	4.85464e-06	0.000986255	CIBAR2	93	403	113	92	292	401	60	114	50	166	290	201	80	31	59	23	64	141	64	78	46	58	116	35.001	0	112.001	117	76	103	164	31	56	14	122	44	60.001	94
ENSG00000214381.6	17.8675	1.33926	0.530476	5.41532e-06	0.00107354	LINC00488	21	30	6	13	59	94	15	20	15	16	76	76	3	5	10	2	16	22	7	16	5	0	2	8	0	20	11	14	8	4	6	8	2	10	5	21	22
ENSG00000114547.10	12.2073	1.37861	0.608959	6.4117e-06	0.0012124	ROPN1B	11.797	70.065	10	6	5	36.589	13	7	9.478	48.621	13	7.765	4	2	2	2	7	16.826	7	8.14	5	4	7	2	0	6	3	3	9.276	2	4.804	5	2	30.953	5	15.227	9.71
ENSG00000248485.2	415.481	-1.20512	0.425392	6.6265e-06	0.0012259	PCP4L1	112	273	104	157	161	282	161	208	95	188	221	168	560	418	92	997	526	333	986	931	60	1362	1040	159	0	146	297	234	815	245	539	297	1868	432	951	71	295
ENSG00000105509.11	43.4623	-1.04813	0.349756	1.05455e-05	0.00171518	HAS1	16	18	20	30	30	32	7	12	6	21	39	4	51	52	20	46	73	58	103	79	2	75	68	20	0	27	44	59	101	36	101	55	142	93	82	16	33
ENSG00000069535.14	327.927	1.18888	0.472053	1.10807e-05	0.0017803	MAOB	267	2228	222	223	800	794	170	302	128	538	664	444	184	149	74	74	130	266	227	200	115	58	387	84	0	144	302	153	348	716	123	144	40	820	222	141	188
ENSG00000110975.8	29.4295	1.12727	0.419398	1.19216e-05	0.00185479	SYT10	22	36	14	46	62	117	23	52	9	39	81	162	8	13	22	8	31	37	26	9	4	13	9	15	0	35	20	14	32	43	8	17	10	10	13	17	20
ENSG00000105641.4	84.293	1.29933	0.747509	1.43775e-05	0.00206683	SLC5A5	74	10	6	172	48	114	154	324	45	56	233	882	9	76	82	5	12	89	47	34	13	12	12	17	0	50	95	32	44	10	35	24	8	21	27	29	33
ENSG00000168124.2	4.52204	-1.1963	0.594131	1.80656e-05	0.0024282	OR1F1	1	2	2	1	4	5	0	0	1	2	2	1	5	9	0	9	12	8	7	10	2	11	15	1	0	5	2	4	7	5	1	2	10	13	1	6	6
ENSG00000119715.15	491.959	-1.23792	0.976101	2.05681e-05	0.00264715	ESRRB	58	120	53	206	160	89	27	36.999	31	213	93.999	32	173	161	18	2231	347	190.999	139.001	807	13	2256	2726	30	0	56	100.999	78	1110	848	170.999	666	4495	237	943.999	27	138
ENSG00000155926.14	51.1644	-1.05512	0.42	2.10786e-05	0.0026709	SLA	56	20	31	55	17	4	18	17	9	17	29	26	72	58	47	77	40	60	95.001	75	6	177.999	71	30	0	47	76.001	35	77	48	65	75	172	44	106	21	12
ENSG00000244681.1	5.61685	1.03164	1.25168	2.68677e-05	0.0031601	MTHFD2P1	9	54	4	2	3	30	4	1	0	40	4	5	0	3	0	2	1	1	1	0	0	2	0	0	0	0	0	5	2	0	3	0	0	6	2	0	0
ENSG00000023839.12	76.9507	1.09787	0.533386	2.78037e-05	0.00325462	ABCC2	55	423.999	40	21.001	48	604	25	26	27	613.999	110	45.001	32	21	22	36	37	43	50	36	14	78	51	13	0	30	27	27	59	32	43	39	30	197	28	78	25
ENSG00000164972.13	216.491	1.00568	0.42092	3.07396e-05	0.00346624	C9orf24	279	163.001	89	287.999	389.001	815.999	256.999	410	103.001	247	621	621.999	64	136	154	68	167	367	248	171	52	70	89.999	39	0	261	240	173	160	67.999	109	81	72	94.999	107	125	290
ENSG00000182575.8	137.837	-1.00201	0.418466	3.10373e-05	0.00346799	NXPH3	84	48	107	99	41	58	60	79	48	56	86	70	109	85	52	389	141	159	165	234	51	507	451	83	0	57	58	92	242	101	93	177	653	143	169	68	60
ENSG00000198829.6	10.9262	-1.11412	0.901814	3.18798e-05	0.00352347	SUCNR1	3	1	1	2	3	5	2	2	2	4	1	1	10	3	1	40	8	7	6	9	2	54	30	0	0	2	13	8	25	18	3	10	113	3	20	2	4
ENSG00000243955.6	12.2779	1.04691	0.530879	3.82276e-05	0.00396696	GSTA1	10	46.954	34.875	16	28	34.954	27	4	0	24	31	28	11	7	6	4	9	3	1	13	0	8	15	9	0	5	0	1	12	10	19	6	8	18	9	4	5
ENSG00000175766.13	11.2462	-1.03746	0.742022	4.686e-05	0.00457108	EIF4E1B	4	0	2	4	5	7	0	2	8	6	4	1	14	11	0	7	5	8	10	5	59	9	5	1	0	0	5	5	14	6	10	8	8	31	15	33	32.001

## Sheet: C) n-3 LCPUFA_Low vs None
Gene_ID	baseMean	log2FoldChange	lfcSE	pvalue	padj	gene_name	DEFEND.SEHP_2.HH_1	DEFEND.SEHP_2.HH_2	DEFEND.SEHP_2.HH_3	DEFEND.SEHP_2.HH_4	DEFEND.SEHP_2.HL_1	DEFEND.SEHP_2.HL_2	DEFEND.SEHP_2.HL_3	DEFEND.SEHP_2.HL_4	DEFEND.SEHP_2.HN_1	DEFEND.SEHP_2.HN_2	DEFEND.SEHP_2.HN_3	DEFEND.SEHP_2.HN_4	DEFEND.SEHP_2.LH_1	DEFEND.SEHP_2.LH_2	DEFEND.SEHP_2.LH_3	DEFEND.SEHP_2.LH_4	DEFEND.SEHP_2.LL_1	DEFEND.SEHP_2.LL_2	DEFEND.SEHP_2.LL_3	DEFEND.SEHP_2.LL_4	DEFEND.SEHP_2.LN_1	DEFEND.SEHP_2.LN_2	DEFEND.SEHP_2.LN_3	DEFEND.SEHP_2.LN_4	DEFEND.SEHP_2.NEG	DEFEND.SEHP_2.NH_1	DEFEND.SEHP_2.NH_2	DEFEND.SEHP_2.NH_3	DEFEND.SEHP_2.NH_4	DEFEND.SEHP_2.NL_1	DEFEND.SEHP_2.NL_2	DEFEND.SEHP_2.NL_3	DEFEND.SEHP_2.NL_4	DEFEND.SEHP_2.NN_1	DEFEND.SEHP_2.NN_2	DEFEND.SEHP_2.NN_3	DEFEND.SEHP_2.NN_4
ENSG00000253797.2	59.4279	-21.8408	3.2921	1.19348e-11	3.92179e-07	UTP14C	0	338.521	211.965	281.73	142.078	0	0	0	0	598.583	0	0	0	0	0	0	0	0	0	0	0	0	0	0	0	0	0	0	0	0	0	0	0	223.727	0	0	259.268
ENSG00000262526.2	0.682389	-16.4472	5.50268	3.02708e-07	0.0049735	CTD-2545G14.7	0	0	0	0	0	0	0	0	0	16.462	0	0	0	0	0	0	0	0	0	0	0	0	0	0	0	0	16.352	0	0	0	0	0	0	0	0	0	0
ENSG00000273507.5	96.6284	-1.36123	0.653855	1.12349e-06	0.012306	RP11-50D16.4	182	29	20.001	90.999	70	84.999	109.001	95.001	30.001	63	114.001	68	86	68.998	60.999	86	41	10	20	95	22.999	51.001	31.999	17	0	56	378	219.001	136	181	177.001	340.001	39	131	255	190.001	37
ENSG00000271949.1	0.460376	7.52594	8.14852	6.03123e-06	0.0352368	RP11-302M6.4	0	0	0	0	0	6.355	0	0	0	0	0	0	0	0	0	0	0	0	0	0	10.327	0	0	0	0	0	0	0	0	0	0	0	0	0	0	0	0
ENSG00000286285.1	19.1997	-1.04141	1.08354	6.29218e-06	0.0352368	RP11-57K16.1	47	17	1	13	2	1	22	18	3	4	10	9	12	17	15	20	1	3	6	18	3	4	4	1	0	17	96	51	40	23	55	71	4	36	60	26	2
ENSG00000188100.9	0.650019	7.28012	8.10964	6.43399e-06	0.0352368	FAM25A	0	0	0	0	0	0	0	0	0	0	0	0	0	0	0	0	0	3.769	30.663	0	0	0	0	0	0	0	0	0	0	0	0	0	0	0	0	0	0

## Sheet: D) Vitamin D_High vs None
Gene_ID	baseMean	log2FoldChange	lfcSE	pvalue	padj	gene_name	DEFEND.SEHP_2.HH_1	DEFEND.SEHP_2.HH_2	DEFEND.SEHP_2.HH_3	DEFEND.SEHP_2.HH_4	DEFEND.SEHP_2.HL_1	DEFEND.SEHP_2.HL_2	DEFEND.SEHP_2.HL_3	DEFEND.SEHP_2.HL_4	DEFEND.SEHP_2.HN_1	DEFEND.SEHP_2.HN_2	DEFEND.SEHP_2.HN_3	DEFEND.SEHP_2.HN_4	DEFEND.SEHP_2.LH_1	DEFEND.SEHP_2.LH_2	DEFEND.SEHP_2.LH_3	DEFEND.SEHP_2.LH_4	DEFEND.SEHP_2.LL_1	DEFEND.SEHP_2.LL_2	DEFEND.SEHP_2.LL_3	DEFEND.SEHP_2.LL_4	DEFEND.SEHP_2.LN_1	DEFEND.SEHP_2.LN_2	DEFEND.SEHP_2.LN_3	DEFEND.SEHP_2.LN_4	DEFEND.SEHP_2.NEG	DEFEND.SEHP_2.NH_1	DEFEND.SEHP_2.NH_2	DEFEND.SEHP_2.NH_3	DEFEND.SEHP_2.NH_4	DEFEND.SEHP_2.NL_1	DEFEND.SEHP_2.NL_2	DEFEND.SEHP_2.NL_3	DEFEND.SEHP_2.NL_4	DEFEND.SEHP_2.NN_1	DEFEND.SEHP_2.NN_2	DEFEND.SEHP_2.NN_3	DEFEND.SEHP_2.NN_4
ENSG00000271949.1	0.460376	-24.2593	3.54012	2.65992e-12	8.74049e-08	RP11-302M6.4	0	0	0	0	0	6.355	0	0	0	0	0	0	0	0	0	0	0	0	0	0	10.327	0	0	0	0	0	0	0	0	0	0	0	0	0	0	0	0
ENSG00000235884.4	0.304721	-23.0091	3.54859	3.54543e-11	5.82515e-07	LINC00941	0	0	0	0	0	0	0	0	5.88	0	0	0	0	0	0	0	3.697	0	0	0	0	0	0	0	0	0	0	0	0	0	0	0	0	0	0	0	0
ENSG00000242252.2	395.913	4.21685	0.729521	4.91784e-10	5.38668e-06	BGLAP	713.259	25.993	27.972	60.867	19.647	45.618	25.435	120.861	22.411	28.864	39.946	41.43	31.992	185.096	1666.32	26.132	93.346	54.553	944.313	28.994	10.449	36.332	33.634	58.144	1	2441.17	1755.04	41.769	64.597	27.137	169.84	211.009	45.399	43.634	62.436	19.887	12.711
ENSG00000227063.5	0.52549	-15.3785	6.62826	4.23502e-07	0.00347907	RPL41P1	0	0	0	0	0	0	0	0	0	0	0	0	0	0	0	0	0	5.628	0	0	0	0	0	0	0	0	0	0	0	0	0	0	0	0	0	0	12.213
ENSG00000188488.14	795.729	-2.24607	1.00042	2.32904e-06	0.0152279	SERPINA5	878.975	365.001	406.999	171	896	1021	472	232.999	2354.99	449.999	1133	681	78	259	181.001	88	237	181.999	62	240	3534.97	70	138.999	746	0	481	226.999	362	50	95	104	642	26	120	263	3292.99	4833
ENSG00000182600.9	1784.94	-2.76583	1.45286	2.79094e-06	0.0152279	SNORC	384.675	115	280	116	86	214.263	566.001	315.226	2422	131	149.429	149.306	120.338	276.639	154.336	97.444	130.418	286	144	137.884	8437.24	120.922	117.001	1337	1	608	150	455.64	204.508	114.826	156.285	648.52	140.52	133.57	170.11	4211.26	4188.38
ENSG00000165269.13	80.8681	-2.40443	1.35528	3.85833e-06	0.0152279	AQP7	49.877	12	37.999	16	17	23	131	98.001	311.001	7	28	91	4	19	13	9	4	36.001	10	17	868.995	1	1	90	0	35.999	37	29	14	9	22	87	1	4	13	234.995	313.987
ENSG00000263946.1	0.315679	-7.1471	8.26918	4.52733e-06	0.0152279	RP11-434D2.11	0	0	0	0	0	0	0	0	0	0	0	4.604	0	0	0	0	0	3.638	3.656	0	0	0.5	0	0	0	0	0	0	0	0	1.355	0	0	0	0	0	0
ENSG00000138207.14	198.663	-2.50204	1.60569	4.63418e-06	0.0152279	RBP4	79	3	10	8	2	14	113	180	284	6	20	48.999	13	45	99.999	12	15	33	16	20	2057	5	9	200	0	73	5	40	29	6	36	93	8	4	15	1480	1018
ENSG00000161640.15	7.95181	1.91302	1.36837	7.53817e-06	0.0225186	SIGLEC11	16	23.446	4	2	1	3	2	4	0	1	1	4.184	26	2.073	0	19	5	0	3.099	11	1	2	3	0	0	4.084	27	16	10	8.585	21	17	1	8.539	10	3.132	0
ENSG00000281852.1	44.1394	1.50881	1.14416	9.29836e-06	0.025462	LINC00891	56	45	13	33	3	35	41	33	17	38	4	31	24	51	244	62	13	3	6	38	5	7	8	4	0	17	285	134	26	50	50	58	9	19	56	33	2
ENSG00000175356.14	2477.72	-1.38762	1.18012	1.22032e-05	0.0308459	SCUBE2	1960	399.001	1162	820.001	629.999	1864	2057	1316	3476	574	2077	829.001	404	946.001	259.999	529.001	2231	2128	2100	654.999	19909	555.999	506	1589	0	1283	560.999	1050	1222	457	579.999	1295	458	425.999	732.001	7454	12666

## Sheet: E) Vitamin D_High vs Low
Gene_ID	baseMean	log2FoldChange	lfcSE	pvalue	padj	gene_name	DEFEND.SEHP_2.HH_1	DEFEND.SEHP_2.HH_2	DEFEND.SEHP_2.HH_3	DEFEND.SEHP_2.HH_4	DEFEND.SEHP_2.HL_1	DEFEND.SEHP_2.HL_2	DEFEND.SEHP_2.HL_3	DEFEND.SEHP_2.HL_4	DEFEND.SEHP_2.HN_1	DEFEND.SEHP_2.HN_2	DEFEND.SEHP_2.HN_3	DEFEND.SEHP_2.HN_4	DEFEND.SEHP_2.LH_1	DEFEND.SEHP_2.LH_2	DEFEND.SEHP_2.LH_3	DEFEND.SEHP_2.LH_4	DEFEND.SEHP_2.LL_1	DEFEND.SEHP_2.LL_2	DEFEND.SEHP_2.LL_3	DEFEND.SEHP_2.LL_4	DEFEND.SEHP_2.LN_1	DEFEND.SEHP_2.LN_2	DEFEND.SEHP_2.LN_3	DEFEND.SEHP_2.LN_4	DEFEND.SEHP_2.NEG	DEFEND.SEHP_2.NH_1	DEFEND.SEHP_2.NH_2	DEFEND.SEHP_2.NH_3	DEFEND.SEHP_2.NH_4	DEFEND.SEHP_2.NL_1	DEFEND.SEHP_2.NL_2	DEFEND.SEHP_2.NL_3	DEFEND.SEHP_2.NL_4	DEFEND.SEHP_2.NN_1	DEFEND.SEHP_2.NN_2	DEFEND.SEHP_2.NN_3	DEFEND.SEHP_2.NN_4
ENSG00000188100.9	0.650019	-28.0784	3.55957	1.12869e-15	2.74909e-11	FAM25A	0	0	0	0	0	0	0	0	0	0	0	0	0	0	0	0	0	3.769	30.663	0	0	0	0	0	0	0	0	0	0	0	0	0	0	0	0	0	0
ENSG00000207513.1	0.430816	-27.9149	3.56045	1.67322e-15	2.74909e-11	RNU1-3	0	0	0	0	21	0	0	0	0	0	0	0	0	0	0	0	0	0	0	0	0	0	0	0	0	0	0	0	0	0	0	0	0	0	0	0	0
ENSG00000271949.1	0.460376	-23.4265	3.56689	2.51689e-11	2.75683e-07	RP11-302M6.4	0	0	0	0	0	6.355	0	0	0	0	0	0	0	0	0	0	0	0	0	0	10.327	0	0	0	0	0	0	0	0	0	0	0	0	0	0	0	0
ENSG00000235884.4	0.304721	-22.5291	3.57457	1.47982e-10	1.21567e-06	LINC00941	0	0	0	0	0	0	0	0	5.88	0	0	0	0	0	0	0	3.697	0	0	0	0	0	0	0	0	0	0	0	0	0	0	0	0	0	0	0	0
ENSG00000263946.1	0.315679	-19.6299	3.73721	1.76271e-08	0.000115845	RP11-434D2.11	0	0	0	0	0	0	0	0	0	0	0	4.604	0	0	0	0	0	3.638	3.656	0	0	0.5	0	0	0	0	0	0	0	0	1.355	0	0	0	0	0	0
ENSG00000262526.2	0.682389	17.8467	4.61055	1.56222e-07	0.000855577	CTD-2545G14.7	0	0	0	0	0	0	0	0	0	16.462	0	0	0	0	0	0	0	0	0	0	0	0	0	0	0	0	16.352	0	0	0	0	0	0	0	0	0	0
ENSG00000227063.5	0.52549	-14.1185	7.13021	1.28531e-06	0.00603359	RPL41P1	0	0	0	0	0	0	0	0	0	0	0	0	0	0	0	0	0	5.628	0	0	0	0	0	0	0	0	0	0	0	0	0	0	0	0	0	0	12.213
ENSG00000118785.15	715.936	1.13074	1.34183	1.83938e-06	0.00755525	SPP1	1640	1123	241	446	112.001	402	184.001	227.999	449.999	778	333	352.001	224.001	311.001	6299	313.999	125	34	853.001	50	309.999	122	131	374	0	3890	2051	226.001	183	341	323	564	112	462.001	91.999	467	209

## Sheet: F) Vitamin D_Low vs None
Gene_ID	baseMean	log2FoldChange	lfcSE	pvalue	padj	gene_name	DEFEND.SEHP_2.HH_1	DEFEND.SEHP_2.HH_2	DEFEND.SEHP_2.HH_3	DEFEND.SEHP_2.HH_4	DEFEND.SEHP_2.HL_1	DEFEND.SEHP_2.HL_2	DEFEND.SEHP_2.HL_3	DEFEND.SEHP_2.HL_4	DEFEND.SEHP_2.HN_1	DEFEND.SEHP_2.HN_2	DEFEND.SEHP_2.HN_3	DEFEND.SEHP_2.HN_4	DEFEND.SEHP_2.LH_1	DEFEND.SEHP_2.LH_2	DEFEND.SEHP_2.LH_3	DEFEND.SEHP_2.LH_4	DEFEND.SEHP_2.LL_1	DEFEND.SEHP_2.LL_2	DEFEND.SEHP_2.LL_3	DEFEND.SEHP_2.LL_4	DEFEND.SEHP_2.LN_1	DEFEND.SEHP_2.LN_2	DEFEND.SEHP_2.LN_3	DEFEND.SEHP_2.LN_4	DEFEND.SEHP_2.NEG	DEFEND.SEHP_2.NH_1	DEFEND.SEHP_2.NH_2	DEFEND.SEHP_2.NH_3	DEFEND.SEHP_2.NH_4	DEFEND.SEHP_2.NL_1	DEFEND.SEHP_2.NL_2	DEFEND.SEHP_2.NL_3	DEFEND.SEHP_2.NL_4	DEFEND.SEHP_2.NN_1	DEFEND.SEHP_2.NN_2	DEFEND.SEHP_2.NN_3	DEFEND.SEHP_2.NN_4
ENSG00000144331.20	297.14	-2.57555	0.686909	8.97058e-07	0.0120142	ZNF385B	186	170	158.999	70	42.001	63	103	181.999	513	90	87	130	83	110	82	42	27	66	27	56.001	1453	53	44	309.001	0	186	126	138.999	83.001	111	67	277	25	90	95	1036	1023
ENSG00000164106.8	399.781	-2.26132	0.742127	2.55188e-06	0.0120142	SCRG1	243	304	292	76	110	236	217	188	670	310	154	71	273	157	133	44	51	272	43	50	2772	99	107	614	0	575	70	297	160	140	51	246	62	124	84	1953	1781
ENSG00000165623.10	825.457	-3.71198	2.73442	2.59365e-06	0.0120142	UCMA	149	0	11	3	0	1	54	10	581	1	0	2	1	199	34	0	2	8	2	6	14411	1	0	309	0	435	4	437	8	0	4	117	0	0	7	2275	4768
ENSG00000182600.9	1784.94	-2.83509	1.1701	3.12164e-06	0.0120142	SNORC	384.675	115	280	116	86	214.263	566.001	315.226	2422	131	149.429	149.306	120.338	276.639	154.336	97.444	130.418	286	144	137.884	8437.24	120.922	117.001	1337	1	608	150	455.64	204.508	114.826	156.285	648.52	140.52	133.57	170.11	4211.26	4188.38
ENSG00000188488.14	795.729	-2.26639	0.817143	3.47338e-06	0.0120142	SERPINA5	878.975	365.001	406.999	171	896	1021	472	232.999	2354.99	449.999	1133	681	78	259	181.001	88	237	181.999	62	240	3534.97	70	138.999	746	0	481	226.999	362	50	95	104	642	26	120	263	3292.99	4833
ENSG00000082196.21	2163.4	-2.37088	0.930831	4.17999e-06	0.0120142	C1QTNF3	1406	138.561	323.383	497.463	119.298	219.547	885.201	1150.33	4432.33	200.041	222.277	587.073	228.415	1013.28	1034.58	544.593	190.599	734.775	421.751	327.61	23066.6	308.18	230.841	2320.38	0	2165.88	562.999	1626.09	565.743	381.749	488.186	2150.22	284.482	241.192	547.932	11059.6	10853.3
ENSG00000120057.5	258.808	-2.66188	1.17543	4.32485e-06	0.0120142	SFRP5	205	7	34	32	18	20	162	130	769	26	49	98	18	58	109	5	11	88	21	21	2635	11	3	174	0	181	35	110	79	38	19	101	12	14	15	952	1187
ENSG00000166091.21	136.194	-2.01234	0.81531	5.53143e-06	0.0120142	CMTM5	111	114	75	38.999	24.999	98	58.001	32	279.999	83.001	47	38	34	50.999	42	15	57.999	61	44.999	42	526	26	29	137	0	127.001	62	109	46	27	34	182	12	61	72	642.999	524.001
ENSG00000136110.13	5513.49	-2.73758	1.72195	6.08615e-06	0.0120142	CNMD	3391	978	977.001	261	19	56	2629	1044	14343	64	38	698.001	15	1327	312	11	45	676	109	70	56652	32	35	6018	3	5635	218	3853	197	48	47	3942	18	39	158	27095	33083
ENSG00000166535.20	56.0545	2.43729	1.19059	6.58634e-06	0.0120142	A2ML1	5	33	101	62	9	4	39	10	1	7	3	64	9	34	10	1	20	575	890	12	1	4	8	42	0	6	12	3	13	108	107	4	6	8	2	1	7
ENSG00000132031.13	7384.33	-2.57481	1.49299	7.21629e-06	0.0120142	MATN3	1114	76	2464	530	209	169	3565	2309	17257	140	196	1425	66	1889	1008	319	285	2102	212	188	84295	80	138	13414	1	9310	333	4834	842	511	524	2848	65	113	658	20727	36786
ENSG00000158008.10	912.825	-1.89599	0.833203	7.23901e-06	0.0120142	EXTL1	794	587.999	412.999	301.001	177	426	607	587.999	2697	455	260.999	474	153.999	432.999	324	137	215.999	653	248.999	230.999	5195	123	133.999	1326	0	817	440	707	365	244	301	952	131.001	311.999	352	4606	3619
ENSG00000034971.17	20.6902	-2.48768	1.36171	7.52047e-06	0.0120142	MYOC	113	4	6	8	2	3	23	29	22	6	2	19	2	1	2	2	4	1	2	4	119	1	1	23	0	2	8	1	10	0	2	9	0	3	3	44	221
ENSG00000215183.5	28.2706	-2.11401	1.02312	8.33722e-06	0.0123677	MSMP	38	24	12	4	7	6	29	17	58	3	7	14	3	9	4	7	4	8	10	3	333	6	4	26	0	17	6	6	10	5	7	15	4	47	8	84	29
ENSG00000197594.14	1509.71	-1.82579	1.07777	1.52443e-05	0.0211062	ENPP1	991	273	518	363.001	450	643	1039	748	3623	229	504.999	882	106	632	707.001	171	293.999	525	230.001	271	9746	215.999	345.001	2146	0	1508	504	971.002	260.999	620	436.001	1517	132	168	360	6568	5263
ENSG00000180332.7	85.1327	-1.34955	0.803895	1.75811e-05	0.0221424	KCTD4	53	16	89	51	55	60	38	18	141	40	63	15	25	36	14	122	57	43	40	33	476	102	24	114	0	67	42	62	139	47	35	25	72	100	70	236	173
ENSG00000198373.13	9015.11	-1.62207	1.01926	1.91912e-05	0.0221424	WWP2	5979	1721	3656	2978	1740	3129	5532	4441	20433	1914	2203	3532	1447	4595	6184	1825	2903	4317	2638	2114	49003	2588	3153	12591	2	11456	2358	7449	3669	2578	2293	8007	2486	1853	2784	34874	36600
ENSG00000100399.16	692.013	-1.8454	1.34417	2.14292e-05	0.0223811	CHADL	492	82	198	121	46	86	476	246	1703	67	70	136	28	318	286	28	57	312.999	75	67	6336	53	29	1035	0	857	108	571	185	53	101	601	23	61	115	3247	3338
ENSG00000156966.7	534.527	-1.80781	1.30193	2.18982e-05	0.0223811	B3GNT7	443	42	310	97	77	89	420	418	1315	39	64	212	34	190	101	26	66	291	51	52	3993	41	68	756	0	460	85	275	110	54	82	359	34	40	96	2900	2347
ENSG00000105664.11	157.808	-1.85345	1.43953	2.26311e-05	0.0223811	COMP	17	12	40	4	3	11	32	39	78	6	4	62	3	114	23	5	15	53	31	6	2335	13	9	151	0	75	10	24	17	8	88	48	5	5	10	352	753
ENSG00000157322.17	535.211	-1.44545	0.994871	2.49433e-05	0.0226083	CLEC18A	256.431	99.374	217.704	153.053	400.834	320.682	172.002	165.13	1266.85	145.362	351.627	159.35	107.116	336.09	225.301	170.07	200.594	226.247	165.243	129.522	2819.91	200.66	150.996	663.669	0	562.131	163.561	508.252	232.552	159.531	125.844	576.996	137.719	183.845	175.448	2212.84	2155.55
ENSG00000186056.10	413.213	-1.74051	1.32389	2.50381e-05	0.0226083	MATN1-AS1	295	43.999	88.999	58	24	86	221.999	154	666	50	51	100.999	57	149.001	120	40.001	59	134	67	71	1889	37	27	304	0	226.001	100	183.999	76	48	100.001	301	29	85.999	107	1380	1239
ENSG00000100122.7	15.8539	-1.57577	1.30492	3.24996e-05	0.028123	CRYBB1	10	21	24	4	3	8	3	1	5	15	3	1	2	4	0	2	6	3	3	6	10	8	6	303	0	13	7	7	3	4	7	5	2	8	6	2	5
ENSG00000104321.11	16.0608	1.16184	0.911223	3.53687e-05	0.0282514	TRPA1	13.824	30.843	3	15	7	12.796	6	15	7	7.691	9	2	10.487	13	5	7.692	7	29	62.987	13	1	11	19.939	0	0	16	28.645	16	27.352	22	15	15	7	15.487	17.708	5	6
ENSG00000138207.14	198.663	-1.31389	1.46828	5.46757e-05	0.0420558	RBP4	79	3	10	8	2	14	113	180	284	6	20	48.999	13	45	99.999	12	15	33	16	20	2057	5	9	200	0	73	5	40	29	6	36	93	8	4	15	1480	1018
ENSG00000109705.8	204.001	-1.18564	1.27817	6.4288e-05	0.0476833	NKX3-2	212	71	153	81	4	21	128	155	440	33	15	108	28	109	52	22	14	94	25	25	1243	11	12	295	0	129	49	146	156	71	45	238	7	28	34	1159	892
ENSG00000188257.12	29.7727	-1.0455	1.54109	7.59037e-05	0.0494069	PLA2G2A	9	0	13	3	1	1	9	6	50	1	1	3	0	6	2	0	0	12	1	3	556	0	1	13	0	8	5	4	2	1	1	12	0	0	2	54	52
ENSG00000160678.12	1400.7	-1.06951	1.4814	7.86671e-05	0.0494069	S100A1	1127	64.001	445	207.001	28	60.001	1017	640.999	3938	49	25	364	28	395.999	137	6	29	494	54	34	10565	18	9	1737	0	1124	101	678.001	173	25	102.999	914	9	32	74.001	8549	7337
ENSG00000184471.8	34.9512	-1.08044	1.31682	8.0422e-05	0.0494069	C1QTNF8	15	10	14	1	2	9	18	11	105	2	1	1	5	12	10	1	7	15	2	1	273	5	2	63	0	27	4	24	10	4	14	50	2	10	13	138	151
ENSG00000166509.12	60.7594	-1.03792	1.46605	8.32155e-05	0.0494069	CLEC3A	18	1	5	6	3	4	32	7	221	0	8	8	1	20	14	1	2	15	3	2	795	2	2	217	0	64	5	42	6	1	4	73	0	1	5	229	186
ENSG00000141469.18	27.7763	-1.04225	1.41289	8.56437e-05	0.0494069	SLC14A1	30	9	3	18	0	2	15	15	134	0	11	41	4	19	14	3	0	8.999	2	0	120.001	0	3	47	0	37.001	12	21	2	2	8	27	0	1	6	193.999	61
