# Supplementary material for: Effects of n-3 Long-Chain Polyunsaturated Fatty Acid and Vitamin D Supplementation on Transcriptional Profiles of Human Lung Organoids
Source: Metabolites. 2025 Oct 14;15(10):670. doi: 10.3390/metabo15100670 (PMC12566473; doi:10.3390/metabo15100670)
Supplement: Supplementary file 1 [file metabolites-15-00670-s001.zip › SupplementaryTable S6_Interaction_PUFA_SEHP.xlsx]

## Sheet: A) n-3 LCPUFA_H vs N_VitD_N
Gene_ID	baseMean	log2FoldChange	lfcSE	pvalue	padj	gene_name	DEFEND.SEHP_2.HH_1	DEFEND.SEHP_2.HH_2	DEFEND.SEHP_2.HH_3	DEFEND.SEHP_2.HH_4	DEFEND.SEHP_2.HL_1	DEFEND.SEHP_2.HL_2	DEFEND.SEHP_2.HL_3	DEFEND.SEHP_2.HL_4	DEFEND.SEHP_2.HN_1	DEFEND.SEHP_2.HN_2	DEFEND.SEHP_2.HN_3	DEFEND.SEHP_2.HN_4	DEFEND.SEHP_2.LH_1	DEFEND.SEHP_2.LH_2	DEFEND.SEHP_2.LH_3	DEFEND.SEHP_2.LH_4	DEFEND.SEHP_2.LL_1	DEFEND.SEHP_2.LL_2	DEFEND.SEHP_2.LL_3	DEFEND.SEHP_2.LL_4	DEFEND.SEHP_2.LN_1	DEFEND.SEHP_2.LN_2	DEFEND.SEHP_2.LN_3	DEFEND.SEHP_2.LN_4	DEFEND.SEHP_2.NEG	DEFEND.SEHP_2.NH_1	DEFEND.SEHP_2.NH_2	DEFEND.SEHP_2.NH_3	DEFEND.SEHP_2.NH_4	DEFEND.SEHP_2.NL_1	DEFEND.SEHP_2.NL_2	DEFEND.SEHP_2.NL_3	DEFEND.SEHP_2.NL_4	DEFEND.SEHP_2.NN_1	DEFEND.SEHP_2.NN_2	DEFEND.SEHP_2.NN_3	DEFEND.SEHP_2.NN_4
ENSG00000204020.6	12.112	21.1898	2.77627	1.25679e-14	3.0139e-10	LIPN	0	0	2	1	0	0	10	0	0	0	0	73	0	17	1	0	3	96	227	1	0	0	1	0	0	2	0	0	0	1	37	0	1	0	0	0	0
ENSG00000181234.10	13.6951	-17.0275	3.02453	4.48063e-09	2.68625e-05	TMEM132C	0	3	248	0	0	3	8	0	0	0	0	0	0	0	0	0	59	0	0	0	0	3	3	38	0	0	3	0	0	8	4	61	30	0	7	0	0
ENSG00000105141.6	21.4508	19.14	4.00614	2.95762e-08	0.000141853	CASP14	0	0	0	27	0	0	78	13	0	0	0	26	0	41	17	0	0	214	98	19	0	0	0	1	0	0	0	10	5	0	215	1	0	0	0	0	0
ENSG00000110090.13	2375	2.2653	0.500855	9.10235e-08	0.000363806	CPT1A	6033.99	3211	3676	3741	3607	5404	3675	4743	4440	4068	5371	6878	632	1375	2516	739	964	2220	969	1119	1724	606	1193	2189	0	1643	949.999	1222	779	954.999	759	1549	273	632	884	1229	914
ENSG00000215914.4	12.2431	28.4623	8.86957	1.51648e-07	0.000519525	MMP23A	0	0	0	0	48.846	0	83.087	0	86.372	0	0	0	0	63.784	0	95.766	0	0	0	0	0	0	0	0	0	0	0	0	0	0	0	0	22.023	0	0	0	0
ENSG00000134240.12	311.788	4.0523	1.67678	2.67636e-07	0.000802274	HMGCS2	436	355.999	61	592	846.001	1112	463	674	243	372	2276	2793	1	30	116	9	61	54	39	54	77	0	13	47	0	31	43	27	20	16	39	51	0	5	19	32	72
ENSG00000004799.8	406.655	2.25476	0.673213	8.56131e-07	0.00205309	PDK4	1301	620	774	632	396	939	1003	981	1148	580.999	651	1689	65	217	223	54	203	224	120	164	229	47	115	204	0	126	179	175	105	79	129	127	14	87	220	214	143
ENSG00000164120.14	121.083	2.18137	0.943925	3.0206e-06	0.00603642	HPGD	151	55	164	156	102	235.999	183	226.999	76	159.001	310	704	35	95.001	91.999	25	34	136	232	48.001	31.001	40	32	117.999	0	116.999	52	63	79	133	55	41	41	41.001	42	40	45.001
ENSG00000141750.7	151.399	-1.1792	0.405361	4.39236e-06	0.00810256	STAC2	174	48	66	114	75	133	93	99	78	68	79	73	184	173	185	183	231	115	194	243	51	238	181	165	0	175	223	230	192	111	170	111	222	258	261	164	177
ENSG00000241186.10	6.42695	1.837	1.25427	9.52905e-06	0.0152344	TDGF1	7.352	4	6	19.992	19.738	5	8	5.923	8	6	26.949	20.912	5	4.004	1	1	6.764	2.34	6.008	4.905	5	1	2	3	0	9	16	5	3	0	5	2	0	2	3	2	2
ENSG00000067842.18	573.089	1.4728	0.696877	1.05853e-05	0.0158654	ATP2B3	615	119	135.001	734	628	1087	894.999	1142	253	507	1290	2432	247	362	526.999	378	516	560	500.999	577.001	217.999	369	383	142.999	0	505	703.001	609.999	801	340	401	336.999	533	410	419.001	340.999	337
ENSG00000224183.1	4.30331	-1.25008	1.85962	1.57713e-05	0.0210118	SDHDP6	1.677	7.038	5.056	4.057	3.07	0	3.636	1.541	0	0	0	0	6.05	0	4.929	0	3.227	5.048	9.104	4.791	0	9.216	9.119	4.254	0	4.477	8.94	7.417	8.633	3.062	3.525	8.766	5.184	10.184	10.103	6.138	3.431
ENSG00000216490.4	143.311	1.38601	3.28815	2.00112e-05	0.0252573	IFI30	1.041	0	61.767	2.843	240.806	1.358	1.374	239.331	139.587	0	319.42	656.534	1.271	140.156	234.667	53.532	0	152.378	96.274	139.516	131.351	0	4.27	146.952	0	255.011	215.695	110.205	0	3.898	94.759	7.223	0	1.27	3.004	1.057	0
ENSG00000148926.10	1468.32	-1.24939	0.775975	2.44634e-05	0.0269751	ADM	893	565.001	502	311.001	335.001	844.001	523	279	551	351.999	671	450	3628	1609	1876	2200	2010	935.999	2246	2892	217	2134	1789	960	0	884	3652	1923	1675	906.999	3592	2186	2250	2862	3012	1331	1284
ENSG00000095752.7	85.2902	-1.0161	0.617068	2.79325e-05	0.0269751	IL11	59	68	52	44	74.001	98	13	32	51	51	74	35	78	69	58	110.001	96	57	61	113	90	127	115	86	0	61	101	78	118	134	57	149	126	184	120	136	113
ENSG00000236283.5	52.748	1.27713	1.33121	2.81213e-05	0.0269751	AC013463.2	38	4	12.672	74	74.413	106	58	63.999	21	72	130	264.001	10.835	32.999	44.001	11	21	43.492	16.615	26	17	13.999	14	12	0	58	48	25.548	60.869	12.379	38.651	14.999	11.999	17	24.76	24	19
ENSG00000198691.13	304.344	1.2135	0.851703	3.15597e-05	0.0280308	ABCA4	361.999	153	181	450	494	865	445.001	764.999	132	323	784.999	1608	177	245	313	93	155	381	224.999	235	120	84.999	114	79	0	308.999	381	255.001	214	113	173	143.001	43	134	221.001	226	155
ENSG00000171658.8	9.76131	1.22982	1.14027	3.611e-05	0.0309269	NMRAL2P	15	12	27	8	7	15	3	5	22	19	16	28	20	8	7	2	4	9	5	5	4	3	7	5	0	7	3	4	9	1	6	8	6	6	2	4	5
ENSG00000167772.12	2218.28	1.19502	1.15447	3.86435e-05	0.0319555	ANGPTL4	4854	1721	2628	2901	2286	2481	3403	6713	6501	2044	5236	6400	468	1612	4002	1153	734	1736	1055	1638	909	336	718.001	2071	0	913	1698	1687	444	403	1019	2182	260	336	1304	781.999	953
ENSG00000134321.13	72.2834	1.12034	1.18184	4.41129e-05	0.0341249	RSAD2	64	31.999	32	35	169	73.999	40	57	38	46	72.001	858.999	26	70.999	66	24	40	45.001	41	52	55	20	20	60	0	64	38	49	32	30	106	54	14	22	42	34	53.999

## Sheet: B) n-3 LCPUFA_H vs N_VitD_L
Gene_ID	baseMean	log2FoldChange	lfcSE	pvalue	padj	gene_name	DEFEND.SEHP_2.HH_1	DEFEND.SEHP_2.HH_2	DEFEND.SEHP_2.HH_3	DEFEND.SEHP_2.HH_4	DEFEND.SEHP_2.HL_1	DEFEND.SEHP_2.HL_2	DEFEND.SEHP_2.HL_3	DEFEND.SEHP_2.HL_4	DEFEND.SEHP_2.HN_1	DEFEND.SEHP_2.HN_2	DEFEND.SEHP_2.HN_3	DEFEND.SEHP_2.HN_4	DEFEND.SEHP_2.LH_1	DEFEND.SEHP_2.LH_2	DEFEND.SEHP_2.LH_3	DEFEND.SEHP_2.LH_4	DEFEND.SEHP_2.LL_1	DEFEND.SEHP_2.LL_2	DEFEND.SEHP_2.LL_3	DEFEND.SEHP_2.LL_4	DEFEND.SEHP_2.LN_1	DEFEND.SEHP_2.LN_2	DEFEND.SEHP_2.LN_3	DEFEND.SEHP_2.LN_4	DEFEND.SEHP_2.NEG	DEFEND.SEHP_2.NH_1	DEFEND.SEHP_2.NH_2	DEFEND.SEHP_2.NH_3	DEFEND.SEHP_2.NH_4	DEFEND.SEHP_2.NL_1	DEFEND.SEHP_2.NL_2	DEFEND.SEHP_2.NL_3	DEFEND.SEHP_2.NL_4	DEFEND.SEHP_2.NN_1	DEFEND.SEHP_2.NN_2	DEFEND.SEHP_2.NN_3	DEFEND.SEHP_2.NN_4
ENSG00000274226.5	15.2806	38.6173	6.17337	1.76564e-10	1.89198e-06	TBC1D3H	0	0	0	0	0	139.887	0	0	0	0	0	0	0	0	62.682	0	0	37.866	163.82	0	0	0	205.915	0	0	0	55.072	0	0	0	0	0	0	0	0	0	0
ENSG00000004799.8	406.655	2.69338	0.542383	2.58607e-09	1.8474e-05	PDK4	1301	620	774	632	396	939	1003	981	1148	580.999	651	1689	65	217	223	54	203	224	120	164	229	47	115	204	0	126	179	175	105	79	129	127	14	87	220	214	143
ENSG00000198088.10	65.8307	1.56421	0.292384	1.07742e-08	3.97217e-05	NUP62CL	62.001	61	61	75	109	262	86	52.001	30	84.999	125.001	134	46	42.999	45	36	137	79	68	68.001	26	77	99.001	37	0	46	45	39	67.999	57	36	24	33	39.999	68	36.001	84
ENSG00000164972.13	216.491	2.24806	0.470756	2.4565e-08	6.58066e-05	C9orf24	279	163.001	89	287.999	389.001	815.999	256.999	410	103.001	247	621	621.999	64	136	154	68	167	367	248	171	52	70	89.999	39	0	261	240	173	160	67.999	109	81	72	94.999	107	125	290
ENSG00000224407.1	23.8776	1.35586	0.313021	4.24627e-07	0.000827289	RP5-956O18.3	27	36	20	26	29	59	38	42	13	27	31	16	18	18	26	11	25	26	28	27	25	15	22	11	0	23	20	23	19	19	16	14	13	29	22	24	22
ENSG00000110090.13	2375	1.9476	0.509939	8.22955e-07	0.0013551	CPT1A	6033.99	3211	3676	3741	3607	5404	3675	4743	4440	4068	5371	6878	632	1375	2516	739	964	2220	969	1119	1724	606	1193	2189	0	1643	949.999	1222	779	954.999	759	1549	273	632	884	1229	914
ENSG00000186212.4	64.5975	1.47791	0.364916	8.85229e-07	0.0013551	SOWAHB	69	62	47	64	95	194	82	111	49	61	127	143	29	52	48	26	83	129	96	73	32	25	58	60	0	43	68	40	56	42	59	32	20	36	59	32	66
ENSG00000159197.4	17.7028	1.73108	0.455269	1.23684e-06	0.00161474	KCNE2	37	20	7	21	31	74	14	22	12	22	44	39	6	8	13	10	21	15	12	21	5	16	18	12	0	25	25	10	18	10	6	9	7	9	16	13	18
ENSG00000148926.10	1468.32	-1.77386	0.475485	1.33905e-06	0.00161474	ADM	893	565.001	502	311.001	335.001	844.001	523	279	551	351.999	671	450	3628	1609	1876	2200	2010	935.999	2246	2892	217	2134	1789	960	0	884	3652	1923	1675	906.999	3592	2186	2250	2862	3012	1331	1284
ENSG00000198691.13	304.344	1.87093	0.514486	1.35623e-06	0.00161474	ABCA4	361.999	153	181	450	494	865	445.001	764.999	132	323	784.999	1608	177	245	313	93	155	381	224.999	235	120	84.999	114	79	0	308.999	381	255.001	214	113	173	143.001	43	134	221.001	226	155
ENSG00000134240.12	311.788	2.08799	1.37275	2.01918e-06	0.00208789	HMGCS2	436	355.999	61	592	846.001	1112	463	674	243	372	2276	2793	1	30	116	9	61	54	39	54	77	0	13	47	0	31	43	27	20	16	39	51	0	5	19	32	72
ENSG00000183134.5	26.0916	-1.69154	0.474495	2.0459e-06	0.00208789	PTGDR2	24	26	27.811	14	10	14	6.588	1	13.621	14	15	11.629	45.888	17.494	14	33	32	13	16.689	36	25	40	35	26	0	26	26	58	27	36	33	31	35	58	45	35.643	23
ENSG00000163075.13	191.196	1.3696	0.386775	2.51169e-06	0.00244673	CFAP221	219	247	134	267.001	341	509	172.001	291.999	119	214	534.001	492.999	97	129	168	59.001	211	403.999	228.001	197.001	100.999	81	161	67	0	183	213.999	110	262	150	99.999	107.001	66.001	148	112	108.999	214
ENSG00000267302.5	7.84681	2.0603	0.742493	3.07038e-06	0.00280038	RNFT1-DT	11	5.507	11	10	5	10	6.666	8	3	8	17	6	7.419	8	5	9	9	0	11	9	8	10	14	6	0	3	10	10	7	3.888	1	2	2	2.543	8	8	7
ENSG00000231672.8	63.1927	-1.18897	0.356869	3.13607e-06	0.00280038	DIRC3	88	50	50	71	28	49	28	33.001	43	58	52	32	74	44	40	64	83	41.999	53	67	23	131.999	74.001	60	0	84	87	62	91	107	78	69	114	98.001	86	59	58
ENSG00000196335.13	18.9046	-1.61928	0.488764	3.4485e-06	0.00295619	STK31	27	17	13	14	12	15	5	7	7	16	12	6	16	13	6	20	24	22	17	23	9	36	17	12	0	17	11	16	39	26	37	26.999	30.999	32	35	23	14
ENSG00000163060.8	43.5934	2.02462	0.774956	3.98709e-06	0.00318107	TEKT4	46	34	16	45	122	144	50	51	27	42	167	124	15	28	48	12	23	87	52	30	22	5	9	12	0	43	64	30	31	14	21	11	6	18	10	33	69
ENSG00000226644.5	21.339	1.3956	0.478498	7.77708e-06	0.00490207	RP11-128M1.1	30.918	40.938	13	30	26	64	17	20	13	32	51.902	43.983	5	12	14	8	30.985	27.925	24	27.989	16	20	18.982	15	0	17.835	24	15	16.919	11.918	7	12	5.877	16	20.732	19	24
ENSG00000128408.9	137.368	1.08833	0.396342	8.74165e-06	0.00535264	RIBC2	194	77	99.999	146	249	416	101	161	134	161.999	350	280	65	95	109	66	117.999	171	115	124	91	80	132.999	72	0	156	168	105.001	137	122.001	113	101	51	97	125	109	161
ENSG00000214381.6	17.8675	1.86494	0.941811	9.67117e-06	0.0056017	LINC00488	21	30	6	13	59	94	15	20	15	16	76	76	3	5	10	2	16	22	7	16	5	0	2	8	0	20	11	14	8	4	6	8	2	10	5	21	22
ENSG00000189157.14	152.46	1.23098	0.449904	1.04828e-05	0.005912	FAM47E	159.924	213.222	83.052	143.901	224.967	548.792	83.89	183.709	107.999	176.387	395.844	266.377	94.878	66.568	101.229	69.97	161.289	210.393	171.688	141.599	62.537	108.199	116.019	68.144	0	115.138	183.889	137.449	190	147.358	102.709	97.135	83.368	147.321	161.871	69.675	173.951
ENSG00000152779.14	366.845	1.53716	0.595055	1.16388e-05	0.00639565	SLC16A12	449	1083	314	359	662	761	412	541	191	430	771	1347	227	220	448	133	166	353	227	298	118	117	214	111	0	419	366	331	290	180	199	176	61	409	200	285	252
ENSG00000243710.8	179.935	1.37259	0.518867	1.22923e-05	0.0065859	CFAP57	152.999	235	109	199	333.999	467	147	267	92	200	530	434.001	94	114	157	106	176.001	287	198	159.001	74	120	145	65	0	139	174	121.001	239	170	104	58	86	169	101	96	172
ENSG00000185742.7	695.112	-1.47946	0.575236	1.26747e-05	0.00662514	C11orf87	439	644	636	384	234	439	397	261	123	537	404	162	569	866	525	1244	709	348	695	923	336	1713	1517	771	0	777	367	617	1043	892	699	955	2807	608	1045	526	356
ENSG00000152315.5	51.1707	1.75165	0.969624	1.45084e-05	0.00723091	KCNK13	59	13	14	63	97	117	49	153	29	28	104	121	16	100	71	8	36	184	61	51	11	4	7	15	0	61	101	58	46	10	21	18	3	10	38	30	42
ENSG00000181019.13	2082.91	1.37634	0.576667	1.84987e-05	0.00874902	NQO1	4159	1918	2869	2188	2990	4097	2792	3119	3743	2447	4462	5902	1774	1517	1374	1161	1363	1904	1091	2381	1549	538	1337	1238	0	2390	1466	1231	1169	941	1140	1081	509.001	1174	881.999	1956	1313
ENSG00000287189.1	32.8517	1.24593	0.515901	1.87791e-05	0.00874902	RP4-655C5.10	67	46	33	39	33	105	37	43	18	30	69	92	9	20	23	15	35	46	41	27	12	16	25	20	0	34	48	19	40	25	17	17	12	19	27	25	36
ENSG00000128573.26	3779.18	-1.51295	0.676597	1.92418e-05	0.00877386	FOXP2	2153	3565	3147	2297	1579	2158	1204	1435	1668	3153	1826	961	1728	2367	2001	10002	3903	1447	2659	5394	2020	8443	11020	3293	3	2721	3149	3717	9191	4955	3111	3982	17153	4266	4958	2804	2612
ENSG00000099960.13	25.7168	1.31131	0.562705	2.11947e-05	0.00946301	SLC7A4	26	21	24	23	58	107	28	28	8	34	52	59	7	25	21	7	37	30	30	31	8	8	10	12	0	18	36	25	30	21	19	14	11	39	15	22	19
ENSG00000184669.9	69.7464	1.1776	0.518273	2.42999e-05	0.010628	OR7E14P	93.946	62	35	57	126	166	55	107.991	50	79	199.988	171.001	21	44.001	63	29	93	117	72.988	68	32	58	56	39.332	1	80.056	109	48.951	65	31.97	48	50.954	29	30	62	51	71
ENSG00000104267.10	1256.89	1.57942	0.933999	2.59917e-05	0.0109303	CA2	1835	106	497	2061	2123	4000	1601	2371	1049	1421	4139	5684	269	819	1401	288	929	1923	1004	1106	747	287.999	328	566	2	1509	1532	689	913	167	649	493	139.999	302	738	804	1492
ENSG00000186471.13	67.4335	1.46381	0.741838	2.87331e-05	0.0116402	AKAP14	53	45	28	89.001	174.001	186	49	74.001	45	65.999	197	177	21	49	86	29	47	93	68	37	50.999	28	36	15	0	95	98	58	47.001	42	19	32	15	70	42	50	101
ENSG00000125740.14	70.5772	-1.251	0.583287	2.98239e-05	0.0116402	FOSB	66	48	26	40	29	30	17	49	60	43	26	60	44	60	62.999	88.999	47	85	41	61	96	84.999	102	89	0	64	78	78	80	64	63.001	222	60	67.999	139.001	161	90
ENSG00000230062.7	33.4379	1.36627	1.18651	2.99301e-05	0.0116402	ANKRD66	30	3	7	42	83	157	30	49	15	64	163	94	5	22	35	7	33	76	51	28	34	1	6	18	0	34	25	17	34	6	12	6	0	5	7	8	52
ENSG00000152611.12	104.362	1.50314	0.875949	3.24414e-05	0.0117839	CAPSL	81	73	45	106	186.001	338	101	190.001	65	120	334.001	396	38	80	109	14	63	218	83	77	53	11	38	43	0	133	105	57	79	44	39	41	15	66.999	48.999	45	145
ENSG00000167858.13	203.291	1.39749	0.724053	3.41525e-05	0.0119966	TEKT1	189	257.999	93.999	210	404.999	589.001	193	316.999	126	177	646	547.001	119	135.001	263	48	110	342.999	210	207	102	27	108	81	0	236	301	199	183.999	116	99	121.999	31.999	157	98	131	255
ENSG00000230873.9	18.6502	1.44251	0.82315	3.71497e-05	0.0122485	STMND1	19	7	3	18	38	60.001	15	31	14	22	70.001	34	6	11	13	3	20	39	21	17	17	6	7	10	0	22	17	14	21.001	8	5	11	3	13	12	21	40
ENSG00000188687.17	1182.15	1.44382	0.903061	4.02263e-05	0.0124941	SLC4A5	1576.95	206.259	243.292	1347.13	2757.78	5185.86	1350.13	1708.18	630.87	1241	3962.04	3907.58	236.562	515.29	1187.15	331.932	1287.84	985.577	825.166	1198.83	544	406.138	429.42	463.69	0	1970.84	1807.25	908.62	718.952	247.451	752.339	476.874	319.5	278.318	632.353	888.871	1989.64
ENSG00000186973.11	90.7998	1.20515	0.652322	5.03102e-05	0.0144151	FAM183A	85	93.001	48	98	202	306.999	115	108	61	108.999	278.999	285	35	67	77	26	64.001	127.001	87	78	39.001	22	50	34	0	109	100.999	67	93	89	60	47	21	60	36	55	99.999
ENSG00000131668.14	209.938	-1.35864	1.00967	5.04471e-05	0.0144151	BARX1	425	86	507	58	34	102	58	42	411	338	71	64	159	229	447	101	103	39	132	109	34	128	134	295	0	187	208	189	112	1155	195	362	132	104	234	206	280
ENSG00000137473.19	70.821	1.21401	0.670198	5.26743e-05	0.0146605	TTC29	65	82	48	85	142	224	61	91	33	59	206	165	47	58	62	31	52	110	78	58	55	30	43	33	0	77	67	36	73	78	26	28	29	63	39	48	83
ENSG00000153820.13	119.349	-1.297	0.809861	5.90603e-05	0.0156235	SPHKAP	91	60	55	73	33	41	54	36	64	38	51	14	228	144	35	89	178	102	175	313	80	199	62	68	0	89	183	90	373	73	449	177	135	165	262	89	88
ENSG00000183273.7	37.4305	1.28863	0.988853	6.37181e-05	0.0160307	CCDC60	54	11	23	45	85.999	151.999	42	49	20	53	94	104	8	30	21	5	56	59.001	35	28	26	5	14.001	39.999	0	30	34	47.999	26	4	25.999	9	5	9	27	36	42
ENSG00000142609.19	137.823	1.15715	0.676637	6.59006e-05	0.0162335	CFAP74	207	159	74	156	318.001	638	89	132.999	69.999	178.001	550	292	70	64.001	137	52.001	107.999	220.999	94	119.001	70	49	92.001	51	0	137.001	190	119	124.999	100	96	84.999	26.001	63.999	121.001	52	187.001
ENSG00000128578.10	640.231	1.00708	0.615372	8.59875e-05	0.0188845	STRIP2	987	275	367.001	881	890	1687	753.999	1104	515.001	780	1908	2427	211.001	425	420	236	462	712	561	547	513	344	362	403	0	591.999	500	468	687	354	420	419	226	226	459	562.999	698
ENSG00000179902.13	160.958	1.0922	0.705177	9.19672e-05	0.0195143	C1orf194	153.999	254	72.999	220	269	362	171.999	299.001	83.999	138	406	527	106	105	174	57.001	123	270	142	131	83.001	95	101.999	55	0	153	161	108	158	145.001	77	69.001	58	140.999	62.999	73	149
ENSG00000188937.6	12.2387	1.13784	0.897788	0.000106573	0.0215014	NYX	18	26	24	18	24	37	14	13	8	14	32	37	3	6	5	4	16	31	10	16	2	2	4	14	0	5	8	2	11	9	3	4	2	2	7	3	8
ENSG00000185664.15	664.865	1.12431	0.928035	0.000109771	0.0217825	PMEL	736	155	754	1001	473	2044	1328	1518	412	1134	2301	1230	176.999	203.999	153	194.999	479	3350	1433	281	496.999	220	303.999	968.999	0	139	427.002	247.999	499	135.001	601.001	112	158.001	172.001	396.998	158	260.001
ENSG00000141655.17	27.5331	1.09729	0.796904	0.00011294	0.0220038	TNFRSF11A	34	10	16	71	25	85	51	47	17	30	66	72	20	25	20	8	41	41	40	23.999	16.999	16	16	20	0	15	26	19	17	11	22	4	5	12	16	14	23
ENSG00000155926.14	51.1644	-1.07242	0.90566	0.000130072	0.0238254	SLA	56	20	31	55	17	4	18	17	9	17	29	26	72	58	47	77	40	60	95.001	75	6	177.999	71	30	0	47	76.001	35	77	48	65	75	172	44	106	21	12

## Sheet: C) n-3 LCPUFA_H vs N_VitD_H
Gene_ID	baseMean	log2FoldChange	lfcSE	pvalue	padj	gene_name	DEFEND.SEHP_2.HH_1	DEFEND.SEHP_2.HH_2	DEFEND.SEHP_2.HH_3	DEFEND.SEHP_2.HH_4	DEFEND.SEHP_2.HL_1	DEFEND.SEHP_2.HL_2	DEFEND.SEHP_2.HL_3	DEFEND.SEHP_2.HL_4	DEFEND.SEHP_2.HN_1	DEFEND.SEHP_2.HN_2	DEFEND.SEHP_2.HN_3	DEFEND.SEHP_2.HN_4	DEFEND.SEHP_2.LH_1	DEFEND.SEHP_2.LH_2	DEFEND.SEHP_2.LH_3	DEFEND.SEHP_2.LH_4	DEFEND.SEHP_2.LL_1	DEFEND.SEHP_2.LL_2	DEFEND.SEHP_2.LL_3	DEFEND.SEHP_2.LL_4	DEFEND.SEHP_2.LN_1	DEFEND.SEHP_2.LN_2	DEFEND.SEHP_2.LN_3	DEFEND.SEHP_2.LN_4	DEFEND.SEHP_2.NEG	DEFEND.SEHP_2.NH_1	DEFEND.SEHP_2.NH_2	DEFEND.SEHP_2.NH_3	DEFEND.SEHP_2.NH_4	DEFEND.SEHP_2.NL_1	DEFEND.SEHP_2.NL_2	DEFEND.SEHP_2.NL_3	DEFEND.SEHP_2.NL_4	DEFEND.SEHP_2.NN_1	DEFEND.SEHP_2.NN_2	DEFEND.SEHP_2.NN_3	DEFEND.SEHP_2.NN_4
ENSG00000072310.18	3119.01	-1.13692	0.138716	7.21945e-17	1.68516e-12	SREBF1	1890	1597	1801	2100	1717	3698	1612	1906	1670	1556	2277	1656	2790	2883	3004	2512	3771	3974	4356	3552	3676	3401	3465	3211	1	4404	4488	4002	5553	4296	4590	3774	3486	3018	4158	4202	3531
ENSG00000288606.1	7.34659	-16.9725	2.53702	1.30529e-11	1.5234e-07	RP11-115L11.3	0	0	0	0	0	173.42	0	0	4.431	0	6.885	8.503	4.146	0	0	0	0	3.599	0	0	0	5.732	3.803	7.568	0	20.058	0	0	30.941	0	7.681	0	8.505	2.796	99.372	0	3.358

## Sheet: D) n-3 LCPUFA_H vs L_VitD_N
Gene_ID	baseMean	log2FoldChange	lfcSE	pvalue	padj	gene_name	DEFEND.SEHP_2.HH_1	DEFEND.SEHP_2.HH_2	DEFEND.SEHP_2.HH_3	DEFEND.SEHP_2.HH_4	DEFEND.SEHP_2.HL_1	DEFEND.SEHP_2.HL_2	DEFEND.SEHP_2.HL_3	DEFEND.SEHP_2.HL_4	DEFEND.SEHP_2.HN_1	DEFEND.SEHP_2.HN_2	DEFEND.SEHP_2.HN_3	DEFEND.SEHP_2.HN_4	DEFEND.SEHP_2.LH_1	DEFEND.SEHP_2.LH_2	DEFEND.SEHP_2.LH_3	DEFEND.SEHP_2.LH_4	DEFEND.SEHP_2.LL_1	DEFEND.SEHP_2.LL_2	DEFEND.SEHP_2.LL_3	DEFEND.SEHP_2.LL_4	DEFEND.SEHP_2.LN_1	DEFEND.SEHP_2.LN_2	DEFEND.SEHP_2.LN_3	DEFEND.SEHP_2.LN_4	DEFEND.SEHP_2.NEG	DEFEND.SEHP_2.NH_1	DEFEND.SEHP_2.NH_2	DEFEND.SEHP_2.NH_3	DEFEND.SEHP_2.NH_4	DEFEND.SEHP_2.NL_1	DEFEND.SEHP_2.NL_2	DEFEND.SEHP_2.NL_3	DEFEND.SEHP_2.NL_4	DEFEND.SEHP_2.NN_1	DEFEND.SEHP_2.NN_2	DEFEND.SEHP_2.NN_3	DEFEND.SEHP_2.NN_4
ENSG00000181234.10	13.6951	-20.3872	2.90031	1.57667e-12	1.78983e-08	TMEM132C	0	3	248	0	0	3	8	0	0	0	0	0	0	0	0	0	59	0	0	0	0	3	3	38	0	0	3	0	0	8	4	61	30	0	7	0	0
ENSG00000274226.5	15.2806	-38.3592	6.07017	9.01751e-11	6.82445e-07	TBC1D3H	0	0	0	0	0	139.887	0	0	0	0	0	0	0	0	62.682	0	0	37.866	163.82	0	0	0	205.915	0	0	0	55.072	0	0	0	0	0	0	0	0	0	0
ENSG00000198691.13	304.344	2.52679	0.451215	1.80067e-09	1.02206e-05	ABCA4	361.999	153	181	450	494	865	445.001	764.999	132	323	784.999	1608	177	245	313	93	155	381	224.999	235	120	84.999	114	79	0	308.999	381	255.001	214	113	173	143.001	43	134	221.001	226	155
ENSG00000131044.17	214.024	1.73641	0.323584	2.51232e-08	0.00011408	TTLL9	262.999	256.999	137	275	347.001	545.001	137	276.001	123.999	264.001	589	468	175	126.001	198	76	148	336.001	255	228.999	93	130.001	128.999	66.001	0	164	298.998	145	284.001	204	182	154	86.999	253	186	87	177
ENSG00000164972.13	216.491	2.33576	0.459688	4.02965e-08	0.000152482	C9orf24	279	163.001	89	287.999	389.001	815.999	256.999	410	103.001	247	621	621.999	64	136	154	68	167	367	248	171	52	70	89.999	39	0	261	240	173	160	67.999	109	81	72	94.999	107	125	290
ENSG00000215914.4	12.2431	28.5986	10.1436	1.59551e-07	0.000389918	MMP23A	0	0	0	0	48.846	0	83.087	0	86.372	0	0	0	0	63.784	0	95.766	0	0	0	0	0	0	0	0	0	0	0	0	0	0	0	0	22.023	0	0	0	0
ENSG00000067842.18	573.089	2.0629	0.423766	1.7174e-07	0.000389918	ATP2B3	615	119	135.001	734	628	1087	894.999	1142	253	507	1290	2432	247	362	526.999	378	516	560	500.999	577.001	217.999	369	383	142.999	0	505	703.001	609.999	801	340	401	336.999	533	410	419.001	340.999	337
ENSG00000140527.15	45.1359	1.50446	0.309444	3.16201e-07	0.000645949	WDR93	39	50	27	38	90	111	31	57	29	50	127	81	33	30	34	24	52	65	72	58	19	23	32	16	0	37	63	34	60	44	42	29	16	47	40	32	48
ENSG00000253873.6	35.3204	-1.91108	0.402264	3.4141e-07	0.000645949	PCDHGA11	47.073	23.981	38.733	17	12.33	59.963	27.896	47.771	12	6	22	8	36.947	19.078	15	22	103.462	16	44.56	40	32.658	88.882	105.793	43.609	0	13	41	31	21	66.193	39.909	34.198	58.147	45.749	58.632	39.399	30
ENSG00000203780.12	233.207	1.25861	0.266212	5.12958e-07	0.000895862	FANK1	257	273.999	177	289.001	348.999	684	180.001	244.001	199	221	548	341	163.999	175.001	183.001	139	198	339.001	307.999	255.999	101.999	140.999	170.999	117	0	206.001	304.001	158	272.001	227	270	207.001	126	233.001	219.001	121	212
ENSG00000186973.11	90.7998	1.94428	0.430856	7.64001e-07	0.00123899	FAM183A	85	93.001	48	98	202	306.999	115	108	61	108.999	278.999	285	35	67	77	26	64.001	127.001	87	78	39.001	22	50	34	0	109	100.999	67	93	89	60	47	21	60	36	55	99.999
ENSG00000152779.14	366.845	1.97269	0.451094	1.13524e-06	0.00161884	SLC16A12	449	1083	314	359	662	761	412	541	191	430	771	1347	227	220	448	133	166	353	227	298	118	117	214	111	0	419	366	331	290	180	199	176	61	409	200	285	252
ENSG00000105641.4	84.293	2.82317	0.860061	1.14083e-06	0.00161884	SLC5A5	74	10	6	172	48	114	154	324	45	56	233	882	9	76	82	5	12	89	47	34	13	12	12	17	0	50	95	32	44	10	35	24	8	21	27	29	33
ENSG00000286449.1	165.489	1.23271	0.279683	1.33238e-06	0.00177943	CTD-3220F14.4	170	255	142	108	217	326	121	141	141	196	338	214	157	112	143	154	202	162	177	172	26	108	161	84	0	127	248	171	185	153	192	130	109	236	195	137	180
ENSG00000137098.14	414.307	1.81186	0.431078	2.15336e-06	0.00244449	SPAG8	468	415.999	170.999	483.001	841	1407	207	586	262	444.999	1253	1120	207	264	374	177	287.001	756.001	419	391.001	140.001	191	255	142	0	311	564	273	494	399	357.999	251.001	159	352	310	168	389
ENSG00000134240.12	311.788	2.71227	1.109	2.56338e-06	0.00260872	HMGCS2	436	355.999	61	592	846.001	1112	463	674	243	372	2276	2793	1	30	116	9	61	54	39	54	77	0	13	47	0	31	43	27	20	16	39	51	0	5	19	32	72
ENSG00000226321.5	104.509	2.23506	0.578053	2.63325e-06	0.00260872	CROCC2	138	76	28	89	213	446	66	120	71	110	362	252	57	38	71	31	54	136	104	104	60	25	30	50	0	59	131	79	109	46	80	58	15	88	72	55	144
ENSG00000171551.12	1586.64	1.66163	0.399014	2.64274e-06	0.00260872	ECEL1	1983	1707	1562	1896	2197	5283	1459	2211	852.001	2449	4693	3389	464	1276	2167	714	1556	1155	1478	1813	636	527.001	1039	737	0	1865	2041	1078	1538	880	1509	796	864.001	965	1342	626.001	1731
ENSG00000004799.8	406.655	2.17709	0.560462	2.81511e-06	0.0026631	PDK4	1301	620	774	632	396	939	1003	981	1148	580.999	651	1689	65	217	223	54	203	224	120	164	229	47	115	204	0	126	179	175	105	79	129	127	14	87	220	214	143
ENSG00000189157.14	152.46	1.46997	0.357826	3.18508e-06	0.00278131	FAM47E	159.924	213.222	83.052	143.901	224.967	548.792	83.89	183.709	107.999	176.387	395.844	266.377	94.878	66.568	101.229	69.97	161.289	210.393	171.688	141.599	62.537	108.199	116.019	68.144	0	115.138	183.889	137.449	190	147.358	102.709	97.135	83.368	147.321	161.871	69.675	173.951
ENSG00000133800.9	13.7304	-2.4595	0.725304	3.54026e-06	0.00287064	LYVE1	12	8	21	5	5	4	16	10	10	4	1	9	5	7	1	12	4	3	1	1	97	12	18	64	0	2	3	12	11	11	11	10	19	7	5	20	31.001
ENSG00000167723.15	160.469	1.24368	0.311732	3.75806e-06	0.00294217	TRPV3	236.051	165.036	168.619	148.42	270.476	357.994	140.688	155.157	137.418	232.103	260.282	329.905	44.052	149	65.482	82	203.458	297.529	238.385	196.752	76.466	113	152	91.161	0	93	168	135.07	127	162.852	168	88.001	87.141	147.976	141	137	108.688
ENSG00000160401.15	341.3	2.05943	0.543227	4.09058e-06	0.00308682	CFAP157	435.001	254.999	79	449	715	1327	181.001	483.001	218	449	1302	968.999	99	156	328	122.001	156	703	330.001	347.001	151	93	107	134	0	249	516	300.001	423.999	186	332	224.999	80	157.001	242.999	140	330
ENSG00000106113.19	58.5354	2.52035	0.816387	4.21474e-06	0.00308682	CRHR2	76	5	10	70	73	166	81.001	109	19	39	149	396	32	32	39	16	18	97.999	21	30	20	14	11	6	0	82	84	39	40	6	26	14	16	19	27	27	51.999
ENSG00000171811.14	426.363	1.25471	0.322667	4.72392e-06	0.00335162	CFAP46	546.999	730	301	505	838	1325	286	473.001	250	508.999	1283	807	375.999	285	282	184	381	701.999	518.999	357	136.999	247.001	399.001	165.001	0	416	487	292.001	537.001	595	357.999	293	208.999	477.999	364	209	393.999
ENSG00000158816.16	696.431	2.20448	0.625067	5.17235e-06	0.00355858	VWA5B1	660	572	252	762	1250	1879	615	1179	553.999	621	2196	2320	283.001	449	1316	166	454	976	499	725.001	225	104.001	191	168.999	0	999	1470	739.001	468	237	467	672	62	137.001	502	549.001	841.999
ENSG00000175664.10	29.3401	1.83512	0.484862	5.41008e-06	0.00356435	TEX26	30	38	32	26	48	106	21	42	11	41	86	80	18	23	15	7	27	39	22	32	18	9	17	15	0	26	25	15	33	25	10	13	13	17	14	24	33
ENSG00000214381.6	17.8675	2.38447	0.754538	5.80871e-06	0.00356435	LINC00488	21	30	6	13	59	94	15	20	15	16	76	76	3	5	10	2	16	22	7	16	5	0	2	8	0	20	11	14	8	4	6	8	2	10	5	21	22
ENSG00000275385.2	9.07895	1.97009	1.92819	6.49498e-06	0.00378108	CCL18	20	0	3	6	31	20	37	3	11	4	20	122	1	2	5	1	0	1	0	6	1	0	0	0	0	7	5	2	0	4	2	3	1	0	1	2	0
ENSG00000155886.11	100.042	1.93628	0.536202	6.74774e-06	0.00383002	SLC24A2	153	65	48	103	70	129	77	146	52	55	193	145	47	89	42	93	49	92	65	92	14	23	41	14	0	83	325	195	165	105	194	252	35	106	148	130	50
ENSG00000198915.12	94.0182	1.92989	0.541171	7.36527e-06	0.00407856	RASGEF1A	100	16	22	118	146	186	115	121	61	80	277.999	291	24	78	127	32	63	100.001	106.999	114	39	43	37	46	0	90	130.001	99	126	45	67	71	58	66	78	54	90
ENSG00000205929.11	773.148	1.75095	0.483697	7.95301e-06	0.00426611	C21orf62	801	847	739.302	1409	818.964	1272	343.465	1331	550	599	2689	956	320.336	551.999	192.999	472.001	751	3422.57	1528	1090	105	264	515	257.634	4	392.806	1055	393	1221.98	819	629.168	724	306	524	539	319	387
ENSG00000204889.11	43.9791	1.62368	2.32907	8.26765e-06	0.00426611	KRT40	161	11	1	77	0	0	89	140	18	0	36	133	14	26	26	70	31	31	70	63	0	0	0	0	0	20	73	107	25	37	76	92	0	62	85	54	0
ENSG00000135063.20	164.921	1.45622	0.403522	9.03732e-06	0.00445905	FAM189A2	206	174	85	165.999	164	237	158	167	98	155.999	323	421	167	155	174	49	117	345.001	297.999	139	68.001	79	129	68	0	161	210	178.999	194.999	126	156	181.001	162.999	141.001	136	98.999	99
ENSG00000154099.18	250.681	1.57795	0.4383	9.04313e-06	0.00445905	DNAAF1	294	436	116.999	301	572	878.999	116	318.001	158.001	300	844	569.999	165	106	188.001	114.999	164	421	217	241.001	110	118	142	94	0	180.001	339.999	169.001	402	261.999	227.001	194	88	249	208	77	231.001
ENSG00000152760.10	190.247	2.02624	0.604413	9.23077e-06	0.00445905	DYNLT5	189	496	176.999	213	306	615	140	280.001	94	261.999	605	586.001	163.999	99	164.999	40	102	252	162.001	108	83	33	119.999	38	0	238	196.001	113.999	159	223	64	109	26	118.001	60	102	230
ENSG00000176381.6	131.726	1.32366	0.37221	9.59344e-06	0.0045377	PRR18	240	159	128	150	167	363	121	130	85	120	282	282	69	77	123	51	146	214	74	136	68	74	85	55	0	132	174	113	162	125	75	110	60	130	114	136	99
ENSG00000176601.14	205.883	2.14029	0.674114	9.8926e-06	0.00458371	MAP3K19	193	207.001	105	265	393	497	179	322	118	210	715	671.999	108	122.999	227	32	109	439.001	144.999	177	104	23	66.001	67.999	1	255.999	247	127	177	142	93	100	26.001	131.001	81.999	128	263
ENSG00000239467.6	191.814	1.02658	0.310373	1.046e-05	0.00473608	AC007405.6	258.001	195.999	184	216.001	238	438.999	164	177	95	236	396.001	260	149.002	131.001	131	132.999	228	248.999	269.998	257	64.001	168	151	81	0	149	263.999	161.001	219.999	158.001	196	182	139.001	205	241	128.001	167.999
ENSG00000099960.13	25.7168	1.67097	0.484071	1.13114e-05	0.00473608	SLC7A4	26	21	24	23	58	107	28	28	8	34	52	59	7	25	21	7	37	30	30	31	8	8	10	12	0	18	36	25	30	21	19	14	11	39	15	22	19
ENSG00000174844.14	83.4126	1.89274	0.574448	1.20679e-05	0.00473608	DNAH12	89	78	34	73	82	177	61.999	141	43	73.001	228	141.001	76	52	69	33	83	162.001	99.001	73	38	26	46	36	0	62.001	77	63	86	52	75	60	33	45	45	50	103
ENSG00000163075.13	191.196	1.33016	0.388543	1.22669e-05	0.00473608	CFAP221	219	247	134	267.001	341	509	172.001	291.999	119	214	534.001	492.999	97	129	168	59.001	211	403.999	228.001	197.001	100.999	81	161	67	0	183	213.999	110	262	150	99.999	107.001	66.001	148	112	108.999	214
ENSG00000286830.1	30.7713	1.46848	0.427025	1.23075e-05	0.00473608	RP11-577H5.6	32.097	48.417	27.478	31.091	39.896	95.794	21.125	37.822	16.796	50.708	77.125	53.489	30.918	16.108	21.431	24.336	36.551	43.937	36.779	19.973	14.338	17.669	22.893	7	0	33.076	23.735	14.846	30.071	36.29	28.887	13.385	14.501	33.065	35.872	17.11	37.666
ENSG00000215845.11	178.169	1.9237	0.599091	1.32159e-05	0.00491891	TSTD1	263	92	46.999	218.987	197	499	231.002	221	155	177.002	349.983	324.966	69	170.999	140.975	120	194.999	213.946	350	307	22	30	57	80.001	0	164.999	319.999	226	145.967	108	248.001	206.993	20.402	78	189.999	131	116.001
ENSG00000206113.11	92.7277	1.92002	0.606342	1.41906e-05	0.00519649	CFAP99	87	157	40.513	107.862	225	294.815	64	148	52	98.916	334.983	253.001	52	55.001	83	11	57.999	149.941	81.89	73.931	27	26	77	26.999	0	89	139	52.956	92	94.001	31.634	51	21.999	95	41.999	38.001	99.999
ENSG00000197822.12	438.015	1.45186	0.439819	1.56245e-05	0.00556395	OCLN	428.981	307.958	193.783	522.124	479.436	785.321	433.464	589.107	259.255	399.898	988.726	810.761	245.337	428.85	393.155	242.52	519.7	636.601	632.708	483.888	156.1	280.679	349.429	313.186	0	359.05	478.308	287.38	546.561	290.072	405.046	237.915	303.467	291.253	388.207	295.027	417.366
ENSG00000152611.12	104.362	2.02952	0.692551	1.67047e-05	0.00583482	CAPSL	81	73	45	106	186.001	338	101	190.001	65	120	334.001	396	38	80	109	14	63	218	83	77	53	11	38	43	0	133	105	57	79	44	39	41	15	66.999	48.999	45	145
ENSG00000270765.7	75.9225	1.35171	0.420067	1.77103e-05	0.00609234	GAS2L2	77	59	24	81	88	182	69	104	40	79	172	185	60	54	108	56	66	117	93	83	31	61	37	32	0	75	125	74	115	63	80	54	47	38	65	32	64
ENSG00000284862.3	106.104	1.23415	0.391271	1.85302e-05	0.00623287	CCDC39	107	184.559	82	119.739	199.998	297.193	111.999	170.173	59	118.001	316.999	297	64	85.001	93	36.485	87	185.001	140.83	117	54	41	82	39.999	0	132	132	81	127.391	97	56.037	69	38.364	115	59.062	44.962	150.589
ENSG00000105877.18	351.922	1.59131	0.501267	1.86679e-05	0.00623287	DNAH11	329	202.999	124.999	476	410	730	368	842	283.999	299	1035	638	393	324	407	171	405	585.001	640.001	461.999	124	108	173	173	0	226	563.001	291	459.001	116	505	291	90.999	182	317	155	301
ENSG00000196660.11	519.151	1.35561	0.427658	1.9231e-05	0.00632784	SLC30A10	646	306.001	280.999	457	629.999	786	541	579	353	433	1084	1115	304	447	1111	263	446	416.999	525.999	794	173	338	293	184.999	0	477.001	972	735.999	697.999	312	599	601	348	385	567	418.001	362
ENSG00000188316.15	213.841	1.5283	0.487294	2.03076e-05	0.00647863	ENO4	227	341	124	225	404	553	174	294	142	275	553.001	576	102	134	195	72	184	360	214	161	121	76	154	74	0	230.001	228	115	228	215	109	136	67	189	149	139	260
ENSG00000158023.10	291.189	1.16822	0.393942	2.42144e-05	0.00723373	CFAP251	288	311.001	162.999	319	557.999	726	216.999	310.999	187	311	826.968	613	192.999	174.001	265	157.001	286	373.977	265.991	275	170.001	216.001	227.813	138	0	318.001	333	226.001	346	273.999	209	201.314	161	236.999	209.796	209.999	325.999
ENSG00000008226.20	286.007	1.45408	0.48628	2.60223e-05	0.00759143	DLEC1	367	460	185	329.999	624	1026	158	303	179.999	356	932.001	647	128	146	225	93	229.999	433	250	270	132.999	108.999	201.001	124	0	231.001	393	226	322	325	222	169	72	239	218	152	289
ENSG00000152463.15	5.23236	2.13339	1.09901	2.60805e-05	0.00759143	OLAH	10	15	21	5	7	18	9	7	9	14	3	13	3	5	0	0	1	3	4	4	0	0	2	2	0	5	5	2	0	4	1	6	2	3	1	6	2
ENSG00000236283.5	52.748	2.10818	0.972685	2.84697e-05	0.00799927	AC013463.2	38	4	12.672	74	74.413	106	58	63.999	21	72	130	264.001	10.835	32.999	44.001	11	21	43.492	16.615	26	17	13.999	14	12	0	58	48	25.548	60.869	12.379	38.651	14.999	11.999	17	24.76	24	19
ENSG00000175267.15	306.195	1.69668	0.596897	2.88909e-05	0.00799927	VWA3A	329	601.001	155.001	350	575	969.001	124.001	312.001	169	330	849.001	652.999	218	136	254	101	182.999	568	275.999	277.998	77.001	124.999	206	86.001	0	206.999	482.999	228	390	442.999	319	192.999	110.001	426.001	254	132.001	257
ENSG00000181085.15	1718.77	1.41192	0.484223	2.93651e-05	0.0080326	MAPK15	2654	2426	798.999	2026	2908	4801	819.999	2007	1079	1732	4623	3112	1305	1050	1146	1086	1241	2321	1418	1499	510.001	1113	1289	479.999	0	1240	2848	1683	2095	2497	1575	2160	690	1935	2158	740	1276
ENSG00000243710.8	179.935	1.42075	0.493871	3.12319e-05	0.00834223	CFAP57	152.999	235	109	199	333.999	467	147	267	92	200	530	434.001	94	114	157	106	176.001	287	198	159.001	74	120	145	65	0	139	174	121.001	239	170	104	58	86	169	101	96	172
ENSG00000268621.6	29.1663	1.31052	1.54227	3.36018e-05	0.00885805	IGFL2-AS1	24	0	7	43	3	1	70.999	159	85.001	0	7	410	0	15	10	2	12	16.999	20	35	4	1	1	1	0	6	21	17	5	16.999	25	15	0	0	14	14	1
ENSG00000128578.10	640.231	1.40946	0.499043	3.39434e-05	0.00885805	STRIP2	987	275	367.001	881	890	1687	753.999	1104	515.001	780	1908	2427	211.001	425	420	236	462	712	561	547	513	344	362	403	0	591.999	500	468	687	354	420	419	226	226	459	562.999	698
ENSG00000108932.12	300.801	2.0367	0.94886	3.54007e-05	0.00895483	SLC16A6	424	122	132	388.999	584.001	662	546	550	263	320	1324.68	1498	36.934	320	398.999	56	120	279	173	231	140	13.635	61	67	0	369.999	425	276	120	21	201	143	22	34	89	209.001	177
ENSG00000188931.4	377.898	1.67028	0.615496	3.54975e-05	0.00895483	CFAP126	347	599	214	458	910	1146	277	532	192	423	1216	926	221	213	346	92	239	691	388	318	179	104	224	90	0	449	495	258	377	373	220	181	95	362	189	140	425
ENSG00000170439.7	110.437	1.81135	1.36305	3.70954e-05	0.00912099	METTL7B	371	16	7	120	12	11	212	321	116	4	51	292	112	134	179	97	16	37	39	183	9	3	4	2	0	68	228	206	78	109	122	276	3	110	246	125	16
ENSG00000171962.18	281.274	1.05252	0.398525	3.73614e-05	0.00912099	DRC3	318	366.001	145	314.001	422.001	621.001	180	357.001	214	258.999	741.999	530.999	196	222	279.999	177.002	233	477.001	321.001	288	162	178	221.999	134	0	257	347.001	262	364	278.001	261.999	219.999	117	227	214.998	166	235.999
ENSG00000173947.14	883.635	1.53852	0.565687	3.84668e-05	0.00929095	PIFO	870	1366	527.999	939	1749	2481	682	1169	503	891	2522	2382	484.001	558	872	214	646	1615	799.001	787	398	346	548	333.999	0	907.999	1257	578	796	919.999	549.001	510.001	175	851	655	549.001	897
ENSG00000118307.20	124.194	1.36658	0.502872	4.01732e-05	0.00957848	CFAP94	127	133.001	52	119	258.999	311.999	88	160	64	135	372	292	57	82	99	57.001	134	226.999	156.001	124	59.001	71	103.001	57	0	120	133	77	139	95	118.999	67	69	118.001	85.999	63	113.999
ENSG00000179133.15	28.4095	1.48174	0.555283	4.25406e-05	0.00995714	C10orf67	40	21	18	22	35	62.001	24	56	15	22	69.999	53.999	19	9	31	28	30	27.999	27	23	3	28	20	9	0	27.001	42	35	40	20	18	20.001	39	20	26	22.001	24
ENSG00000260259.1	18.0213	1.43562	0.539327	4.35359e-05	0.0100244	LINC02166	22	15	9	14	29	68	9	23	14	17	49	48	11	12	12	11	16	23	17	9	8	7	14	9	0	20	29	14	20	25	20	12	8	17	20	9	15
ENSG00000111837.12	95.0524	1.5048	0.569079	4.3711e-05	0.0100244	MAK	95	135	69	102	171	273	55	92	47	115.001	254.001	189	71	56	80	29	106	194.999	91	107	25	49	66	34	0	76	137	57	123	141.001	70	64	28	120	67	41	110
ENSG00000111834.13	491.529	1.32077	0.499317	4.48816e-05	0.0101899	RSPH4A	364	801	300	631	919	1230	364	663	259	594	1360	1186	312	340	370	208	412	847	580	427	242	291	391	176	0	534	512	278	629	509	279	282	263	414	324	252	513
ENSG00000142609.19	137.823	1.49558	0.580487	4.85445e-05	0.0107005	CFAP74	207	159	74	156	318.001	638	89	132.999	69.999	178.001	550	292	70	64.001	137	52.001	107.999	220.999	94	119.001	70	49	92.001	51	0	137.001	190	119	124.999	100	96	84.999	26.001	63.999	121.001	52	187.001
ENSG00000163060.8	43.5934	1.84226	0.822228	5.11811e-05	0.0109332	TEKT4	46	34	16	45	122	144	50	51	27	42	167	124	15	28	48	12	23	87	52	30	22	5	9	12	0	43	64	30	31	14	21	11	6	18	10	33	69
ENSG00000230438.7	86.3236	1.44764	0.567329	5.13151e-05	0.0109332	SERPINB9P1	162	100	65	68	81	129.001	98	154	52.999	78	136.999	165	73	92	58.001	55	61	85	67	121.999	43	26	37	28	1	71	179	144	96	52	113.001	106	17	71.001	73	103	45
ENSG00000137672.13	49.8297	1.8958	0.901693	5.1906e-05	0.0109332	TRPC6	81	36	15	72	22	72	115	52	26	42	72.001	158	10	77	33	14	79	143	106	78	9	4	20	12	0	13	29	45	40	53	125	44	7	10	41	27	14
ENSG00000169402.15	54.9768	1.55285	0.62066	5.24069e-05	0.0109332	RSPH10B2	37.491	44.272	19.815	66.859	83.073	176.472	37.233	61.445	15.106	56.706	148.716	138.119	30.33	32.936	62.359	41.816	64.602	53.369	83.863	23.299	23.637	37.405	43.489	20.342	0	69.317	60.32	43.701	68.31	53.976	36.264	20.703	30.39	63.549	41.626	23.745	50.882
ENSG00000164675.11	80.4984	1.31012	0.51546	5.28897e-05	0.0109332	IQUB	65	119	50	82	172	175.102	66.999	101	47	86.505	291.349	175	52	58	71	41	76.12	123.226	90	61	49	38	58	39	0	68	91	45	77	77.999	53	60	30	74	55	39	83
ENSG00000230882.1	19.6742	1.77404	0.76703	5.2971e-05	0.0109332	AC005077.14	27	9	3	31	21	40	32	27	16	23	69	84	8	19	20	5	14	15	14	20	13	4	8	7	0	27	31	16	18	9	16	9	7	2	10	14	19
ENSG00000240563.2	88.2762	1.69211	0.730089	5.88987e-05	0.0115279	L1TD1	375	195	76	88	39	106	74	77	85	139	73	184	51	116	68	46	61	36	80	126	12	8	34	46	0	134	83	100	70	34	190	115	31	66	99	60	40
ENSG00000168589.15	49.5198	1.34787	0.546733	5.97562e-05	0.0115958	DYNLRB2	56	49.999	25	72	92	130	55.999	66	38.001	39	151	117	20	42.001	61	24	26	95.001	65	55	29	12	25	28	0	50	68	41.999	58	27.001	44	30	15.999	35.999	41.001	21	45
ENSG00000206142.9	5.37581	1.67093	1.33388	6.14603e-05	0.0116591	FAM230H	5.828	0	3	6.06	4.286	8.173	4.636	2.226	6.572	11.215	6.825	15.992	4	2	9.569	4.726	6.747	5.116	5.083	5.692	1.589	0	0	0	0	7.835	10.856	5.622	11.394	0	10.088	7.708	2	2	4.172	6.058	5.239
ENSG00000123977.10	183.01	1.66764	0.734834	6.44646e-05	0.0118992	DAW1	168	198	81	202	417	528	175	251	106	181	593	631	74	114	180	28	104	289	139	151	87	49	93.999	47	0	274	227	122	148	190	71	86	31	178.999	69	167	243
ENSG00000287189.1	32.8517	1.2302	0.517288	6.79145e-05	0.0120948	RP4-655C5.10	67	46	33	39	33	105	37	43	18	30	69	92	9	20	23	15	35	46	41	27	12	16	25	20	0	34	48	19	40	25	17	17	12	19	27	25	36
ENSG00000047617.16	130.828	1.18313	0.500525	6.83662e-05	0.0120948	ANO2	186	159	134	150	138	207	123	228	73	117	169	191	118	121	93	91	137	150	155	134	17	31	72	80	0	179	204	173	148	87	219	151	42	127.001	166	101	84
ENSG00000110975.8	29.4295	1.76732	0.865471	7.12634e-05	0.0124459	SYT10	22	36	14	46	62	117	23	52	9	39	81	162	8	13	22	8	31	37	26	9	4	13	9	15	0	35	20	14	32	43	8	17	10	10	13	17	20
ENSG00000034239.11	523.731	1.5483	0.695878	7.74533e-05	0.0133737	EFCAB1	611	595.001	318	557	1013	1633	451.999	622.999	352.001	582.999	1650	1491	190.999	342	509	112	390.999	659.999	426.999	458.999	319	128.999	239	199.001	0	723	646.001	449	395.999	366	287.999	323.001	67	334	332	400	673.001
ENSG00000185742.7	695.112	-1.39104	0.607566	7.77542e-05	0.0133737	C11orf87	439	644	636	384	234	439	397	261	123	537	404	162	569	866	525	1244	709	348	695	923	336	1713	1517	771	0	777	367	617	1043	892	699	955	2807	608	1045	526	356
ENSG00000237412.7	278.212	1.70641	1.24434	7.89613e-05	0.0133786	PRSS56	598	1937	181	147	64	1574	206	109	59	1906	201	138	171	94	92	143	46	38	56	162	4	106	66	12	0	82	138	186	159	159	161	185	27	848	371	82	12
ENSG00000181019.13	2082.91	1.33722	0.589455	8.14727e-05	0.0135102	NQO1	4159	1918	2869	2188	2990	4097	2792	3119	3743	2447	4462	5902	1774	1517	1374	1161	1363	1904	1091	2381	1549	538	1337	1238	0	2390	1466	1231	1169	941	1140	1081	509.001	1174	881.999	1956	1313
ENSG00000107859.10	174.363	1.77033	1.13627	8.19313e-05	0.0135102	PITX3	646	186	192	182	9	150	168	519	210	51	286	263	125	160	235	165	20	42	31	154	30	7	11	20	0	126	389	310	115	235	235	503	7	115	219	139	23
ENSG00000237928.6	79.8354	1.55137	0.711763	8.2118e-05	0.0135102	NFIA-AS2	93.999	107	32	113.999	34	94.001	66	154	67	97	162.999	69	56	81	52	38	80	196	219.999	120	10	16	26	40	0	56	151	55	143	30	172	85.001	28	51	76	57.999	37.999
ENSG00000162543.6	408.529	1.40952	0.631334	8.41184e-05	0.0137397	UBXN10	390	598	241	475	699	1071	310	679	231	452	1232	1104	241	295	415	120	339	732	457	433	250	136	223	156	1	427	504	325	405	199	314	233	93	180	223	224	479
ENSG00000187664.9	340.827	1.20535	0.544848	8.91234e-05	0.0140519	HAPLN4	569.171	277.432	275.426	468.015	313.876	636.715	225.435	715.338	245.202	358	743.5	430.234	248.026	489	297	205.037	38.507	638.478	673.468	451.146	101	154.12	215.161	183.232	1	299.648	471.692	381.758	354.014	275.313	447.327	264.987	145.98	220.377	439.256	202	273
ENSG00000135436.8	12.3267	1.24335	0.567872	9.31028e-05	0.014578	FAM186B	15	9	11	16	17	20	13	14	15	5	13	21	7	9	7	5	14	18	10	7	5	9	8	8	0	10	19	14	5	11	13.999	10	11	19	15	15	18
ENSG00000198774.5	151.706	1.13685	0.53169	9.91007e-05	0.0147115	RASSF9	204	209	202	130	108	286	142	164	89	168	254	205	139	149	107	70	167	213	233	163	42	48	77	87	0	147	230	194	198	105	268	182	45	79	204	136	132
ENSG00000168334.9	343.194	1.27084	1.36745	9.92514e-05	0.0147115	XIRP1	1291	153	12	415.001	7	12	812	1132	382	10	221	765	108	346	686	229	20	141	15	303	21	7	10	3	0	122	1317	627	253.999	344	620	954.001	13	104	464	472	21
ENSG00000163885.12	119.512	1.40144	0.660319	9.95889e-05	0.0147115	CFAP100	195	124	67.001	118	200	476.001	76	112.001	57	137	372.001	331.001	112	74	88	39	73.999	139	93	79.001	50	67.999	71	48	0	134	188	99	115.001	157.001	116	67	23	102.999	95	67.999	117
ENSG00000215246.5	10.9073	1.45357	0.697679	0.000101918	0.0147115	RP11-43F13.3	16	17	19	6	12	19	5	3	10	21	12	23	9	11	3	12	17	6	11	17	1	5	8	4	0	9	15	13	12	8	7	13	5	12	13	16	10
ENSG00000225647.2	4.77856	1.68241	1.16272	0.000101991	0.0147115	AC005487.2	10	3	1	8	5	13	0	8	4	7	14	8	2	3	2	3	5	17	5	2	1	3	2	0	0	3	4	1	5	5	2	2	5	5	5	1	6
ENSG00000130988.13	23.0683	1.5722	0.794209	0.000103675	0.0147115	RGN	31	7	13	17	20	58	20	57	15	28	84.001	60	12	25	13	13	32	65	71	20	2	5	3	13	0	17	34.999	9	51	11	16	9	6	10	13	14	32
ENSG00000100122.7	15.8539	-1.60215	1.24516	0.000104521	0.0147394	CRYBB1	10	21	24	4	3	8	3	1	5	15	3	1	2	4	0	2	6	3	3	6	10	8	6	303	0	13	7	7	3	4	7	5	2	8	6	2	5
ENSG00000153347.10	139.38	1.6688	0.959547	0.000110443	0.0153234	FAM81B	123.999	109	22	148	213.001	298	188.001	252	86	123	357	540	23	118.999	237.999	23	77	236.001	124.001	126	59	18	33	49	0	119	281	136	125	39	101	96	23	62.999	85	91	124
ENSG00000241186.10	6.42695	1.66881	0.961661	0.000110687	0.0153234	TDGF1	7.352	4	6	19.992	19.738	5	8	5.923	8	6	26.949	20.912	5	4.004	1	1	6.764	2.34	6.008	4.905	5	1	2	3	0	9	16	5	3	0	5	2	0	2	3	2	2
ENSG00000224383.8	543.659	1.17472	0.566768	0.000112504	0.0154009	PRR29	556	855.999	383.001	584.001	878.999	1365	453	787	375	548.001	1424	1167	341	390.999	472	174.001	425.001	973	584.001	452	305.999	226.001	374	275	0	585	671.999	430.999	548	531	340	322	170	507	391	328.999	587.999
ENSG00000188352.12	3174.78	1.00979	0.499775	0.000113834	0.0154009	FOCAD	3920	2063	2188	3410	3598	6035	3182	4154	1972	2858	6436	7023	1763	2572	2842	1920	3715	3841	3004	2979	1726	2073	3648	1767	0	3164	3275	2704	3216	2774	2238	2284	2196	2009	2912	2693	2996
ENSG00000196468.8	14.5507	1.51252	1.27351	0.000117812	0.0157082	FGF16	38	1	0	13	18	12	23	23	7	8	24	63	4	13	20	11	6	14	2	14	3	0	0	3	0	26	26	32	17	16	10	24	2	11	10	23	6
ENSG00000010327.10	33.5936	-1.60333	0.883515	0.000118445	0.0157082	STAB1	29	19	14	12	8	20	25	14	14	15	14	16	20	22	21.999	13	38.001	16	11	24.001	219	45	29	72.001	0	57	29.999	34.999	32	37	20	52.001	13	30	34	64	35
ENSG00000179902.13	160.958	1.34316	0.663236	0.000118797	0.0157082	C1orf194	153.999	254	72.999	220	269	362	171.999	299.001	83.999	138	406	527	106	105	174	57.001	123	270	142	131	83.001	95	101.999	55	0	153	161	108	158	145.001	77	69.001	58	140.999	62.999	73	149
ENSG00000171815.6	22.2826	1.50361	0.809296	0.000131072	0.0169083	PCDHB1	27	29	20	30	28	43	20	40	9	22	58	53	16	16	10	15	9	33	21	23	14	5	8	1	0	11	41	17	30	14	28	32	4	11	26	25	26
ENSG00000166596.15	252.849	1.44987	0.770655	0.000135243	0.0173297	CFAP52	179	591	141	279	511	735.999	168.999	332	155	210.999	699.001	573	165	124.001	245	54.001	131	404.999	239	235.999	106.001	66	205	84	0	248	286.001	179	285.001	292.998	169.999	115.999	62	303	168	90	290.002
ENSG00000074527.13	336.367	-1.1259	0.577072	0.000138132	0.0175182	NTN4	263.001	233	182	161	127	432	260	294	159	277	212	259	353	302	213	424.999	387	70	240	276	774	513	795.999	337	0	186	330.999	298	388	420.001	217	506	593.999	229	486	312	493
ENSG00000153165.19	64.4563	-1.59474	1.00097	0.000140908	0.0175596	RGPD3	42.638	29.008	19.821	24.277	19.525	23.316	30.798	26.352	30.034	19.252	38.679	26.117	25.845	72.295	50.572	23.677	31.815	22.69	17.928	27.61	453.993	32.9	19.465	203.48	0	191.116	27.385	53.019	53.657	32.629	50.316	74.56	26.89	25.722	59.577	136.721	59.549
ENSG00000150873.12	246.198	1.35746	0.712769	0.000141535	0.0175596	C2orf50	196	322	175	277	446	661	184	285	126	278	651	411	112	174	178	96	202	393	305	220	102	130.114	191	94	0	205	297	133	272	256	177	132	102	230	192	110	246
ENSG00000155761.14	408.607	1.33144	0.703479	0.000146476	0.0179762	SPAG17	576	348.001	169	443.999	667.001	1075	332.999	549	317	381	1237	996.999	143.001	291	409.001	172.999	334	734	398	485	206	119	205	220.999	0	317.999	600	354.999	442	220.999	429.999	378	108	202.999	341	257	380
ENSG00000268518.1	224.64	1.15798	1.31664	0.000154281	0.0185546	CTD-2545M3.8	921	112	5	224	9	13	222	397	147	5	87	320	158	145	125	365	17	25	35	179	4	12	9	3	0	76	843	491	272	298	588	1049	5	236	772	220	5
ENSG00000152315.5	51.1707	1.56131	1.01314	0.000155591	0.0185922	KCNK13	59	13	14	63	97	117	49	153	29	28	104	121	16	100	71	8	36	184	61	51	11	4	7	15	0	61	101	58	46	10	21	18	3	10	38	30	42
ENSG00000197565.16	2500.26	1.07417	0.574826	0.00015858	0.0188502	COL4A6	3350	4345	2482	3402	3073	4967	2097	3344	1541	2681	4693	4268	2286	2457	2647	740.999	3165	2692	3354	3870	621.001	799	1751	1520	1	2612	3545	2747	1960	1864	2827	1726	585	1433	2856	1602	1669
ENSG00000132854.19	722.417	1.55174	1.02023	0.000160195	0.018857	KANK4	2831	1351	214	500.001	254	603	621	1013	571	636.001	444	859.999	496.999	838	363	856	223	209	213	718.001	66	77	74	179	0	510	2640	1495	670	453	1267	1846	41	941.001	1804	864	153.999
ENSG00000184669.9	69.7464	1.03263	0.557374	0.000160792	0.018857	OR7E14P	93.946	62	35	57	126	166	55	107.991	50	79	199.988	171.001	21	44.001	63	29	93	117	72.988	68	32	58	56	39.332	1	80.056	109	48.951	65	31.97	48	50.954	29	30	62	51	71
ENSG00000140057.9	276.423	1.05749	0.579644	0.000171664	0.019784	AK7	218.999	313	146	237.999	592.001	1000	220	336	137	278	819.001	582	146	160.999	215.999	111	324.999	356	251	250	92	200.999	316.001	101.999	0	310.001	337.001	167	343.001	366	150.999	127	132.001	330	209	185	347
ENSG00000004838.14	752.865	1.03053	0.572931	0.000178699	0.0203879	ZMYND10	687	991	394	767.999	1501	1985	612	972	445.001	711	2048	1730	412	555	698	322.001	606.999	1207	825.999	704	364	389	626	370	0	880	941.999	581	746	942	424	437	294	708.001	540.001	476.001	847
ENSG00000115423.19	253.432	1.27685	0.724168	0.000184906	0.0207827	DNAH6	173	223	171	228	318	533	151	232.001	89	202.999	523.001	289	144	152.999	99	192	360	323.001	312	253	70	191	378.001	82	0	260	215.001	139	381	277.999	193	152	239	270.001	232.999	140.001	244
ENSG00000167858.13	203.291	1.30669	0.754147	0.000189766	0.0212239	TEKT1	189	257.999	93.999	210	404.999	589.001	193	316.999	126	177	646	547.001	119	135.001	263	48	110	342.999	210	207	102	27	108	81	0	236	301	199	183.999	116	99	121.999	31.999	157	98	131	255
ENSG00000177989.14	375.958	1.17331	0.663396	0.000191361	0.0212973	ODF3B	469.633	347.186	131.092	404.984	568.539	1135.14	278.545	566.891	253.509	327.931	1091.73	809.223	99.442	282.756	352.696	156.316	366.136	704.335	449.034	461.91	181.566	151.961	199.625	208.334	0	279.96	626.001	322.756	375.402	228.089	414.209	212.364	130.166	239.556	330.335	237.733	434.636
ENSG00000118997.14	334.775	1.02488	0.582864	0.000193206	0.0213065	DNAH7	278	552	236	430.999	560.001	750	229	406	171.999	332	965.999	454.001	297	223.999	237	152.999	406.001	500	423.999	333.999	92	190	437.001	102	0	289.001	433	234	425	460	265	196	164.999	399.001	286	201.999	373.001
ENSG00000069696.7	228.062	1.29799	0.756228	0.000195763	0.0214716	DRD4	448	70	75	214	127	326	268	372	277	132	317	691	93	217	210	177	219	249	173	378	65	121	107	84	0	143	576	304	207	147	209	287	102	136	435	259	134
ENSG00000196616.14	26.9667	1.38204	1.21247	0.000197875	0.0215988	ADH1B	124.838	86.818	24.001	18.001	23	32	41.595	24	23	5	8	122.985	18	19.644	2	7	19.65	101	59.914	17.471	0	1	9.913	3	0	12	35.257	22.634	7.493	20.789	40	21.583	1	7	13	13.256	3
ENSG00000226690.9	13.0305	1.34529	1.23149	0.000200566	0.0216629	AC005281.1	6	12.999	1	15	33.001	44	8	17	5	9	53.001	44	3	6	8	3	5	28	18	9	3	1	6	2	0	11	10	4	19	7	5	2	0	9	3	4	13
ENSG00000117013.17	175.151	1.18265	0.680488	0.000201325	0.0216629	KCNQ4	285	91	79	235	148	303	137	388	145	101	585	201	73	175	155	96	198	623	306	314	26	86	107	87	0	107	353	149	246	93	184	89	76	67	161	87	113
ENSG00000206538.9	2223.15	-1.24222	0.735493	0.000212406	0.0224301	VGLL3	2414	1748	474	1753	1769	1619	1104	1998	859	1066	1327	1346	820	2591	2159	3424	956	1708	2231	1381	1205	2147	13170	1392	1	1828	2571	1881	2184	4654	1454	5465	4718	2025	2581	1887	927
ENSG00000139269.3	136.721	1.26329	0.755498	0.000214974	0.0225962	INHBE	388	151	306	75	171	472	130	105	137	142	285	289	137	125	142	73	114	37	22	89	30	71	76	60	0	117	300	122	67	58	72	146	24	153	151	119	82
ENSG00000165923.16	75.2528	1.07977	0.637304	0.000221234	0.0230519	AGBL2	98	101	55.001	104.001	108	283	44.001	80	64	110	203	105	40.999	49	50.001	36	69	101.999	79	85	33	40.001	57	42.999	0	44	78.001	67	82	94.001	75	45.999	12	64	89	33.999	56.001
ENSG00000278961.2	18.009	1.34326	1.20119	0.000223402	0.0230956	SMIM34B	22	7	13	17	42.884	120	22	22	5	13	53	77	0	16	26	2	14	20	14.289	14	3	0	2	7	0	13	21	18	13	5	3	12	0	2	9	24	19
ENSG00000144290.17	704.712	1.12363	0.671499	0.00022912	0.0234321	SLC4A10	754	246	217	838	879	1228	605	858	355	675	1684	2205	392.999	413	915.001	479.999	552.999	957	893.797	701.527	207	738	535	227	0	908	949.001	496.999	1012	555	510	525	955.001	649	423	470	634.999
ENSG00000227733.10	11.566	1.36419	0.922543	0.000244279	0.0243251	RP4-565E6.1	14.043	22.784	15.03	8.64	10.771	10.033	6.404	10	7	16.006	14.145	11.578	7.581	5.706	9.089	10	14	10	12	11	1	8.065	7	8	0	7	7.261	10	3	8	24.322	13.595	9	5.067	4	8.093	6.039
ENSG00000105479.16	360.175	1.18777	0.733438	0.000245658	0.0243556	ODAD1	472	251.001	111.999	296	600.999	1290	307	373.001	349.001	422.999	1035	518	157.999	324	485	122	244	414	296.001	446	155	142	112	229	0	328.001	672	532.001	296.001	154	414	335	77	218	380	268	426
ENSG00000164120.14	121.083	1.35425	0.948005	0.000259431	0.0252993	HPGD	151	55	164	156	102	235.999	183	226.999	76	159.001	310	704	35	95.001	91.999	25	34	136	232	48.001	31.001	40	32	117.999	0	116.999	52	63	79	133	55	41	41	41.001	42	40	45.001
ENSG00000100593.18	220.375	1.36827	1.0821	0.000259635	0.0252993	ISM2	201	24	65	378.001	355	503	308	502.999	205.999	173	805	1164	35	188.999	272	58	123	356.001	164	203.999	131	32	37	84	0	223.999	344	167	122	26	107	94.999	21	12	100	154.999	173
ENSG00000134321.13	72.2834	1.36143	1.01102	0.000266977	0.0257934	RSAD2	64	31.999	32	35	169	73.999	40	57	38	46	72.001	858.999	26	70.999	66	24	40	45.001	41	52	55	20	20	60	0	64	38	49	32	30	106	54	14	22	42	34	53.999
ENSG00000187905.10	150.211	1.02074	0.640418	0.000268602	0.0257968	LRRC74B	169.204	181.647	77.127	154.219	271.091	551.742	68.354	180.753	97.603	161.49	470.135	206.421	134.542	73.471	90.668	70.748	130.208	311.288	159.478	167.077	39.781	92.092	125.577	56.598	0	105.529	227.414	100.866	199.486	173.833	191.306	91.889	52.788	122.62	192.864	71.486	160.162
ENSG00000249158.7	72.2365	-1.34039	0.991708	0.000279785	0.0263578	PCDHA11	35.025	65.726	79.47	283.795	24.466	41.814	53.743	28.18	3.562	12	46.841	18.507	85.836	18.643	79.934	37.599	41.679	14.753	69.767	234.222	132.822	87.607	331.086	49.443	0	28.051	102.115	115.974	76.217	265.037	63.271	71.154	42.639	86.628	135.119	11.011	33.21
ENSG00000171595.14	62.1659	1.1922	0.784022	0.000287515	0.0267056	DNAI2	82	39	26.001	75.999	138	238	51.999	80	29	70	245	202	24.001	39	48	14	40	124	45	49	31	20	25.001	31	0	66	91	49	61	53.001	47	46	12	18	34	58.001	66.001
ENSG00000104267.10	1256.89	1.32202	0.969459	0.000289144	0.0267056	CA2	1835	106	497	2061	2123	4000	1601	2371	1049	1421	4139	5684	269	819	1401	288	929	1923	1004	1106	747	287.999	328	566	2	1509	1532	689	913	167	649	493	139.999	302	738	804	1492
ENSG00000152583.13	6992.55	1.21292	0.806204	0.000289357	0.0267056	SPARCL1	11924	2575	3127	10206	4849	7038	6523	19226	6771	3907	12230	13594	4855	7114	6597	3031	5846	17242	10672	10039	2203	1479	2494	2884	7	5903	14791	8825	7766	2933	7111	6421	1643	2786	8740	6234	3867
ENSG00000119922.11	327.055	1.27508	0.883374	0.000291613	0.0268048	IFIT2	462.312	331	260.449	225.935	472.055	296.795	308.893	325.779	208.429	204.611	307.967	2144.78	173	251.391	306.34	141.64	193.119	344.891	209.395	273.988	154.771	101.42	115	224.614	0	354.217	372.392	356.496	213.008	232.39	548.68	287.591	65	225	251.641	302.503	236.075
ENSG00000242034.1	11.9292	1.29944	0.967152	0.000306584	0.0274157	RP11-1396O13.1	17.435	3	6	12	13.464	44.512	14	17.002	11	7	34.366	31.003	4	9.355	20	4	10	24.775	17.768	18.415	4.111	2.103	4	5	0	16.847	9.883	7.477	11	6	12.657	6	3.274	1	8	9.406	14.595
ENSG00000136383.7	1441.72	1.12389	1.21725	0.000310673	0.0275528	ALPK3	5228	356	110	635	245	339	2311	3083	1418	189	1323	3183	113	1587	2296	1866	199	683	431	1916	139	115	114	175	2	873	5789	2416	1257	634	3362	3197	125	876	2297	2481	132
ENSG00000171724.3	6080.54	1.003	0.659884	0.000311953	0.0275587	VAT1L	8169	1992	3328	5891	11411	19006	5663	6806	3896	6415	18005	11479	1685	3418	7728	3348	7897	6470	4369	5734	3531	3809	2978	2372	2	9365	8976	6378	6128	3376	4461	4390	2566	3439	5897	5586	8308
ENSG00000183690.13	192.851	1.18042	0.80874	0.000319245	0.0280936	EFHC2	182	218	94	281	366	531	158	278	120	210	561	644	53	113	188	42	145	371	216	150	123	47	87	97	1	244	217	128	183	139	93	108	42	105	85	139	249
ENSG00000189350.13	109.237	1.23701	0.883502	0.000323817	0.0283318	TOGARAM2	108	140.999	33	113	169	343.001	100	210	57	124	290	438.999	33	84	144	23.999	46	179	83	90	69	16	33	47	0	107	183	107	119	85	94	61	16	75	59	78.999	119
ENSG00000167094.16	17.9455	1.17433	0.809869	0.000325786	0.0283318	TTC16	15	14.999	3	20	35.999	56	9	21.001	11	18.999	48	27	13	18	12.001	14	14	27.001	13	20	7	10	9.001	4	0	16	24.001	27	12	15	16	12	14	19	17	12	19
ENSG00000101222.12	291.993	1.02618	0.688278	0.000329855	0.0283675	SPEF1	320	450	194	292	554	681	237	345	154.001	256	821	730	151	206	344	101	192	493	266	256.999	144	103	235	134	0	291	382	239.001	270.001	313	185	215	103	309	181	176	314
ENSG00000113209.9	481.522	-1.12395	0.772604	0.000337171	0.0288873	PCDHB5	438.23	511.323	315.747	436.862	330.838	730.463	244.034	365.067	128.535	372.234	491.417	324.281	264.592	373.64	231.734	235.92	385.001	545.383	307.806	463.169	2576.47	352.864	603.852	253.336	0	242.145	448.763	395.317	388.184	758.877	508.718	413.393	401.56	549.894	450.459	566.66	254.978
ENSG00000087589.17	175.346	1.22288	1.13838	0.000342969	0.0289873	CASS4	698	104.001	32	185	17	41	185	363.999	150	29	123	250.999	235.999	142	165	246	36	62	76	225	16	22	29	11	0	108	443.001	425	197	160.001	343	493	18	220	332	217	21
ENSG00000185745.10	737.164	1.14	0.794027	0.00034357	0.0289873	IFIT1	1068	803	467	720	1377	963	560	723	606	441	910.996	3464	368	591	912	345	506	723	545	708	407	224	379	406	0	858	1025	756	497	450	1017	728	179	402	692	671	674
ENSG00000187783.12	161.251	1.18846	1.16257	0.000347239	0.0290912	TMEM72	187.999	11	43	220.999	251	268.999	264	359.999	110	96	488	1117	38	116	251.999	25	53	191	68	106	88	13	13	38	0	260	170	131	92	19	42	91	10	8	67	121	101
ENSG00000204969.7	86.3966	-1.15128	1.16005	0.000376371	0.0308488	PCDHA2	51.073	130.156	276.072	267.501	21.462	20	14.382	9.967	1.629	41.71	45.163	12.261	91.173	46.905	63.342	18.947	53.814	3.005	34.85	144.185	319.675	49.81	178.438	144.058	0	14.522	13.004	156.564	66.793	270.448	20.073	31	36.257	406.049	206.47	11.016	16.115
ENSG00000165309.14	505.217	1.16694	0.874663	0.000386744	0.031585	ARMC3	424	859.001	263	472	1081	1287	495.001	681.999	235.002	462.001	1519	1610	215	322.001	580	82	310.001	829	420	361	309	121.001	335	148	0	663	625	359	389.001	478.001	220	278	75	369	223	326.001	674
ENSG00000170289.13	8.62149	1.20724	1.06803	0.000393734	0.0318126	CNGB3	20	2	3	11	22	22	5	14	4	25	68	34	1	5	4	2	5	10	2	8	4	1	6	5	0	5	9	5	7	1	4	3	0	2	10	6	12
ENSG00000188687.17	1182.15	1.18264	0.932279	0.000405391	0.0324084	SLC4A5	1576.95	206.259	243.292	1347.13	2757.78	5185.86	1350.13	1708.18	630.87	1241	3962.04	3907.58	236.562	515.29	1187.15	331.932	1287.84	985.577	825.166	1198.83	544	406.138	429.42	463.69	0	1970.84	1807.25	908.62	718.952	247.451	752.339	476.874	319.5	278.318	632.353	888.871	1989.64
ENSG00000166959.8	112.649	1.1965	0.995486	0.000410569	0.0325981	MS4A8	144	126	31	185	207	222	75	262.001	107	95.999	452.001	310	7	90	86.001	45.999	52	306.001	99	171	66	15	36	32	0	111.001	244	44.001	72.999	61.001	70	27	11	67.999	44	39	115
ENSG00000227115.8	17.7772	1.14176	0.885298	0.00042327	0.0331376	LINC01630	15	17	10	9	15	31	3	18	3	20.999	13	28.001	9	11	5	19	22	7	23.001	23	6	16	20.999	2	0	13	14	11	16	27	28.001	19	13	40	25.001	32	10
ENSG00000162763.4	6.14507	1.12007	1.12166	0.000444462	0.034153	LRRC52	6	4	1	10	5	16	10	13	4	8	8	43	3	5	4	0	5	8	5	3	3	1	4	0	0	9	8	0	12	4	2	1	1	6	2	5	4
ENSG00000110090.13	2375	1.02158	0.767569	0.000449554	0.0343659	CPT1A	6033.99	3211	3676	3741	3607	5404	3675	4743	4440	4068	5371	6878	632	1375	2516	739	964	2220	969	1119	1724	606	1193	2189	0	1643	949.999	1222	779	954.999	759	1549	273	632	884	1229	914
ENSG00000182329.14	74.9294	1.07304	0.837792	0.000467583	0.0347411	KIAA2012	84	164.001	14.999	90	136	221	78	113.001	44	66.999	200	213.001	17	47	66	20	47.999	128.999	59.001	57	36	24	34	27	0	84	103.001	60	68	38	61	49.999	21	69	40	44.999	106
ENSG00000245248.8	35.1109	1.11417	0.903622	0.000471294	0.0347411	USP2-AS1	37.001	42	12.999	29.001	45	74.001	27	40.999	18	40	70	58.001	26	29.001	24.999	13	19	41.001	28	32.999	11	15	24.999	14	0	45.999	52.001	34	25	36.999	26	30	7	28	32	21	26
ENSG00000170788.14	5.69932	1.11075	0.921157	0.000487495	0.0357035	DYDC1	4	6	1	6	10	17	7	11	3	10.001	14.999	25	4	5	3	3	3	4	6	1	1	4	4	3	0	8	3	4	4	2	1	0	2	3	9	6	9
ENSG00000281162.2	6.37116	1.09787	1.04905	0.000522818	0.0376827	LINC01127	9	1	2	5	6	8	4	2	5	4	6	13	3	5	7	8	5	8	2	4	4	3	6	3	0	6	4	6	7	1	5	6	5	3	6	3	3
ENSG00000227053.1	8.9942	1.01445	0.818888	0.000531602	0.0381946	MUC12-AS1	10	12	3	8	10	24	9	10	8	13	15	23	5	8	16	6	9	9	8	5	7	4	3	2	0	12	13	16	8	8	4	5	2	3	6	7	10
ENSG00000188467.11	47.2429	1.09323	0.969923	0.000534431	0.0382767	SLC24A5	52	236	79	32	44	171	48	49	28	199	134.001	36	19	13	3	12	42	171	53	20	12	23	20	23	0	8	20	17	46	15	31	17	5	49	28	16	13
ENSG00000125726.11	32.4997	-1.08797	0.979169	0.000544256	0.0386149	CD70	26	53	7	6	10	40	2	8	18	17	3	5	22	29	16	11	54	31	11	43	105	36	28	37	0	35	31	31	20	54	49	30	19	73	59	51	80
ENSG00000160188.10	406.609	1.00541	0.821432	0.000549802	0.0386454	RSPH1	373	766	209	437	765.001	988	369	679	221	403.999	1199	1207	191	262	363	96.001	259	900	435	318.001	249	117.999	245	153.001	0	384	414	268	421	363	169	178	88	310	176.999	162	455
ENSG00000163046.16	10.6266	1.05645	0.910417	0.000559992	0.0387624	ANKRD30BL	20.001	20.958	20	13.974	11	19	11	18.999	1	16.999	36	7.958	10.962	12	3	1	13	9	27.999	13	1	2	5	6	0	13	13	9	11	4	5	9	8	5	10	6	17
ENSG00000152804.11	14.1095	1.04489	1.07983	0.000568183	0.0389773	HHEX	11	1	1	12	22	29	23	28	21	8	24	55	3	8	36	4	3	21	8	16	3	2	4	6	0	9	18	19	14	18	14	14	1	3	9	22	19
ENSG00000126861.5	139.401	1.01526	1.01477	0.000656068	0.0416072	OMG	139	26	51	177	236	346	164	79	30	213	337	505	142	41	118	39	51	280	115	69	42	204	58	25	0	113	130	38	136	110	33	38	174	96	20	56	65

## Sheet: E) n-3 LCPUFA_H vs L_VitD_L
Gene_ID	baseMean	log2FoldChange	lfcSE	pvalue	padj	gene_name	DEFEND.SEHP_2.HH_1	DEFEND.SEHP_2.HH_2	DEFEND.SEHP_2.HH_3	DEFEND.SEHP_2.HH_4	DEFEND.SEHP_2.HL_1	DEFEND.SEHP_2.HL_2	DEFEND.SEHP_2.HL_3	DEFEND.SEHP_2.HL_4	DEFEND.SEHP_2.HN_1	DEFEND.SEHP_2.HN_2	DEFEND.SEHP_2.HN_3	DEFEND.SEHP_2.HN_4	DEFEND.SEHP_2.LH_1	DEFEND.SEHP_2.LH_2	DEFEND.SEHP_2.LH_3	DEFEND.SEHP_2.LH_4	DEFEND.SEHP_2.LL_1	DEFEND.SEHP_2.LL_2	DEFEND.SEHP_2.LL_3	DEFEND.SEHP_2.LL_4	DEFEND.SEHP_2.LN_1	DEFEND.SEHP_2.LN_2	DEFEND.SEHP_2.LN_3	DEFEND.SEHP_2.LN_4	DEFEND.SEHP_2.NEG	DEFEND.SEHP_2.NH_1	DEFEND.SEHP_2.NH_2	DEFEND.SEHP_2.NH_3	DEFEND.SEHP_2.NH_4	DEFEND.SEHP_2.NL_1	DEFEND.SEHP_2.NL_2	DEFEND.SEHP_2.NL_3	DEFEND.SEHP_2.NL_4	DEFEND.SEHP_2.NN_1	DEFEND.SEHP_2.NN_2	DEFEND.SEHP_2.NN_3	DEFEND.SEHP_2.NN_4
ENSG00000203812.2	46.8275	22.5961	4.36246	6.15044e-09	0.00013964	H2AC18	0	140.547	121.944	0	0	219.491	144.769	67.418	0	0	211.714	0	0	143.675	0	0	0	0	0	0	99.809	0	0	60.65	0	0	120.111	0	0	117.465	110.852	150.855	0	0	136.615	0	0
ENSG00000215914.4	12.2431	27.833	10.6902	1.02963e-07	0.00116883	MMP23A	0	0	0	0	48.846	0	83.087	0	86.372	0	0	0	0	63.784	0	95.766	0	0	0	0	0	0	0	0	0	0	0	0	0	0	0	0	22.023	0	0	0	0

## Sheet: F) n-3 LCPUFA_H vs L_VitD_H
Gene_ID	baseMean	log2FoldChange	lfcSE	pvalue	padj	gene_name	DEFEND.SEHP_2.HH_1	DEFEND.SEHP_2.HH_2	DEFEND.SEHP_2.HH_3	DEFEND.SEHP_2.HH_4	DEFEND.SEHP_2.HL_1	DEFEND.SEHP_2.HL_2	DEFEND.SEHP_2.HL_3	DEFEND.SEHP_2.HL_4	DEFEND.SEHP_2.HN_1	DEFEND.SEHP_2.HN_2	DEFEND.SEHP_2.HN_3	DEFEND.SEHP_2.HN_4	DEFEND.SEHP_2.LH_1	DEFEND.SEHP_2.LH_2	DEFEND.SEHP_2.LH_3	DEFEND.SEHP_2.LH_4	DEFEND.SEHP_2.LL_1	DEFEND.SEHP_2.LL_2	DEFEND.SEHP_2.LL_3	DEFEND.SEHP_2.LL_4	DEFEND.SEHP_2.LN_1	DEFEND.SEHP_2.LN_2	DEFEND.SEHP_2.LN_3	DEFEND.SEHP_2.LN_4	DEFEND.SEHP_2.NEG	DEFEND.SEHP_2.NH_1	DEFEND.SEHP_2.NH_2	DEFEND.SEHP_2.NH_3	DEFEND.SEHP_2.NH_4	DEFEND.SEHP_2.NL_1	DEFEND.SEHP_2.NL_2	DEFEND.SEHP_2.NL_3	DEFEND.SEHP_2.NL_4	DEFEND.SEHP_2.NN_1	DEFEND.SEHP_2.NN_2	DEFEND.SEHP_2.NN_3	DEFEND.SEHP_2.NN_4
ENSG00000181234.10	13.6951	22.0319	2.86476	5.70642e-15	1.33199e-10	TMEM132C	0	3	248	0	0	3	8	0	0	0	0	0	0	0	0	0	59	0	0	0	0	3	3	38	0	0	3	0	0	8	4	61	30	0	7	0	0
ENSG00000288606.1	7.34659	-12.3965	4.76706	1.41531e-07	0.000659061	RP11-115L11.3	0	0	0	0	0	173.42	0	0	4.431	0	6.885	8.503	4.146	0	0	0	0	3.599	0	0	0	5.732	3.803	7.568	0	20.058	0	0	30.941	0	7.681	0	8.505	2.796	99.372	0	3.358
ENSG00000134107.5	2884.61	-1.42905	0.323709	2.10215e-07	0.000659061	BHLHE40	2110	1137	1073	1399	1268	2070	1872	2276	2256	864	2604	2600	3991	3161	3727	3140	3419	2698	3737	4381	2547	2946	2638	3178	1	2544	5530	3362	3078	2482	4917	3959	2372	3700	4602	3021	2906
ENSG00000148926.10	1468.32	-1.93188	0.487777	2.54115e-07	0.000659061	ADM	893	565.001	502	311.001	335.001	844.001	523	279	551	351.999	671	450	3628	1609	1876	2200	2010	935.999	2246	2892	217	2134	1789	960	0	884	3652	1923	1675	906.999	3592	2186	2250	2862	3012	1331	1284
ENSG00000186352.9	447.192	-1.24267	0.387059	1.77612e-06	0.00376893	ANKRD37	365	221	153.999	256	320	560.999	295.001	261.001	252.001	260.002	533.001	366	534.001	407.001	819	442	563.001	375.001	608.001	743	163.001	538	441.999	315	0	371	940.001	579	611.999	249	654	645.001	504	669	741	332	360
ENSG00000059377.18	63.0565	1.17731	0.430076	3.49194e-06	0.00582205	TBXAS1	98	175	136.999	63	95	172.999	53	41	60	110.999	71	77.998	57.999	36	26	26	71	43	31.001	51	30.001	56	83	43	0	49	56	44	72.999	59.999	51.001	62.999	29	71	64	54	37.001
ENSG00000118137.10	23.5681	1.49313	1.32872	7.06122e-06	0.009855	APOA1	27	311	11	10	15	28	14	6	16	29	15	20	6	6	10	7	17	8	9	9	7	7	14	9	0	9	12	18	12	17	16	10	10	77	12	10	13
ENSG00000003137.9	3610.8	-1.49062	0.816248	7.17741e-06	0.009855	CYP26B1	1582	885	936	2073	1343	1592	1562	2657	1678	2944	975	2934	6544	4734	4143	7524	2556	2646	3613	1696	1122	11413	9324	2190	2	2740	2823	3283	11764	5297	2254	5601	13252	1967	4441	2817	1302
ENSG00000267327.2	29.2401	1.45955	1.02094	9.50099e-06	0.0116722	CTD-2008L17.1	87	70	18	31	33	78	18	19	4	34	18	12	7	19	11	10	21	22	17	30	45	22	17	16	0	21	27	26	28	46	23	65	6	45	38	30	12
ENSG00000116014.10	183.848	-1.39414	0.9755	1.11781e-05	0.0124598	KISS1R	74	43	37	87	137	136	145	189	155	56	222	43	200	214	458.001	177	283	85	308	341	36	120	148	107	0	123	485.999	332.999	205	59	425	241.001	135	229	292	63	202
ENSG00000114547.10	12.2073	1.03388	1.34255	1.42069e-05	0.0150735	ROPN1B	11.797	70.065	10	6	5	36.589	13	7	9.478	48.621	13	7.765	4	2	2	2	7	16.826	7	8.14	5	4	7	2	0	6	3	3	9.276	2	4.804	5	2	30.953	5	15.227	9.71
ENSG00000279192.1	21.1163	-1.45564	5.01484	2.34097e-05	0.0202381	PWAR5	0	0	0	0	0	0	91.999	113.269	0	0	43.023	72.48	0	0	90.488	16.809	0	0	50.81	33.265	14.411	0	0	0	0	70.101	0	0	0	0	0	66.693	0	0	0	0	32.89
ENSG00000157782.9	201.678	-1.05054	0.785752	2.5014e-05	0.0208528	CABP1	103.001	114.001	94.001	97	81.001	215	119	88	216.999	134	132.001	97.001	466	230	519	157	217.999	103	211.001	199.001	62	246	283.999	317	0	268.999	132	286	273.998	114	228	273	352.999	279	288	99	132
ENSG00000139155.9	43.858	1.03903	0.879355	2.84587e-05	0.0216093	SLCO1C1	61.002	92	71.999	84	32.999	102	17.999	16	20	39	78.999	33	35	15	15	14	34	97	23	33	25	28.999	27	27.999	0	28	46	23	132.001	85	24	76	32.999	54	29	35	33

## Sheet: G) n-3 LCPUFA_L vs N_VitD_N
Gene_ID	baseMean	log2FoldChange	lfcSE	pvalue	padj	gene_name	DEFEND.SEHP_2.HH_1	DEFEND.SEHP_2.HH_2	DEFEND.SEHP_2.HH_3	DEFEND.SEHP_2.HH_4	DEFEND.SEHP_2.HL_1	DEFEND.SEHP_2.HL_2	DEFEND.SEHP_2.HL_3	DEFEND.SEHP_2.HL_4	DEFEND.SEHP_2.HN_1	DEFEND.SEHP_2.HN_2	DEFEND.SEHP_2.HN_3	DEFEND.SEHP_2.HN_4	DEFEND.SEHP_2.LH_1	DEFEND.SEHP_2.LH_2	DEFEND.SEHP_2.LH_3	DEFEND.SEHP_2.LH_4	DEFEND.SEHP_2.LL_1	DEFEND.SEHP_2.LL_2	DEFEND.SEHP_2.LL_3	DEFEND.SEHP_2.LL_4	DEFEND.SEHP_2.LN_1	DEFEND.SEHP_2.LN_2	DEFEND.SEHP_2.LN_3	DEFEND.SEHP_2.LN_4	DEFEND.SEHP_2.NEG	DEFEND.SEHP_2.NH_1	DEFEND.SEHP_2.NH_2	DEFEND.SEHP_2.NH_3	DEFEND.SEHP_2.NH_4	DEFEND.SEHP_2.NL_1	DEFEND.SEHP_2.NL_2	DEFEND.SEHP_2.NL_3	DEFEND.SEHP_2.NL_4	DEFEND.SEHP_2.NN_1	DEFEND.SEHP_2.NN_2	DEFEND.SEHP_2.NN_3	DEFEND.SEHP_2.NN_4
ENSG00000274226.5	15.2806	38.5193	6.08293	7.47078e-11	1.79157e-06	TBC1D3H	0	0	0	0	0	139.887	0	0	0	0	0	0	0	0	62.682	0	0	37.866	163.82	0	0	0	205.915	0	0	0	55.072	0	0	0	0	0	0	0	0	0	0
ENSG00000204020.6	12.112	12.0782	5.97602	3.37905e-07	0.00405165	LIPN	0	0	2	1	0	0	10	0	0	0	0	73	0	17	1	0	3	96	227	1	0	0	1	0	0	2	0	0	0	1	37	0	1	0	0	0	0
ENSG00000125414.19	199.058	-3.4782	3.31958	1.58959e-06	0.0113862	MYH2	437.606	23.024	3	97.128	0	3.008	117.895	165.231	89.093	5	23.037	102.918	143.16	150.027	116.81	495.639	7.007	27.052	9.007	409.662	1.002	7.011	4.004	2	0	128.137	1281.14	778.859	222.354	132.232	845.309	422.349	22.062	344.645	600.954	403.651	1.002
ENSG00000029559.7	2157.1	2.55453	4.36578	6.55073e-06	0.0314186	IBSP	1066	0	6	19	18	75	0	3137	2332	45	155	2156	9	314	8403	1	2202	13	2750	3	374	4	22	19144	0	14517	8402	6	7	6	2588	2064	3	21	1	1	2
ENSG00000265142.9	92.2155	-1.49467	3.24921	1.1016e-05	0.0339655	MIR133A1HG	350	45	0	78	0	0	86	61.999	27	0	21	103.999	26	43	59.001	107	1	7	8	67	0	0	1	0	0	25	533.001	187	89	65	324.999	438	0	57	202.001	159	1
ENSG00000204889.11	43.9791	-1.32679	2.94917	1.13308e-05	0.0339655	KRT40	161	11	1	77	0	0	89	140	18	0	36	133	14	26	26	70	31	31	70	63	0	0	0	0	0	20	73	107	25	37	76	92	0	62	85	54	0

## Sheet: H) n-3 LCPUFA_L vs N_VitD_L
Gene_ID	baseMean	log2FoldChange	lfcSE	pvalue	padj	gene_name	DEFEND.SEHP_2.HH_1	DEFEND.SEHP_2.HH_2	DEFEND.SEHP_2.HH_3	DEFEND.SEHP_2.HH_4	DEFEND.SEHP_2.HL_1	DEFEND.SEHP_2.HL_2	DEFEND.SEHP_2.HL_3	DEFEND.SEHP_2.HL_4	DEFEND.SEHP_2.HN_1	DEFEND.SEHP_2.HN_2	DEFEND.SEHP_2.HN_3	DEFEND.SEHP_2.HN_4	DEFEND.SEHP_2.LH_1	DEFEND.SEHP_2.LH_2	DEFEND.SEHP_2.LH_3	DEFEND.SEHP_2.LH_4	DEFEND.SEHP_2.LL_1	DEFEND.SEHP_2.LL_2	DEFEND.SEHP_2.LL_3	DEFEND.SEHP_2.LL_4	DEFEND.SEHP_2.LN_1	DEFEND.SEHP_2.LN_2	DEFEND.SEHP_2.LN_3	DEFEND.SEHP_2.LN_4	DEFEND.SEHP_2.NEG	DEFEND.SEHP_2.NH_1	DEFEND.SEHP_2.NH_2	DEFEND.SEHP_2.NH_3	DEFEND.SEHP_2.NH_4	DEFEND.SEHP_2.NL_1	DEFEND.SEHP_2.NL_2	DEFEND.SEHP_2.NL_3	DEFEND.SEHP_2.NL_4	DEFEND.SEHP_2.NN_1	DEFEND.SEHP_2.NN_2	DEFEND.SEHP_2.NN_3	DEFEND.SEHP_2.NN_4
ENSG00000274226.5	15.2806	38.7197	6.0672	6.22547e-11	1.69109e-06	TBC1D3H	0	0	0	0	0	139.887	0	0	0	0	0	0	0	0	62.682	0	0	37.866	163.82	0	0	0	205.915	0	0	0	55.072	0	0	0	0	0	0	0	0	0	0
ENSG00000203812.2	46.8275	-22.7232	4.21259	8.04082e-09	8.52152e-05	H2AC18	0	140.547	121.944	0	0	219.491	144.769	67.418	0	0	211.714	0	0	143.675	0	0	0	0	0	0	99.809	0	0	60.65	0	0	120.111	0	0	117.465	110.852	150.855	0	0	136.615	0	0
ENSG00000236782.7	23.5211	2.0701	0.373898	9.41119e-09	8.52152e-05	ZNF593OS	55	12	27	20	18	35.999	16	24	9	13	24.999	17	11	30.001	7	10	47.001	55	79.999	61.999	7	17	28	27	0	13.001	33	10	23	9	21	18.001	17	27	42.999	16	21
ENSG00000167755.15	30.7254	4.57747	1.53593	1.0143e-07	0.000688814	KLK6	3	16	6	19	15	13	32	14	3	12	5	22	0	18	7	3	8	195	817	11	3	3	4	12	0	11	16	7	8	4	10	2	0	8	6	13	0
ENSG00000215914.4	12.2431	-20.996	13.7886	1.21293e-06	0.00658961	MMP23A	0	0	0	0	48.846	0	83.087	0	86.372	0	0	0	0	63.784	0	95.766	0	0	0	0	0	0	0	0	0	0	0	0	0	0	0	0	22.023	0	0	0	0
ENSG00000203782.6	8.29792	1.79817	2.29368	5.98493e-06	0.0191153	LORICRIN	1	0	0	1	1	2	1	11	1	2	1	7	1	2	0	3	2	150	113	4	2	1	1	3	0	0	2	0	6	0	1	1	3	2	2	1	0
ENSG00000105427.10	25.2519	1.37451	1.32375	1.58138e-05	0.0429567	CNFN	22	29	22	17	20	51	25	20	17	32	36	20	9	8	10	13	30	37	274	16	3	14	22	32	0	24	15	8	11	29	11	3	5	24	19	10	18
ENSG00000267302.5	7.84681	1.01784	1.22986	2.89688e-05	0.0491818	RNFT1-DT	11	5.507	11	10	5	10	6.666	8	3	8	17	6	7.419	8	5	9	9	0	11	9	8	10	14	6	0	3	10	10	7	3.888	1	2	2	2.543	8	8	7

## Sheet: I) n-3 LCPUFA_L vs N_VitD_H
Gene_ID	baseMean	log2FoldChange	lfcSE	pvalue	padj	gene_name	DEFEND.SEHP_2.HH_1	DEFEND.SEHP_2.HH_2	DEFEND.SEHP_2.HH_3	DEFEND.SEHP_2.HH_4	DEFEND.SEHP_2.HL_1	DEFEND.SEHP_2.HL_2	DEFEND.SEHP_2.HL_3	DEFEND.SEHP_2.HL_4	DEFEND.SEHP_2.HN_1	DEFEND.SEHP_2.HN_2	DEFEND.SEHP_2.HN_3	DEFEND.SEHP_2.HN_4	DEFEND.SEHP_2.LH_1	DEFEND.SEHP_2.LH_2	DEFEND.SEHP_2.LH_3	DEFEND.SEHP_2.LH_4	DEFEND.SEHP_2.LL_1	DEFEND.SEHP_2.LL_2	DEFEND.SEHP_2.LL_3	DEFEND.SEHP_2.LL_4	DEFEND.SEHP_2.LN_1	DEFEND.SEHP_2.LN_2	DEFEND.SEHP_2.LN_3	DEFEND.SEHP_2.LN_4	DEFEND.SEHP_2.NEG	DEFEND.SEHP_2.NH_1	DEFEND.SEHP_2.NH_2	DEFEND.SEHP_2.NH_3	DEFEND.SEHP_2.NH_4	DEFEND.SEHP_2.NL_1	DEFEND.SEHP_2.NL_2	DEFEND.SEHP_2.NL_3	DEFEND.SEHP_2.NL_4	DEFEND.SEHP_2.NN_1	DEFEND.SEHP_2.NN_2	DEFEND.SEHP_2.NN_3	DEFEND.SEHP_2.NN_4
ENSG00000215914.4	12.2431	29.4609	8.8722	8.71278e-08	0.00195356	MMP23A	0	0	0	0	48.846	0	83.087	0	86.372	0	0	0	0	63.784	0	95.766	0	0	0	0	0	0	0	0	0	0	0	0	0	0	0	0	22.023	0	0	0	0
ENSG00000181234.10	13.6951	-14.7903	4.8008	1.18718e-07	0.00195356	TMEM132C	0	3	248	0	0	3	8	0	0	0	0	0	0	0	0	0	59	0	0	0	0	3	3	38	0	0	3	0	0	8	4	61	30	0	7	0	0
