# Supplementary material for: Effects of n-3 Long-Chain Polyunsaturated Fatty Acid and Vitamin D Supplementation on Transcriptional Profiles of Human Lung Organoids
Source: Metabolites. 2025 Oct 14;15(10):670. doi: 10.3390/metabo15100670 (PMC12566473; doi:10.3390/metabo15100670)
Supplement: Supplementary file 1 [file metabolites-15-00670-s001.zip › SupplementaryTable S7_Interaction_VitD_SEHP.xlsx]

## Sheet: A) Vitamin D_H vs N_PUFA_N
Gene_ID	baseMean	log2FoldChange	lfcSE	pvalue	padj	gene_name	DEFEND.SEHP_2.HH_1	DEFEND.SEHP_2.HH_2	DEFEND.SEHP_2.HH_3	DEFEND.SEHP_2.HH_4	DEFEND.SEHP_2.HL_1	DEFEND.SEHP_2.HL_2	DEFEND.SEHP_2.HL_3	DEFEND.SEHP_2.HL_4	DEFEND.SEHP_2.HN_1	DEFEND.SEHP_2.HN_2	DEFEND.SEHP_2.HN_3	DEFEND.SEHP_2.HN_4	DEFEND.SEHP_2.LH_1	DEFEND.SEHP_2.LH_2	DEFEND.SEHP_2.LH_3	DEFEND.SEHP_2.LH_4	DEFEND.SEHP_2.LL_1	DEFEND.SEHP_2.LL_2	DEFEND.SEHP_2.LL_3	DEFEND.SEHP_2.LL_4	DEFEND.SEHP_2.LN_1	DEFEND.SEHP_2.LN_2	DEFEND.SEHP_2.LN_3	DEFEND.SEHP_2.LN_4	DEFEND.SEHP_2.NEG	DEFEND.SEHP_2.NH_1	DEFEND.SEHP_2.NH_2	DEFEND.SEHP_2.NH_3	DEFEND.SEHP_2.NH_4	DEFEND.SEHP_2.NL_1	DEFEND.SEHP_2.NL_2	DEFEND.SEHP_2.NL_3	DEFEND.SEHP_2.NL_4	DEFEND.SEHP_2.NN_1	DEFEND.SEHP_2.NN_2	DEFEND.SEHP_2.NN_3	DEFEND.SEHP_2.NN_4
ENSG00000274226.5	15.2806	35.6631	6.06268	4.70919e-10	1.54984e-05	TBC1D3H	0	0	0	0	0	139.887	0	0	0	0	0	0	0	0	62.682	0	0	37.866	163.82	0	0	0	205.915	0	0	0	55.072	0	0	0	0	0	0	0	0	0	0
ENSG00000204020.6	12.112	15.8906	3.35251	2.76961e-08	0.000455754	LIPN	0	0	2	1	0	0	10	0	0	0	0	73	0	17	1	0	3	96	227	1	0	0	1	0	0	2	0	0	0	1	37	0	1	0	0	0	0
ENSG00000105141.6	21.4508	17.4258	5.2793	1.52256e-07	0.0016703	CASP14	0	0	0	27	0	0	78	13	0	0	0	26	0	41	17	0	0	214	98	19	0	0	0	1	0	0	0	10	5	0	215	1	0	0	0	0	0
ENSG00000242252.2	395.913	3.24358	3.18943	1.45287e-06	0.0119539	BGLAP	713.259	25.993	27.972	60.867	19.647	45.618	25.435	120.861	22.411	28.864	39.946	41.43	31.992	185.096	1666.32	26.132	93.346	54.553	944.313	28.994	10.449	36.332	33.634	58.144	1	2441.17	1755.04	41.769	64.597	27.137	169.84	211.009	45.399	43.634	62.436	19.887	12.711
ENSG00000029559.7	2157.1	2.712	4.54651	7.43859e-06	0.0489623	IBSP	1066	0	6	19	18	75	0	3137	2332	45	155	2156	9	314	8403	1	2202	13	2750	3	374	4	22	19144	0	14517	8402	6	7	6	2588	2064	3	21	1	1	2

## Sheet: B) Vitamin D_H vs N_LCPUFA_L
Gene_ID	baseMean	log2FoldChange	lfcSE	pvalue	padj	gene_name	DEFEND.SEHP_2.HH_1	DEFEND.SEHP_2.HH_2	DEFEND.SEHP_2.HH_3	DEFEND.SEHP_2.HH_4	DEFEND.SEHP_2.HL_1	DEFEND.SEHP_2.HL_2	DEFEND.SEHP_2.HL_3	DEFEND.SEHP_2.HL_4	DEFEND.SEHP_2.HN_1	DEFEND.SEHP_2.HN_2	DEFEND.SEHP_2.HN_3	DEFEND.SEHP_2.HN_4	DEFEND.SEHP_2.LH_1	DEFEND.SEHP_2.LH_2	DEFEND.SEHP_2.LH_3	DEFEND.SEHP_2.LH_4	DEFEND.SEHP_2.LL_1	DEFEND.SEHP_2.LL_2	DEFEND.SEHP_2.LL_3	DEFEND.SEHP_2.LL_4	DEFEND.SEHP_2.LN_1	DEFEND.SEHP_2.LN_2	DEFEND.SEHP_2.LN_3	DEFEND.SEHP_2.LN_4	DEFEND.SEHP_2.NEG	DEFEND.SEHP_2.NH_1	DEFEND.SEHP_2.NH_2	DEFEND.SEHP_2.NH_3	DEFEND.SEHP_2.NH_4	DEFEND.SEHP_2.NL_1	DEFEND.SEHP_2.NL_2	DEFEND.SEHP_2.NL_3	DEFEND.SEHP_2.NL_4	DEFEND.SEHP_2.NN_1	DEFEND.SEHP_2.NN_2	DEFEND.SEHP_2.NN_3	DEFEND.SEHP_2.NN_4
ENSG00000181234.10	13.6951	-19.9783	2.90142	3.3095e-12	8.56762e-08	TMEM132C	0	3	248	0	0	3	8	0	0	0	0	0	0	0	0	0	59	0	0	0	0	3	3	38	0	0	3	0	0	8	4	61	30	0	7	0	0
ENSG00000215914.4	12.2431	29.111	9.24516	9.34387e-08	0.00120947	MMP23A	0	0	0	0	48.846	0	83.087	0	86.372	0	0	0	0	63.784	0	95.766	0	0	0	0	0	0	0	0	0	0	0	0	0	0	0	0	22.023	0	0	0	0
ENSG00000100122.7	15.8539	-4.72535	1.17448	2.88865e-07	0.00249271	CRYBB1	10	21	24	4	3	8	3	1	5	15	3	1	2	4	0	2	6	3	3	6	10	8	6	303	0	13	7	7	3	4	7	5	2	8	6	2	5
ENSG00000172179.12	123.938	3.56925	1.44776	2.91389e-06	0.0151236	PRL	190	17	21	52	5	22	48	99	45	15	50	169	569	168	89	157	49	6	104	238	1	17	33	9	0	91	308	331	226	84	414	291	23	181	330	54	49
ENSG00000281852.1	44.1394	3.49082	1.40338	2.92096e-06	0.0151236	LINC00891	56	45	13	33	3	35	41	33	17	38	4	31	24	51	244	62	13	3	6	38	5	7	8	4	0	17	285	134	26	50	50	58	9	19	56	33	2
ENSG00000125414.19	199.058	4.2037	2.34671	3.79259e-06	0.0163638	MYH2	437.606	23.024	3	97.128	0	3.008	117.895	165.231	89.093	5	23.037	102.918	143.16	150.027	116.81	495.639	7.007	27.052	9.007	409.662	1.002	7.011	4.004	2	0	128.137	1281.14	778.859	222.354	132.232	845.309	422.349	22.062	344.645	600.954	403.651	1.002
ENSG00000187550.9	51.2527	2.73954	1.87329	1.23098e-05	0.0359033	SBK2	198	12	2	23	13	57	42	62	25	9	39	65	24	46	125	71	37	9	13	67	4	2	5	5	0	42	243	100	18	53	114	120	2	26	107	81	33
ENSG00000170498.9	10.0414	2.5514	1.70212	1.24818e-05	0.0359033	KISS1	5	2	0	2	3	3	9	13	1	4	9	5	12	19	43	4	15	12	17	20	2	3	2	1	0	9	28	18	6	8	5	13	2	2	13	33	5
ENSG00000170439.7	110.437	2.82713	2.17455	1.40288e-05	0.0363176	METTL7B	371	16	7	120	12	11	212	321	116	4	51	292	112	134	179	97	16	37	39	183	9	3	4	2	0	68	228	206	78	109	122	276	3	110	246	125	16
ENSG00000204889.11	43.9791	2.35961	3.02222	1.76728e-05	0.0415922	KRT40	161	11	1	77	0	0	89	140	18	0	36	133	14	26	26	70	31	31	70	63	0	0	0	0	0	20	73	107	25	37	76	92	0	62	85	54	0
ENSG00000268518.1	224.64	2.46212	2.31118	2.13944e-05	0.0461549	CTD-2545M3.8	921	112	5	224	9	13	222	397	147	5	87	320	158	145	125	365	17	25	35	179	4	12	9	3	0	76	843	491	272	298	588	1049	5	236	772	220	5
ENSG00000265142.9	92.2155	1.82474	2.93088	2.48157e-05	0.0494175	MIR133A1HG	350	45	0	78	0	0	86	61.999	27	0	21	103.999	26	43	59.001	107	1	7	8	67	0	0	1	0	0	25	533.001	187	89	65	324.999	438	0	57	202.001	159	1
ENSG00000087589.17	175.346	1.91967	1.7346	2.69481e-05	0.0498308	CASS4	698	104.001	32	185	17	41	185	363.999	150	29	123	250.999	235.999	142	165	246	36	62	76	225	16	22	29	11	0	108	443.001	425	197	160.001	343	493	18	220	332	217	21

## Sheet: C) Vitamin D_H vs N_LCPUFA_H
Gene_ID	baseMean	log2FoldChange	lfcSE	pvalue	padj	gene_name	DEFEND.SEHP_2.HH_1	DEFEND.SEHP_2.HH_2	DEFEND.SEHP_2.HH_3	DEFEND.SEHP_2.HH_4	DEFEND.SEHP_2.HL_1	DEFEND.SEHP_2.HL_2	DEFEND.SEHP_2.HL_3	DEFEND.SEHP_2.HL_4	DEFEND.SEHP_2.HN_1	DEFEND.SEHP_2.HN_2	DEFEND.SEHP_2.HN_3	DEFEND.SEHP_2.HN_4	DEFEND.SEHP_2.LH_1	DEFEND.SEHP_2.LH_2	DEFEND.SEHP_2.LH_3	DEFEND.SEHP_2.LH_4	DEFEND.SEHP_2.LL_1	DEFEND.SEHP_2.LL_2	DEFEND.SEHP_2.LL_3	DEFEND.SEHP_2.LL_4	DEFEND.SEHP_2.LN_1	DEFEND.SEHP_2.LN_2	DEFEND.SEHP_2.LN_3	DEFEND.SEHP_2.LN_4	DEFEND.SEHP_2.NEG	DEFEND.SEHP_2.NH_1	DEFEND.SEHP_2.NH_2	DEFEND.SEHP_2.NH_3	DEFEND.SEHP_2.NH_4	DEFEND.SEHP_2.NL_1	DEFEND.SEHP_2.NL_2	DEFEND.SEHP_2.NL_3	DEFEND.SEHP_2.NL_4	DEFEND.SEHP_2.NN_1	DEFEND.SEHP_2.NN_2	DEFEND.SEHP_2.NN_3	DEFEND.SEHP_2.NN_4
ENSG00000181234.10	13.6951	22.3012	2.86324	2.4893e-15	8.19253e-11	TMEM132C	0	3	248	0	0	3	8	0	0	0	0	0	0	0	0	0	59	0	0	0	0	3	3	38	0	0	3	0	0	8	4	61	30	0	7	0	0
ENSG00000288606.1	7.34659	-15.8542	2.5598	2.79381e-10	4.59735e-06	RP11-115L11.3	0	0	0	0	0	173.42	0	0	4.431	0	6.885	8.503	4.146	0	0	0	0	3.599	0	0	0	5.732	3.803	7.568	0	20.058	0	0	30.941	0	7.681	0	8.505	2.796	99.372	0	3.358

## Sheet: D) Vitamin D_H vs L_LCPUFA_N
Gene_ID	baseMean	log2FoldChange	lfcSE	pvalue	padj	gene_name	DEFEND.SEHP_2.HH_1	DEFEND.SEHP_2.HH_2	DEFEND.SEHP_2.HH_3	DEFEND.SEHP_2.HH_4	DEFEND.SEHP_2.HL_1	DEFEND.SEHP_2.HL_2	DEFEND.SEHP_2.HL_3	DEFEND.SEHP_2.HL_4	DEFEND.SEHP_2.HN_1	DEFEND.SEHP_2.HN_2	DEFEND.SEHP_2.HN_3	DEFEND.SEHP_2.HN_4	DEFEND.SEHP_2.LH_1	DEFEND.SEHP_2.LH_2	DEFEND.SEHP_2.LH_3	DEFEND.SEHP_2.LH_4	DEFEND.SEHP_2.LL_1	DEFEND.SEHP_2.LL_2	DEFEND.SEHP_2.LL_3	DEFEND.SEHP_2.LL_4	DEFEND.SEHP_2.LN_1	DEFEND.SEHP_2.LN_2	DEFEND.SEHP_2.LN_3	DEFEND.SEHP_2.LN_4	DEFEND.SEHP_2.NEG	DEFEND.SEHP_2.NH_1	DEFEND.SEHP_2.NH_2	DEFEND.SEHP_2.NH_3	DEFEND.SEHP_2.NH_4	DEFEND.SEHP_2.NL_1	DEFEND.SEHP_2.NL_2	DEFEND.SEHP_2.NL_3	DEFEND.SEHP_2.NL_4	DEFEND.SEHP_2.NN_1	DEFEND.SEHP_2.NN_2	DEFEND.SEHP_2.NN_3	DEFEND.SEHP_2.NN_4
ENSG00000274226.5	15.2806	36.7849	6.09642	4.376e-10	1.44018e-05	TBC1D3H	0	0	0	0	0	139.887	0	0	0	0	0	0	0	0	62.682	0	0	37.866	163.82	0	0	0	205.915	0	0	0	55.072	0	0	0	0	0	0	0	0	0	0
ENSG00000215914.4	12.2431	-17.454	14.7354	1.24461e-06	0.0204807	MMP23A	0	0	0	0	48.846	0	83.087	0	86.372	0	0	0	0	63.784	0	95.766	0	0	0	0	0	0	0	0	0	0	0	0	0	0	0	0	22.023	0	0	0	0

## Sheet: E) Vitamin D_H vs L_LCPUFA_L
Gene_ID	baseMean	log2FoldChange	lfcSE	pvalue	padj	gene_name	DEFEND.SEHP_2.HH_1	DEFEND.SEHP_2.HH_2	DEFEND.SEHP_2.HH_3	DEFEND.SEHP_2.HH_4	DEFEND.SEHP_2.HL_1	DEFEND.SEHP_2.HL_2	DEFEND.SEHP_2.HL_3	DEFEND.SEHP_2.HL_4	DEFEND.SEHP_2.HN_1	DEFEND.SEHP_2.HN_2	DEFEND.SEHP_2.HN_3	DEFEND.SEHP_2.HN_4	DEFEND.SEHP_2.LH_1	DEFEND.SEHP_2.LH_2	DEFEND.SEHP_2.LH_3	DEFEND.SEHP_2.LH_4	DEFEND.SEHP_2.LL_1	DEFEND.SEHP_2.LL_2	DEFEND.SEHP_2.LL_3	DEFEND.SEHP_2.LL_4	DEFEND.SEHP_2.LN_1	DEFEND.SEHP_2.LN_2	DEFEND.SEHP_2.LN_3	DEFEND.SEHP_2.LN_4	DEFEND.SEHP_2.NEG	DEFEND.SEHP_2.NH_1	DEFEND.SEHP_2.NH_2	DEFEND.SEHP_2.NH_3	DEFEND.SEHP_2.NH_4	DEFEND.SEHP_2.NL_1	DEFEND.SEHP_2.NL_2	DEFEND.SEHP_2.NL_3	DEFEND.SEHP_2.NL_4	DEFEND.SEHP_2.NN_1	DEFEND.SEHP_2.NN_2	DEFEND.SEHP_2.NN_3	DEFEND.SEHP_2.NN_4
ENSG00000181234.10	13.6951	-19.8896	2.89193	4.1282e-12	9.37266e-08	TMEM132C	0	3	248	0	0	3	8	0	0	0	0	0	0	0	0	0	59	0	0	0	0	3	3	38	0	0	3	0	0	8	4	61	30	0	7	0	0
ENSG00000203812.2	46.8275	21.1375	4.87657	3.84111e-08	0.000436043	H2AC18	0	140.547	121.944	0	0	219.491	144.769	67.418	0	0	211.714	0	0	143.675	0	0	0	0	0	0	99.809	0	0	60.65	0	0	120.111	0	0	117.465	110.852	150.855	0	0	136.615	0	0
ENSG00000215914.4	12.2431	29.6929	8.56807	8.46959e-08	0.000640978	MMP23A	0	0	0	0	48.846	0	83.087	0	86.372	0	0	0	0	63.784	0	95.766	0	0	0	0	0	0	0	0	0	0	0	0	0	0	0	0	22.023	0	0	0	0
ENSG00000129451.12	42.0823	-1.93641	1.72257	3.12616e-06	0.0177441	KLK10	18	32	12	45	12	34	57	19	8	20	18	51.001	3	28	3	7	27	153.999	626	36	0	17	7	12	0	11	20	19	15	15	38	10	16	15	19	28	12
ENSG00000007171.18	105.191	-1.27159	0.856756	8.68958e-06	0.0256226	NOS2	111	81	67	106	56	142	83	51	65	41	87	42	30	62	20	59	350	154	178	208	36	111	120	75	0	70	233	106	129	57	259	99	37	141	288	116	141
ENSG00000109255.11	124.959	-1.3925	1.00994	8.74182e-06	0.0256226	NMU	190	98.001	201	204	176.999	511	82	84	82	178	396.999	58	41	73	9	52	315	281	270.999	208	25	119	187	44	0	46	98	40	137.999	87	70.001	44	46.999	55.001	119	64	136
ENSG00000248550.4	412.183	-1.34923	1.30314	1.07523e-05	0.0256226	OTX2-AS1	412	88.999	351.999	803	274	601	232	407	136	233	618	229	66.999	288	45.001	135	510	1689	2212	1092	49	280	306.999	255.999	0	267.999	726	80.001	935	95	853	217	112.001	226.999	426	141	392.999

## Sheet: F) Vitamin D_H vs L_LCPUFA_H
Gene_ID	baseMean	log2FoldChange	lfcSE	pvalue	padj	gene_name	DEFEND.SEHP_2.HH_1	DEFEND.SEHP_2.HH_2	DEFEND.SEHP_2.HH_3	DEFEND.SEHP_2.HH_4	DEFEND.SEHP_2.HL_1	DEFEND.SEHP_2.HL_2	DEFEND.SEHP_2.HL_3	DEFEND.SEHP_2.HL_4	DEFEND.SEHP_2.HN_1	DEFEND.SEHP_2.HN_2	DEFEND.SEHP_2.HN_3	DEFEND.SEHP_2.HN_4	DEFEND.SEHP_2.LH_1	DEFEND.SEHP_2.LH_2	DEFEND.SEHP_2.LH_3	DEFEND.SEHP_2.LH_4	DEFEND.SEHP_2.LL_1	DEFEND.SEHP_2.LL_2	DEFEND.SEHP_2.LL_3	DEFEND.SEHP_2.LL_4	DEFEND.SEHP_2.LN_1	DEFEND.SEHP_2.LN_2	DEFEND.SEHP_2.LN_3	DEFEND.SEHP_2.LN_4	DEFEND.SEHP_2.NEG	DEFEND.SEHP_2.NH_1	DEFEND.SEHP_2.NH_2	DEFEND.SEHP_2.NH_3	DEFEND.SEHP_2.NH_4	DEFEND.SEHP_2.NL_1	DEFEND.SEHP_2.NL_2	DEFEND.SEHP_2.NL_3	DEFEND.SEHP_2.NL_4	DEFEND.SEHP_2.NN_1	DEFEND.SEHP_2.NN_2	DEFEND.SEHP_2.NN_3	DEFEND.SEHP_2.NN_4
ENSG00000288606.1	7.34659	-18.117	2.52142	2.98605e-13	9.82739e-09	RP11-115L11.3	0	0	0	0	0	173.42	0	0	4.431	0	6.885	8.503	4.146	0	0	0	0	3.599	0	0	0	5.732	3.803	7.568	0	20.058	0	0	30.941	0	7.681	0	8.505	2.796	99.372	0	3.358
ENSG00000189275.4	14.3232	1.03488	2.62131	4.36848e-06	0.0479237	LINC01164	427	1	1	2	1	1	0	0	1	2	3	1	3	0	2	2	2	2	2	3	10	5	2	4	0	7	15	25	6	2	5	92	0	2	12	1	0

## Sheet: G) Vitamin D_L vs N_LCPUFA_N
Gene_ID	baseMean	log2FoldChange	lfcSE	pvalue	padj	gene_name	DEFEND.SEHP_2.HH_1	DEFEND.SEHP_2.HH_2	DEFEND.SEHP_2.HH_3	DEFEND.SEHP_2.HH_4	DEFEND.SEHP_2.HL_1	DEFEND.SEHP_2.HL_2	DEFEND.SEHP_2.HL_3	DEFEND.SEHP_2.HL_4	DEFEND.SEHP_2.HN_1	DEFEND.SEHP_2.HN_2	DEFEND.SEHP_2.HN_3	DEFEND.SEHP_2.HN_4	DEFEND.SEHP_2.LH_1	DEFEND.SEHP_2.LH_2	DEFEND.SEHP_2.LH_3	DEFEND.SEHP_2.LH_4	DEFEND.SEHP_2.LL_1	DEFEND.SEHP_2.LL_2	DEFEND.SEHP_2.LL_3	DEFEND.SEHP_2.LL_4	DEFEND.SEHP_2.LN_1	DEFEND.SEHP_2.LN_2	DEFEND.SEHP_2.LN_3	DEFEND.SEHP_2.LN_4	DEFEND.SEHP_2.NEG	DEFEND.SEHP_2.NH_1	DEFEND.SEHP_2.NH_2	DEFEND.SEHP_2.NH_3	DEFEND.SEHP_2.NH_4	DEFEND.SEHP_2.NL_1	DEFEND.SEHP_2.NL_2	DEFEND.SEHP_2.NL_3	DEFEND.SEHP_2.NL_4	DEFEND.SEHP_2.NN_1	DEFEND.SEHP_2.NN_2	DEFEND.SEHP_2.NN_3	DEFEND.SEHP_2.NN_4
ENSG00000204020.6	12.112	20.1421	2.77803	2.55578e-13	8.41133e-09	LIPN	0	0	2	1	0	0	10	0	0	0	0	73	0	17	1	0	3	96	227	1	0	0	1	0	0	2	0	0	0	1	37	0	1	0	0	0	0
ENSG00000105141.6	21.4508	22.2128	3.54182	1.72172e-10	2.83317e-06	CASP14	0	0	0	27	0	0	78	13	0	0	0	26	0	41	17	0	0	214	98	19	0	0	0	1	0	0	0	10	5	0	215	1	0	0	0	0	0
ENSG00000215914.4	12.2431	15.5274	14.4233	1.26546e-06	0.0138825	MMP23A	0	0	0	0	48.846	0	83.087	0	86.372	0	0	0	0	63.784	0	95.766	0	0	0	0	0	0	0	0	0	0	0	0	0	0	0	0	22.023	0	0	0	0
ENSG00000185985.11	10.5668	1.80835	3.46776	4.221e-06	0.0347294	SLITRK2	2	7	121	14	0	1	0	0	0	0	0	0	5	1	0	1	5	1	2	0	0	1	0	3	0	0	0	0	1	42	1	109	59	0	0	0	0

## Sheet: H) Vitamin D_L vs N_LCPUFA_L
Gene_ID	baseMean	log2FoldChange	lfcSE	pvalue	padj	gene_name	DEFEND.SEHP_2.HH_1	DEFEND.SEHP_2.HH_2	DEFEND.SEHP_2.HH_3	DEFEND.SEHP_2.HH_4	DEFEND.SEHP_2.HL_1	DEFEND.SEHP_2.HL_2	DEFEND.SEHP_2.HL_3	DEFEND.SEHP_2.HL_4	DEFEND.SEHP_2.HN_1	DEFEND.SEHP_2.HN_2	DEFEND.SEHP_2.HN_3	DEFEND.SEHP_2.HN_4	DEFEND.SEHP_2.LH_1	DEFEND.SEHP_2.LH_2	DEFEND.SEHP_2.LH_3	DEFEND.SEHP_2.LH_4	DEFEND.SEHP_2.LL_1	DEFEND.SEHP_2.LL_2	DEFEND.SEHP_2.LL_3	DEFEND.SEHP_2.LL_4	DEFEND.SEHP_2.LN_1	DEFEND.SEHP_2.LN_2	DEFEND.SEHP_2.LN_3	DEFEND.SEHP_2.LN_4	DEFEND.SEHP_2.NEG	DEFEND.SEHP_2.NH_1	DEFEND.SEHP_2.NH_2	DEFEND.SEHP_2.NH_3	DEFEND.SEHP_2.NH_4	DEFEND.SEHP_2.NL_1	DEFEND.SEHP_2.NL_2	DEFEND.SEHP_2.NL_3	DEFEND.SEHP_2.NL_4	DEFEND.SEHP_2.NN_1	DEFEND.SEHP_2.NN_2	DEFEND.SEHP_2.NN_3	DEFEND.SEHP_2.NN_4
ENSG00000205929.11	773.148	2.40244	0.442973	1.63873e-08	0.000250304	C21orf62	801	847	739.302	1409	818.964	1272	343.465	1331	550	599	2689	956	320.336	551.999	192.999	472.001	751	3422.57	1528	1090	105	264	515	257.634	4	392.806	1055	393	1221.98	819	629.168	724	306	524	539	319	387
ENSG00000203812.2	46.8275	-21.548	4.86691	2.08752e-08	0.000250304	H2AC18	0	140.547	121.944	0	0	219.491	144.769	67.418	0	0	211.714	0	0	143.675	0	0	0	0	0	0	99.809	0	0	60.65	0	0	120.111	0	0	117.465	110.852	150.855	0	0	136.615	0	0
ENSG00000133800.9	13.7304	-3.90448	0.807441	4.20829e-08	0.000336397	LYVE1	12	8	21	5	5	4	16	10	10	4	1	9	5	7	1	12	4	3	1	1	97	12	18	64	0	2	3	12	11	11	11	10	19	7	5	20	31.001
ENSG00000166634.7	52.0057	4.93213	2.95677	8.57406e-07	0.00411229	SERPINB12	12	0	1	23	1	1	10	18	2	0	0	176	2	71	9	5	5	792	742	17	1	1	0	0	0	2	33	13	4	8	161	19	0	3	12	22	0
ENSG00000222033.1	23.3612	2.0547	0.474344	1.17551e-06	0.00469831	LINC01124	39	22	33	33	18	56	16	9	7	15	29	17	31	19	9	19	32	50	51	21	2	8	11	8	0	16	48	27	55	19	30	30	15	29	39	15	12
ENSG00000129451.12	42.0823	3.50005	0.945688	1.53868e-06	0.00527131	KLK10	18	32	12	45	12	34	57	19	8	20	18	51.001	3	28	3	7	27	153.999	626	36	0	17	7	12	0	11	20	19	15	15	38	10	16	15	19	28	12
ENSG00000100122.7	15.8539	-3.6247	1.04825	1.92011e-06	0.00555925	CRYBB1	10	21	24	4	3	8	3	1	5	15	3	1	2	4	0	2	6	3	3	6	10	8	6	303	0	13	7	7	3	4	7	5	2	8	6	2	5
ENSG00000165799.5	8.83616	4.14313	2.61142	2.08637e-06	0.00555925	RNASE7	1	0	0	2	1	1	2	1	0	0	2	3	0	4	3	0	0	62	311	1	0	0	0	0	0	0	1	0	3	1	0	1	1	1	0	2	0
ENSG00000141052.18	40.8995	2.75514	0.746715	3.2294e-06	0.00618695	MYOCD	30	8	9	26	59	59	34	126	20	20	66	83	10	32	33	10	16	54	390	70	14	5	9	7	0	45	102	42	75	11	35	28	5	14	56	33	31
ENSG00000100249.5	22.4428	2.38168	0.62716	3.28854e-06	0.00618695	C22orf31	30	13	12	31	15	17	19	32	16	10	32	27	12	30	27	27	24	69	48	35	2	5	9	8	0	17	52	23	31	24	26	31	7	3	36	17	8
ENSG00000237928.6	79.8354	2.19987	0.576346	3.35392e-06	0.00618695	NFIA-AS2	93.999	107	32	113.999	34	94.001	66	154	67	97	162.999	69	56	81	52	38	80	196	219.999	120	10	16	26	40	0	56	151	55	143	30	172	85.001	28	51	76	57.999	37.999
ENSG00000123454.12	23.0404	-3.23562	1.01332	4.45716e-06	0.00746234	DBH	22	75	6	14	20	39	2	15	8	54	21	10	18	8	7	14	6	3	1	8	4	78	204	26	0	12	7	7	33	57	2	19	19	21	34	3	15
ENSG00000134765.10	120.037	3.60098	1.31966	4.66766e-06	0.00746234	DSC1	46	18	56	51	20	90	64	54	24	10	76	694	22.103	292	39	8	47	665	1795	40	8	14	12.126	26	0	21	38.41	19	2	10	104	16	1	76	33	24	18
ENSG00000153165.19	64.4563	-2.76183	0.819711	5.36321e-06	0.00803845	RGPD3	42.638	29.008	19.821	24.277	19.525	23.316	30.798	26.352	30.034	19.252	38.679	26.117	25.845	72.295	50.572	23.677	31.815	22.69	17.928	27.61	453.993	32.9	19.465	203.48	0	191.116	27.385	53.019	53.657	32.629	50.316	74.56	26.89	25.722	59.577	136.721	59.549
ENSG00000153823.19	1668.78	-1.36617	0.422206	5.9712e-06	0.00842326	PID1	1342	918	1617	768	899.001	1368	1050	1049	1645	1338	1302	905	1656	1440	1867	2014	1477	797.999	792	1327	2584	2671	2409	2208	1	1981	1269	2073	2206	1862	1247	1867	3674	1236	1887	2270	1845
ENSG00000163499.12	23.0272	-3.43739	1.61567	9.10343e-06	0.0103691	CRYBA2	6	90	6	4	3	2	2	0	2	26	7	0	30.001	7	3	1	4	4	2	1	128.001	4	24	299.999	0	9	1	2	21	36	3	2	6	14	3	10	7
ENSG00000117013.17	175.151	1.77436	0.564109	9.80916e-06	0.0103691	KCNQ4	285	91	79	235	148	303	137	388	145	101	585	201	73	175	155	96	198	623	306	314	26	86	107	87	0	107	353	149	246	93	184	89	76	67	161	87	113
ENSG00000144331.20	297.14	-3.22268	1.29607	1.00649e-05	0.0103691	ZNF385B	186	170	158.999	70	42.001	63	103	181.999	513	90	87	130	83	110	82	42	27	66	27	56.001	1453	53	44	309.001	0	186	126	138.999	83.001	111	67	277	25	90	95	1036	1023
ENSG00000215183.5	28.2706	-3.22249	1.31366	1.03773e-05	0.0103691	MSMP	38	24	12	4	7	6	29	17	58	3	7	14	3	9	4	7	4	8	10	3	333	6	4	26	0	17	6	6	10	5	7	15	4	47	8	84	29
ENSG00000116717.13	2179.96	-1.27963	0.464405	1.18711e-05	0.0113872	GADD45A	2268	1755	1694	1272	1290	2637	1482	1324	1504	1699	1900	1827	1814	1973	1548	1624	2031	1633	1373	2073	6121	1964	2197	3542	1	2728	2302	2319	2186	1877	2222	2736	1691	1919	2524	3219	1807
ENSG00000204889.11	43.9791	2.76651	2.47651	1.28497e-05	0.0117069	KRT40	161	11	1	77	0	0	89	140	18	0	36	133	14	26	26	70	31	31	70	63	0	0	0	0	0	20	73	107	25	37	76	92	0	62	85	54	0
ENSG00000187855.6	5.57729	2.84439	2.33339	1.46336e-05	0.0117069	ASCL4	2	1	2	11	0	6	1	7	0	4	4	19	0	5	0	1	2	50	80	4	0	0	0	0	0	1	0	1	3	1	9	1	0	3	0	1	0
ENSG00000137672.13	49.8297	2.49001	0.899392	1.47672e-05	0.0117069	TRPC6	81	36	15	72	22	72	115	52	26	42	72.001	158	10	77	33	14	79	143	106	78	9	4	20	12	0	13	29	45	40	53	125	44	7	10	41	27	14
ENSG00000131650.14	959.407	2.77668	1.07608	1.50328e-05	0.0117069	KREMEN2	2698	566	129	1105	174.999	221	1208	2070	407	105	638.999	1990	415	1427	639	834.001	543.999	2158	2124	1863	94	143	102	119	0	737.001	2008	1444	956.999	834.999	2414	2104	127	623.999	1344	677	92
ENSG00000169181.13	317.391	1.6265	0.576369	1.51334e-05	0.0117069	GSG1L	441.001	141	230	399	163	318.001	202.001	329	129	164	198	147	465	304	183.999	189	465.999	808.999	939	715.999	102	210.999	172.999	191	0	245.001	676.999	334	629	109	601	308.001	126	169	393	203	222.001
ENSG00000106018.14	83.32	2.16172	0.769826	1.61971e-05	0.0118246	VIPR2	69	46	43	128	42	89	101	191.999	48	30	135	117	86	73	29	70	92	131	405	141	3	31	62	20	0	37	113	97	157	35	116	56	72	31	95	65	43
ENSG00000167755.15	30.7254	3.07466	1.42906	1.62717e-05	0.0118246	KLK6	3	16	6	19	15	13	32	14	3	12	5	22	0	18	7	3	8	195	817	11	3	3	4	12	0	11	16	7	8	4	10	2	0	8	6	13	0
ENSG00000074527.13	336.367	-1.453	0.543495	1.69221e-05	0.0119356	NTN4	263.001	233	182	161	127	432	260	294	159	277	212	259	353	302	213	424.999	387	70	240	276	774	513	795.999	337	0	186	330.999	298	388	420.001	217	506	593.999	229	486	312	493
ENSG00000010438.17	7.51628	2.97499	1.49469	2.09016e-05	0.0139234	PRSS3	3	5	9	2	5	6	5	3	7	5	2	33	1	13	2	3	4	13	106	13	1	2	2	0	0	4	2	3	5	1	7	3	9	3	3	0	1
ENSG00000176399.4	200.225	-2.34499	0.934924	2.25452e-05	0.0144583	DMRTA1	167	291	158	126	85	264	216	126	208	180	155	121	87	113	71	44	83	108	54	77	1167	59	114	236	0	199	161	171	103	133	70	162	37	140	88	430	498
ENSG00000165623.10	825.457	-1.47582	2.7663	2.29104e-05	0.0144583	UCMA	149	0	11	3	0	1	54	10	581	1	0	2	1	199	34	0	2	8	2	6	14411	1	0	309	0	435	4	437	8	0	4	117	0	0	7	2275	4768
ENSG00000144227.5	127.594	-1.71065	0.696169	2.74427e-05	0.0168744	NXPH2	147	119	41	82	67	117	115	140	101	104	66	63	128	98	286	76	68	56	36	63	212	79	108	270	0	228	117	208	138	168	141	255	110	116	92	110	70
ENSG00000162493.17	3626.85	-1.69317	0.696901	2.85179e-05	0.0170972	PDPN	2610	1840	2201	2419	3447	5419	2384	2396	3874	2952	4108	3471	2018	2292	2454	2128	2901	2621	1387	1850	11020	3248	5086	2961	0	3240	2639	2926	3789	3780	1529	3329	2610	2083	2582	8425	7423
ENSG00000154227.14	84.8936	2.70996	1.90992	3.30142e-05	0.0184119	CERS3	11	9	29.999	82	6	5	182	35.999	8	9	25	367	1	153.001	31	5	80	383.001	496	139.999	2	6	4	19	0	35.999	13	15	11	38	189	11	5	15	4	11	5
ENSG00000088002.12	31.7545	2.68609	1.44641	3.40898e-05	0.0184968	SULT2B1	9	3	26	31	7	10	44	15	3	6	8	110	5	46	6	2	30	239	387	34	3	8	11	12	0	10	16	11	8	23	85	12	4	3	8	12	8
ENSG00000154856.13	8473.11	1.54585	0.679704	3.47089e-05	0.0184968	APCDD1	9943	5938	8158	13069	6642	21107	6068	10779	2810	12142	20186	6759	8068	8993	1868	4163	15026	20575	27183	8635	2485	5694	6042	3841	2	6721	7657	7175	10220	6486	11762	3212	3119	4522	9236	4345	7139
ENSG00000203782.6	8.29792	2.6804	1.76608	3.78337e-05	0.0188055	LORICRIN	1	0	0	1	1	2	1	11	1	2	1	7	1	2	0	3	2	150	113	4	2	1	1	3	0	0	2	0	6	0	1	1	3	2	2	1	0
ENSG00000105668.7	9.47473	1.62281	0.733801	3.95056e-05	0.0188055	UPK1A	5	3	3	6	6	5	8	7	3	2	6	11	7	8	8	5	13	18	35	27	0	5	4	11	0	12	12	15	12	11	17	12	7	12	18	12	7
ENSG00000182600.9	1784.94	-2.5139	2.00673	4.03513e-05	0.0188055	SNORC	384.675	115	280	116	86	214.263	566.001	315.226	2422	131	149.429	149.306	120.338	276.639	154.336	97.444	130.418	286	144	137.884	8437.24	120.922	117.001	1337	1	608	150	455.64	204.508	114.826	156.285	648.52	140.52	133.57	170.11	4211.26	4188.38
ENSG00000262152.7	355.066	2.61383	1.84386	4.07575e-05	0.0188055	LINC00514	461	102	35	439.999	6	9	509	326	68	7	75	1163	132	550	281	164	139	1725	1167	1322	11	6	2	82	2	324	526	283	282	255.012	1762	415	4	142	267	180	4
ENSG00000171860.5	7.97838	-2.27794	2.15678	4.16792e-05	0.0188055	C3AR1	2	3	2	1	0	1	4	6	9	1	4	5	1	4	3	2	0	2	1	0	77	0	1	22	0	10	2	2	0	3	1	9	0	0	1	12	5
ENSG00000158055.16	280.113	2.02744	0.941842	4.19305e-05	0.0188055	GRHL3	321	193	258.999	223.999	138	491	341	219	79	193	73	696.001	300	337	86	78	498	771	1250	392.999	25	97	148	186	0	320	216	195	326	242	640	132	69	226	187	187	105
ENSG00000254126.8	27.9931	-2.59265	1.81047	4.30699e-05	0.0188055	CD8B2	14.907	10.167	4.861	2	5	8.048	11.393	4	26.405	5.469	3.18	10	17.839	25.048	27.014	13	2	1.307	8	6	86.065	0	3.116	138.224	0	60.031	8.439	42.463	19	10.486	4.635	30.548	1	3	44.583	39.475	37.534
ENSG00000166603.5	25.4756	2.02718	0.953897	4.35739e-05	0.0188055	MC4R	26	38	18	31	18	21	5	14	7	11	44	2	19	14	6	12	33	104	119	67	2	18	4	20	0	19	55	17	23	30	57	12	15	30	23	7	26
ENSG00000249574.1	12.4025	2.48688	1.35144	4.39142e-05	0.0188055	AC226118.1	6	8	4	19	1	16	12	18	8	8	12	24	5	28	11	1	12	39	52	31	2	2	0	4	0	16	12	10	6	10	36	12	1	3	11	10	4
ENSG00000196862.10	59.9909	-1.35054	0.655981	4.49681e-05	0.0189189	RGPD4	62.561	42.389	33.107	32.478	44.523	64.999	22.023	50.467	43.606	49.347	67.605	39.508	30.875	72.433	55.698	25.615	45.303	57.366	41.931	35.779	202.49	87.912	62.601	69.766	0	88.306	46.058	57.979	81.214	53.614	40.005	66.72	61.794	50.051	54.111	91.356	52.056
ENSG00000188505.5	51.3317	2.57597	1.63804	4.57784e-05	0.0189278	NCCRP1	17	4	25	40	5	21	142	15	5	6	11	257	14	39	11	5	52	322	567	87	1	11	10	18	0	3	6	26	11	11	100	6	8	7	22	15	11
ENSG00000215845.11	178.169	1.72937	0.836001	5.02601e-05	0.0204286	TSTD1	263	92	46.999	218.987	197	499	231.002	221	155	177.002	349.983	324.966	69	170.999	140.975	120	194.999	213.946	350	307	22	30	57	80.001	0	164.999	319.999	226	145.967	108	248.001	206.993	20.402	78	189.999	131	116.001
ENSG00000064787.13	100.1	2.49893	1.66189	5.23339e-05	0.02076	BCAS1	75.001	28	12	77	13	18	183	144	53	8	34.999	126	9	89	154	43	15	507.999	101	236.999	10	3	2	20	1	26	450	274	114	41	152	160	5	15	186.999	195.999	7
ENSG00000166869.3	35.238	2.224	2.07468	5.3186e-05	0.02076	CHP2	29	48	145	41	4	10	88	28	3	31	0	165	9	78	1	0	27	152	151	70	0	1	3	2	0	10	15	9	9	5	102	1	2	6	3	11	0
ENSG00000134760.6	370.453	1.69685	2.19692	5.41676e-05	0.02076	DSG1	6	25	21	380	4	6	424	317	9	11	0	1583	8	1107	393	0	472	2180	4809	314	1	2	1	22	0	14	38	52	13	63	1116	3	0	5	4	12	0
ENSG00000231811.3	4.93282	2.08865	2.12608	5.45382e-05	0.02076	RP3-527G5.1	5	2	0	1	1	0	1	8	2	0	3	10	4	6	5	3	0	4	14	6	0	0	0	0	0	3	10	9	1	5	8	10	1	1	12	9	0
ENSG00000133392.18	18.8302	2.44904	1.59435	5.63652e-05	0.0211202	MYH11	17.005	6	3	12	13	12	17	30	3	3	13	57.003	10.001	13	6	8	4	16	487	15.001	4	0	2	3	0	16	24	8	15.001	6.002	13	5	11	3	5	10.001	6
ENSG00000245848.3	349.998	2.09358	1.10839	5.81503e-05	0.0214539	CEBPA	250	172	170	391	102	199	780	587	106	107	226	1073	161	673	258	108	344	1495	1684	550	85	99	111	147	0	145	235	227	369	141	769	213	72	202	156	172	90
ENSG00000144355.15	273.219	-2.05355	1.10201	6.1576e-05	0.0220396	DLX1	770	340.999	180.999	111	325	321.999	172	107	660.999	522	141	284.999	126	354.001	407	52	109	20	83	52	434.999	148	193.999	535	0	400.999	66	196	72.001	487	212	338	77	169	229.999	247	257.001
ENSG00000082196.21	2163.4	-2.38687	1.67677	6.31468e-05	0.0222695	C1QTNF3	1406	138.561	323.383	497.463	119.298	219.547	885.201	1150.33	4432.33	200.041	222.277	587.073	228.415	1013.28	1034.58	544.593	190.599	734.775	421.751	327.61	23066.6	308.18	230.841	2320.38	0	2165.88	562.999	1626.09	565.743	381.749	488.186	2150.22	284.482	241.192	547.932	11059.6	10853.3
ENSG00000197594.14	1509.71	-2.32842	1.59049	6.90557e-05	0.0236575	ENPP1	991	273	518	363.001	450	643	1039	748	3623	229	504.999	882	106	632	707.001	171	293.999	525	230.001	271	9746	215.999	345.001	2146	0	1508	504	971.002	260.999	620	436.001	1517	132	168	360	6568	5263
ENSG00000115596.4	188.983	2.15927	1.38344	8.05974e-05	0.0265045	WNT6	309	70	78	351	33	43	497	235	69	50	34	659	53	363	179	90	269	406	546	473	15	17	43	51	0	124	243	264	140	110	395	172	16.924	37	189	135	34
ENSG00000138207.14	198.663	-2.0189	1.97451	8.30093e-05	0.0269006	RBP4	79	3	10	8	2	14	113	180	284	6	20	48.999	13	45	99.999	12	15	33	16	20	2057	5	9	200	0	73	5	40	29	6	36	93	8	4	15	1480	1018
ENSG00000175868.14	40.7059	1.75825	1.01989	8.60421e-05	0.0275117	CALCB	23	31	30	32.999	26	96.999	29	85	21	29	119	32	27	31	10	19.001	71	280.001	64	46	2	23	37	14	0	18	33	16	26	19	35	18.001	15	39	25	20	31
ENSG00000105664.11	157.808	-2.04105	1.93115	8.73336e-05	0.0275572	COMP	17	12	40	4	3	11	32	39	78	6	4	62	3	114	23	5	15	53	31	6	2335	13	9	151	0	75	10	24	17	8	88	48	5	5	10	352	753
ENSG00000167434.10	274.808	2.0516	1.44352	0.000102298	0.0290477	CA4	376.001	18	39	354	156	242	286	911	293	48.999	991	170.001	32.001	226	53	111	383.999	1060	942	523	6	44.999	97.001	74	0	154.001	706.999	149.999	795.001	33	511	95	46	17	334	75.999	169
ENSG00000152315.5	51.1707	1.8399	1.17222	0.000104253	0.0290477	KCNK13	59	13	14	63	97	117	49	153	29	28	104	121	16	100	71	8	36	184	61	51	11	4	7	15	0	61	101	58	46	10	21	18	3	10	38	30	42
ENSG00000132031.13	7384.33	-1.70705	1.99054	0.000106486	0.0290477	MATN3	1114	76	2464	530	209	169	3565	2309	17257	140	196	1425	66	1889	1008	319	285	2102	212	188	84295	80	138	13414	1	9310	333	4834	842	511	524	2848	65	113	658	20727	36786
ENSG00000172005.11	77.9552	1.75479	1.11176	0.000107804	0.0290477	MAL	33	43	72	62	239	140	30	56	26	45	161	120	15	64	59	36	45	357	583	56	28	19	29	53	0	54	107	55	44	51	79	26	21.001	15	33	55	25
ENSG00000253973.3	21.5712	1.89285	1.2697	0.000111422	0.029522	RP11-467K18.2	15	5	6	19	12	32	12	8	4	19	42	3	11	12	1	20	44.001	28	50.999	43.999	5	12	13	12	0	11	21	14	34	15	16	6	34	25	29	9	14
ENSG00000288520.1	18.736	1.27139	1.96598	0.000112026	0.029522	RP3-402L9.3	0	8.164	10.087	25.559	0	0	12.919	18.834	33.391	24.265	30.901	33.672	0	21.867	0	34.404	0	50.119	21.731	39.851	0	0	0	0	0	35.91	52.492	22.511	0	11.537	22.735	42.933	26.622	24.803	23.222	0	37.86
ENSG00000187664.9	340.827	1.00477	0.674017	0.000113785	0.0296596	HAPLN4	569.171	277.432	275.426	468.015	313.876	636.715	225.435	715.338	245.202	358	743.5	430.234	248.026	489	297	205.037	38.507	638.478	673.468	451.146	101	154.12	215.161	183.232	1	299.648	471.692	381.758	354.014	275.313	447.327	264.987	145.98	220.377	439.256	202	273
ENSG00000163975.12	813.464	-1.9779	1.70359	0.000120833	0.0307639	MELTF	482.999	144	420.001	133.001	91.999	222	763.999	767.001	2413	102.999	120.001	497	121.999	354	698	66.001	131	232.001	182.999	158	5936	76	110.001	2172	2	1096	174	845	194.999	118	302	694	53	94	198	2451	2067
ENSG00000113555.6	29.4894	-1.93625	1.68644	0.00012979	0.0311608	PCDH12	63	33	10	9	3	18	124	20	5	8	1	16	42	12	6	3	1	10	3	4	45	5	6	153	0	12	25	38	116	4	9	17	6	14	23	82	14
ENSG00000261371.6	41.417	-1.46598	1.94718	0.000132892	0.0311608	PECAM1	5	34	3	5	1	0	143.001	27	2	3	3	8	66	5	5	4	1	1	2	1	2	3	5	390	0	6	50	79	213	5	1	25	1	2	28	167	19
ENSG00000168447.11	9.65021	1.59657	1.93462	0.000133519	0.0311608	SCNN1B	2	1	3	6	2	1	16	13	6	0	3	16	1	23	12	0	8	84	66.999	6	0	1	2	0	0	2	15	8	6	1	45	8	4	0	10	0	1
ENSG00000180316.13	13.7653	1.69813	1.17578	0.000135891	0.0311608	PNPLA1	8	3	10	14	7	7	8	1	2	6	12	57	11	16	4	5	18	55	116	17	4	17	11	2	0	7	7	5	11	7	20	5	13	9	13	6	7
ENSG00000204335.4	1379.72	1.30096	0.874355	0.000136437	0.0311608	SP5	2009	529	1650	2453	1290	3398	742	770	418	1124	1649.91	453	1112	1351	303	779	2498	3137.97	5288.96	2424	164	1135	1380	587	0	868	2355	846	3069	894	2191	896	607	1102.36	2027	536	1222
ENSG00000136110.13	5513.49	-1.15196	1.87237	0.000150825	0.0334901	CNMD	3391	978	977.001	261	19	56	2629	1044	14343	64	38	698.001	15	1327	312	11	45	676	109	70	56652	32	35	6018	3	5635	218	3853	197	48	47	3942	18	39	158	27095	33083
ENSG00000164106.8	399.781	-1.8238	1.51659	0.000156511	0.0341209	SCRG1	243	304	292	76	110	236	217	188	670	310	154	71	273	157	133	44	51	272	43	50	2772	99	107	614	0	575	70	297	160	140	51	246	62	124	84	1953	1781
ENSG00000103175.11	196.842	-1.80398	1.48988	0.000160178	0.0346056	WFDC1	110	157.999	89.999	67	72.001	72	129	136	339	51	130	128	21	55.999	239	44	29	90	78	22	1105	28	52	433	0	324	97.999	153	119	242	65.999	196	33	89	44	560	556.001
ENSG00000134955.12	58.4569	1.04657	0.764309	0.000162132	0.034715	SLC37A2	44.035	42	51	54	54.999	106	66	27.999	40	41.999	66	118	58.001	64	28.001	50	72	102	184	49.012	15	55.999	54	31	0	31	45	55.001	67	59.032	86	35	46	28	59	46	37
ENSG00000189001.11	102.386	1.72006	1.77074	0.000165662	0.0348663	SBSN	23	7	10	84	10	18	73	52	6	9	15	706	4	162.999	19	6	54	468.999	1546	15	20	20	10	13	0	12	19	28	11	19	147	14	8	19	25	32	10
ENSG00000196616.14	26.9667	1.77209	1.48436	0.000168654	0.0348663	ADH1B	124.838	86.818	24.001	18.001	23	32	41.595	24	23	5	8	122.985	18	19.644	2	7	19.65	101	59.914	17.471	0	1	9.913	3	0	12	35.257	22.634	7.493	20.789	40	21.583	1	7	13	13.256	3
ENSG00000166509.12	60.7594	-1.30709	1.8718	0.00017266	0.0353894	CLEC3A	18	1	5	6	3	4	32	7	221	0	8	8	1	20	14	1	2	15	3	2	795	2	2	217	0	64	5	42	6	1	4	73	0	1	5	229	186
ENSG00000283703.2	38.0784	1.53236	1.83985	0.000179235	0.0354582	VSIG10L2	16	1	4	17	2	9	57	12	4	2	5	76	3	43	23	9	13	60	40	66	4	2	5	5	0	20	8	19	12	8	57	8	6	6	7	12	8
ENSG00000120057.5	258.808	-1.55797	1.82849	0.000180092	0.0354582	SFRP5	205	7	34	32	18	20	162	130	769	26	49	98	18	58	109	5	11	88	21	21	2635	11	3	174	0	181	35	110	79	38	19	101	12	14	15	952	1187
ENSG00000123892.12	245.229	1.0557	0.794547	0.000181211	0.0354582	RAB38	384	214	253	284	204	408	360	311	165	261	266	501	79	307	152	62	373	535	455	398	51	115	127	168	0	178	428	261	237	155	395	142	50	168	247	215	114
ENSG00000166535.20	56.0545	1.68981	1.72031	0.000182298	0.0354582	A2ML1	5	33	101	62	9	4	39	10	1	7	3	64	9	34	10	1	20	575	890	12	1	4	8	42	0	6	12	3	13	108	107	4	6	8	2	1	7
ENSG00000166415.15	61.7954	1.5745	1.24644	0.000192251	0.036883	WDR72	49	10	29	151	78	61	110	177	48	31	106	70	3	82	11	28	77	412.001	206	105	15	14	48	32	0	20	116	22	99	19	93	3	9	9	55	25	42
ENSG00000171310.11	2389.84	-1.34848	1.02305	0.00019415	0.0369516	CHST11	2242	935	1168	1371	1074	1678	1655	1783	3619	1046	1594	1652	885	1521	1303	1558	1483	1350	1259	1300	10343	2185	2379	2445	0	2755	1124	1750	1947	1646	1066	2064	2965	1295	1417	6504	7036
ENSG00000104321.11	16.0608	1.5692	1.26202	0.0001985	0.0371892	TRPA1	13.824	30.843	3	15	7	12.796	6	15	7	7.691	9	2	10.487	13	5	7.692	7	29	62.987	13	1	11	19.939	0	0	16	28.645	16	27.352	22	15	15	7	15.487	17.708	5	6
ENSG00000196611.6	32.5387	-1.66824	1.51437	0.000202867	0.0377128	MMP1	34	12	10	3	3	3	72	18	31	2	17	10	11	8	9	14	15	4	1	14	57	23	22	188	0	12	33	32	34	27	10	49	44	3	100	92	87
ENSG00000129048.7	15.3477	1.38536	1.81414	0.00020977	0.038696	ACKR4	6	0	1	3	1	5	10	6	2	0	3	31	1	44	2	1	3	103	93	92	0	2	3	2	0	14	1.185	28	1	9	96	9	3	0	0	3	4
ENSG00000136928.7	1010.07	1.12973	0.89697	0.000221574	0.0395688	GABBR2	967	424	460	1958	554	1175	601	1471	439	421	1785	461	658	997	248	644.001	1566	3356	3455	1634	103	778	815	578	0	722	1359	1120	2277	585	1619	513	1252	791	1235	567	757
ENSG00000259803.8	35.4715	1.31455	1.05737	0.000227493	0.0395688	SLC22A31	23	15	11	14	21	32.001	14	29	25	14	30	19	65	50.999	34.999	23.999	25.001	53	76	84	0	24.999	19	8	0	28	67	45	38	28	84	40	20.001	91	45	30	16
ENSG00000152583.13	6992.55	1.14615	0.920094	0.000229667	0.0395688	SPARCL1	11924	2575	3127	10206	4849	7038	6523	19226	6771	3907	12230	13594	4855	7114	6597	3031	5846	17242	10672	10039	2203	1479	2494	2884	7	5903	14791	8825	7766	2933	7111	6421	1643	2786	8740	6234	3867
ENSG00000104892.17	93.0829	1.57746	1.49603	0.000235465	0.0395688	KLC3	40	41	57	121	26.001	24	117	78.001	19	13	41	364	11	158	50	10	110	471.999	655.999	181.001	5	24.999	21	57	0	49	46	42	53	60.999	241	18	8	20	26	32	16
ENSG00000117983.17	41.371	-1.34126	1.77549	0.000238575	0.0395688	MUC5B	9	20	7	14	5	12	21	15	8	22	4	8	0	16	20	2	39	1	1	6	23	4	3	346	0	4	10	10	20	11	4	2	0	5	5	45	6
ENSG00000226124.8	16.9589	-1.04755	0.862819	0.000243878	0.0400579	FTCDNL1	22	14	18	12.999	11	24.001	19	22	10	12.999	19	17	10	9	10	13	16	12	13	11	30	12	20	10	0	13	20	11	12	14	21	12	17	11	12	13	22
ENSG00000130988.13	23.0683	1.19469	0.987901	0.000250144	0.0408076	RGN	31	7	13	17	20	58	20	57	15	28	84.001	60	12	25	13	13	32	65	71	20	2	5	3	13	0	17	34.999	9	51	11	16	9	6	10	13	14	32
ENSG00000186395.9	5466.81	1.51279	1.4774	0.000261887	0.0421498	KRT10	1910	1397	1346	5978	1226	1780	4074	3408	1345	1235	1504	29767	1035	12522	2090	985	4544	31880	48973	2771	2110	1095	1305	1669	8	1843	1569	1658	1521	2181	17110	1682	964	1258	1547	1872	1612
ENSG00000133980.5	5.31387	1.01397	1.71499	0.000270289	0.0422466	VRTN	1	0	1	2	1	1	1	1	0	1	1	17	1	10	1	0	4	65	82	6	0	1	1	0	0	0	2	0	3	0	15	2	1	0	1	1	0
ENSG00000175894.18	15.9981	1.44633	1.33044	0.000271297	0.0422466	TSPEAR	9	15	7	32	4	6	15	13	1	4	3	24	14	26	3	4	20	162.999	63	39	3	9	9	7	0	4	8	1	15	26	40	5	1	8	15	6	6
ENSG00000002586.20_PAR_Y	4118.2	-1.16401	1.00984	0.000285755	0.0442109	CD99	3896.4	4672.7	4137.69	3075.21	1808.52	2536.68	4109.1	4293.46	4704.41	2317.2	2546.26	4264.51	2349.39	3548.8	4884.79	1306.87	2205.11	941.128	2921.47	2905.9	15971.1	1495.34	2940.88	6362.8	3	5435.15	3595.58	5050.74	3645.33	3822.98	2595.86	4673.83	1614.81	2999.64	3245.76	6131	4339.99
ENSG00000286282.1	10.3805	1.077	0.937174	0.000289792	0.0445482	RP11-318N11.1	8	5	5	10	5	10	11	18	7	12	16	19	8	11	8	7	13	29	18	7	2	3	5	5	0	7	14	9	9	13	17	12	5	14	16	14	5
ENSG00000125414.19	199.058	1.24517	1.71388	0.000294954	0.0450528	MYH2	437.606	23.024	3	97.128	0	3.008	117.895	165.231	89.093	5	23.037	102.918	143.16	150.027	116.81	495.639	7.007	27.052	9.007	409.662	1.002	7.011	4.004	2	0	128.137	1281.14	778.859	222.354	132.232	845.309	422.349	22.062	344.645	600.954	403.651	1.002
ENSG00000105131.8	80.9589	1.07214	0.949276	0.000304597	0.0459425	EPHX3	86	53	58	95	56	81	123	85	52	67	101	192	29	125	91	37	91	192	311	96	12	23	34	61	0	50	103	93	62	40	183	55	28	34	65	56	52
ENSG00000186056.10	413.213	-1.29539	1.6541	0.000322958	0.0478065	MATN1-AS1	295	43.999	88.999	58	24	86	221.999	154	666	50	51	100.999	57	149.001	120	40.001	59	134	67	71	1889	37	27	304	0	226.001	100	183.999	76	48	100.001	301	29	85.999	107	1380	1239
ENSG00000248550.4	412.183	1.21993	1.13003	0.000327836	0.0478065	OTX2-AS1	412	88.999	351.999	803	274	601	232	407	136	233	618	229	66.999	288	45.001	135	510	1689	2212	1092	49	280	306.999	255.999	0	267.999	726	80.001	935	95	853	217	112.001	226.999	426	141	392.999
ENSG00000129194.8	72.6548	1.00169	0.916863	0.000334581	0.0483348	SOX15	59	57	47	85	24	54.999	122	30	21	49	53	198	55	107.001	44	41	84	166	328	152.999	29	42	32	36	0	102	34	65	78.001	76	141	53	28	112	71	39	37
ENSG00000180332.7	85.1327	-1.25616	1.21417	0.000347383	0.0492934	KCTD4	53	16	89	51	55	60	38	18	141	40	63	15	25	36	14	122	57	43	40	33	476	102	24	114	0	67	42	62	139	47	35	25	72	100	70	236	173

## Sheet: I) Vitamin D_L vs N_LCPUFA_H
Gene_ID	baseMean	log2FoldChange	lfcSE	pvalue	padj	gene_name	DEFEND.SEHP_2.HH_1	DEFEND.SEHP_2.HH_2	DEFEND.SEHP_2.HH_3	DEFEND.SEHP_2.HH_4	DEFEND.SEHP_2.HL_1	DEFEND.SEHP_2.HL_2	DEFEND.SEHP_2.HL_3	DEFEND.SEHP_2.HL_4	DEFEND.SEHP_2.HN_1	DEFEND.SEHP_2.HN_2	DEFEND.SEHP_2.HN_3	DEFEND.SEHP_2.HN_4	DEFEND.SEHP_2.LH_1	DEFEND.SEHP_2.LH_2	DEFEND.SEHP_2.LH_3	DEFEND.SEHP_2.LH_4	DEFEND.SEHP_2.LL_1	DEFEND.SEHP_2.LL_2	DEFEND.SEHP_2.LL_3	DEFEND.SEHP_2.LL_4	DEFEND.SEHP_2.LN_1	DEFEND.SEHP_2.LN_2	DEFEND.SEHP_2.LN_3	DEFEND.SEHP_2.LN_4	DEFEND.SEHP_2.NEG	DEFEND.SEHP_2.NH_1	DEFEND.SEHP_2.NH_2	DEFEND.SEHP_2.NH_3	DEFEND.SEHP_2.NH_4	DEFEND.SEHP_2.NL_1	DEFEND.SEHP_2.NL_2	DEFEND.SEHP_2.NL_3	DEFEND.SEHP_2.NL_4	DEFEND.SEHP_2.NN_1	DEFEND.SEHP_2.NN_2	DEFEND.SEHP_2.NN_3	DEFEND.SEHP_2.NN_4
ENSG00000274226.5	15.2806	37.4338	6.09314	2.28805e-10	5.41655e-06	TBC1D3H	0	0	0	0	0	139.887	0	0	0	0	0	0	0	0	62.682	0	0	37.866	163.82	0	0	0	205.915	0	0	0	55.072	0	0	0	0	0	0	0	0	0	0
ENSG00000181234.10	13.6951	18.2534	2.94894	3.29163e-10	5.41655e-06	TMEM132C	0	3	248	0	0	3	8	0	0	0	0	0	0	0	0	0	59	0	0	0	0	3	3	38	0	0	3	0	0	8	4	61	30	0	7	0	0
