# Supplementary material for: Effects of n-3 Long-Chain Polyunsaturated Fatty Acid and Vitamin D Supplementation on Transcriptional Profiles of Human Lung Organoids
Source: Metabolites. 2025 Oct 14;15(10):670. doi: 10.3390/metabo15100670 (PMC12566473; doi:10.3390/metabo15100670)
Supplement: Supplementary file 1 [file metabolites-15-00670-s001.zip › SupplementaryTable S8_Replicated_PUFA_HN_Genes.xlsx]

## Sheet: Sheet1
Gene_ID	gene_name	log2FoldChange_BILX	lfcSE_BILX	pvalue_BILX	padj_BILX	log2FoldChange_SEHP	lfcSE_SEHP	pvalue_SEHP	padj_SEHP
ENSG00000110090.13	CPT1A	3.60706	0.139852	1.68417e-147	4.32512e-143	2.18913	0.273777	4.23885e-17	3.47331e-13
ENSG00000167772.12	ANGPTL4	3.02321	0.15866	2.93028e-82	3.76263e-78	1.85551	0.437409	3.81069e-08	3.16505e-05
ENSG00000004799.8	PDK4	2.81901	0.232064	1.25623e-36	2.93283e-33	2.72097	0.312316	8.78106e-20	1.07928e-15
ENSG00000181019.13	NQO1	2.99789	0.26781	5.55949e-31	6.79873e-28	1.22411	0.273106	1.46118e-08	1.79593e-05
ENSG00000171658.8	NMRAL2P	4.67475	0.455269	3.1808e-26	2.26906e-23	1.2763	0.491309	6.10264e-06	0.00115396
ENSG00000134240.12	HMGCS2	4.24552	0.588989	2.68729e-14	3.17195e-12	4.25703	0.70332	1.47419e-15	9.05964e-12
ENSG00000108932.12	SLC16A6	1.98907	0.371094	4.57981e-12	2.87096e-10	1.04094	0.702862	6.9012e-05	0.00669799
ENSG00000225978.3	HAR1A	-2.38821	0.471422	1.16144e-11	6.541e-10	-1.2901	0.472376	4.42892e-06	0.000942066
ENSG00000148926.10	ADM	-1.17063	0.198495	2.10618e-10	8.24523e-09	-1.81539	0.276278	1.65652e-13	6.78676e-10
ENSG00000188937.6	NYX	2.66412	0.75633	5.50195e-08	1.04123e-06	1.94989	0.391094	2.07938e-09	3.93195e-06
ENSG00000105509.11	HAS1	-1.22859	0.274588	2.26772e-07	3.51038e-06	-1.27342	0.372612	7.4684e-07	0.00029141
ENSG00000134873.10	CLDN10	1.43299	0.433943	3.72085e-06	3.9018e-05	1.10842	0.334605	1.80124e-06	0.000543146
ENSG00000231170.7	AC002451.3	1.55706	0.656667	1.94012e-05	0.000158323	2.40825	0.406643	5.40925e-11	1.20882e-07
ENSG00000283439.4	SPEM3	-1.44369	0.684504	5.59495e-05	0.00038844	-1.7312	0.645434	3.00961e-06	0.000764089
ENSG00000152463.15	OLAH	1.38529	0.617302	5.68561e-05	0.000393776	1.71448	0.421879	5.89223e-08	4.26009e-05
ENSG00000265907.2	RP11-737O24.2	-1.17851	0.436968	7.85824e-05	0.000516396	-1.19865	0.526183	1.36101e-05	0.0020652
