# Supplementary material for: Effects of n-3 Long-Chain Polyunsaturated Fatty Acid and Vitamin D Supplementation on Transcriptional Profiles of Human Lung Organoids
Source: Metabolites. 2025 Oct 14;15(10):670. doi: 10.3390/metabo15100670 (PMC12566473; doi:10.3390/metabo15100670)
Supplement: Supplementary file 1 [file metabolites-15-00670-s001.zip › SupplementaryTable S9_RNA_QC.xlsx]

## Sheet: SEHP
Sequencescape QC Report	1.0.0
This section is for information only and cannot be changed
Please place a Y in the proceed column for any samples you wish to proceed; use a N for samples you don't want to proceed.
Study	G3608_RNA_DEFEND_HLO
Product	Bespoke RNA
Criteria Version	stock_2
Report Identifier	defend_bespoke_rna_20210729173025
Generated on	Thu, 29 Jul 2021 17:30:25 +0100
Contents	All samples
Asset ID	Sanger sample	Plate barcode	Well location	Supplier name	Concentration	Current volume	Total micrograms	Gender markers	Conflicting gender markers	Concentration from normalization	Rin	Comment	Qc Decision	Proceed
45375089	DEFEND10592285	DN834573B	A1	DEFEND.SEHP_2.NN_1	21	49	1.029		0		9.2	Sufficient sample for RNA-AUTO line	Passed
45375090	DEFEND10592286	DN834573B	B1	DEFEND.SEHP_2.NN_2	22	49	1.078		0		8.8	Sufficient sample for RNA-AUTO line	Passed
45375091	DEFEND10592287	DN834573B	C1	DEFEND.SEHP_2.NN_3	15	49	0.735		0		8.8	Sufficient sample for RNA-AUTO line	Passed
45375092	DEFEND10592288	DN834573B	D1	DEFEND.SEHP_2.NN_4	10.5	49	0.5145		0		8.9	Sufficient sample for RNA-AUTO line	Passed
45375093	DEFEND10592289	DN834573B	E1	DEFEND.SEHP_2.NL_1	23.3	49	1.1417		0		9.4	Sufficient sample for RNA-AUTO line	Passed
45375094	DEFEND10592290	DN834573B	F1	DEFEND.SEHP_2.NL_2	16.3	49	0.7987		0		9.4	Sufficient sample for RNA-AUTO line	Passed
45375095	DEFEND10592291	DN834573B	G1	DEFEND.SEHP_2.NL_3	21.7	49	1.0633		0		9.3	Sufficient sample for RNA-AUTO line	Passed
45375096	DEFEND10592292	DN834573B	H1	DEFEND.SEHP_2.NL_4	18.8	49	0.9212		0		8.3	Sufficient sample for RNA-AUTO line	Passed
45375097	DEFEND10592293	DN834573B	A2	DEFEND.SEHP_2.NH_1	23.2	49	1.1368		0		9.2	Sufficient sample for RNA-AUTO line	Passed
45375098	DEFEND10592294	DN834573B	B2	DEFEND.SEHP_2.NH_2	20	49	0.98		0		9.4	Sufficient sample for RNA-AUTO line	Passed
45375099	DEFEND10592295	DN834573B	C2	DEFEND.SEHP_2.NH_3	15	49	0.735		0		9.5	Sufficient sample for RNA-AUTO line	Passed
45375100	DEFEND10592296	DN834573B	D2	DEFEND.SEHP_2.NH_4	14.3	49	0.7007		0		9.1	Sufficient sample for RNA-AUTO line	Passed
45375101	DEFEND10592297	DN834573B	E2	DEFEND.SEHP_2.LN_1	5.19	49	0.25431		0			Sufficient sample for RNA-AUTO line	Passed
45375102	DEFEND10592298	DN834573B	F2	DEFEND.SEHP_2.LN_2	17.9	49	0.8771		0		9.3	Sufficient sample for RNA-AUTO line	Passed
45375103	DEFEND10592299	DN834573B	G2	DEFEND.SEHP_2.LN_3	21.7	49	1.0633		0		9.1	Sufficient sample for RNA-AUTO line	Passed
45375104	DEFEND10592300	DN834573B	H2	DEFEND.SEHP_2.LN_4	11.8	49	0.5782		0		8.9	Sufficient sample for RNA-AUTO line	Passed
45375105	DEFEND10592301	DN834573B	A3	DEFEND.SEHP_2.LL_1	16.7	49	0.8183		0		9.3	Sufficient sample for RNA-AUTO line	Passed
45375106	DEFEND10592302	DN834573B	B3	DEFEND.SEHP_2.LL_2	6.93	49	0.33957		0			Sufficient sample for RNA-AUTO line	Passed
45375107	DEFEND10592303	DN834573B	C3	DEFEND.SEHP_2.LL_3	14	49	0.686		0		8.9	Sufficient sample for RNA-AUTO line	Passed
45375108	DEFEND10592304	DN834573B	D3	DEFEND.SEHP_2.LL_4	19.5	49	0.9555		0		8.4	Sufficient sample for RNA-AUTO line	Passed
45375109	DEFEND10592305	DN834573B	E3	DEFEND.SEHP_2.LH_1	20.1	49	0.9849		0		9.2	Sufficient sample for RNA-AUTO line	Passed
45375110	DEFEND10592306	DN834573B	F3	DEFEND.SEHP_2.LH_2	14.7	49	0.7203		0		8.9	Sufficient sample for RNA-AUTO line	Passed
45375111	DEFEND10592307	DN834573B	G3	DEFEND.SEHP_2.LH_3	19.2	49	0.9408		0		9.3	Sufficient sample for RNA-AUTO line	Passed
45375112	DEFEND10592308	DN834573B	H3	DEFEND.SEHP_2.LH_4	20.1	49	0.9849		0		9.1	Sufficient sample for RNA-AUTO line	Passed
45375113	DEFEND10592309	DN834573B	A4	DEFEND.SEHP_2.HN_1	10.5	49	0.5145		0		9.5	Sufficient sample for RNA-AUTO line	Passed
45375114	DEFEND10592310	DN834573B	B4	DEFEND.SEHP_2.HN_2	16	49	0.784		0		9.1	Sufficient sample for RNA-AUTO line	Passed
45375115	DEFEND10592311	DN834573B	C4	DEFEND.SEHP_2.HN_3	12.9	49	0.6321		0		9.1	Sufficient sample for RNA-AUTO line	Passed
45375116	DEFEND10592312	DN834573B	D4	DEFEND.SEHP_2.HN_4	10.6	49	0.5194		0		8.6	Sufficient sample for RNA-AUTO line	Passed
45375117	DEFEND10592313	DN834573B	E4	DEFEND.SEHP_2.HL_1	19.3	49	0.9457		0		9.2	Sufficient sample for RNA-AUTO line	Passed
45375118	DEFEND10592314	DN834573B	F4	DEFEND.SEHP_2.HL_2	18.5	49	0.9065		0		9.5	Sufficient sample for RNA-AUTO line	Passed
45375119	DEFEND10592315	DN834573B	G4	DEFEND.SEHP_2.HL_3	14.9	49	0.7301		0		9.3	Sufficient sample for RNA-AUTO line	Passed
45375120	DEFEND10592316	DN834573B	H4	DEFEND.SEHP_2.HL_4	8.42	49	0.41258		0			Sufficient sample for RNA-AUTO line	Passed
45375121	DEFEND10592317	DN834573B	A5	DEFEND.SEHP_2.HH_1	25.2	49	1.2348		0		9.1	Sufficient sample for RNA-AUTO line	Passed
45375122	DEFEND10592318	DN834573B	B5	DEFEND.SEHP_2.HH_2	13.5	49	0.6615		0		8.7	Sufficient sample for RNA-AUTO line	Passed
45375123	DEFEND10592319	DN834573B	C5	DEFEND.SEHP_2.HH_3	15.4	49	0.7546		0		8.4	Sufficient sample for RNA-AUTO line	Passed
45375124	DEFEND10592320	DN834573B	D5	DEFEND.SEHP_2.HH_4	12.4	49	0.6076		0		8.9	Sufficient sample for RNA-AUTO line	Passed
45375125	DEFEND10592321	DN834573B	E5	DEFEND.SEHP_2.NEG	3.38	49	0.16562		0		0	Sufficient sample for RNA-AUTO line; but failed RIN (are you expecting this to be weak/degarded?)	Pass (at risk)

## Sheet: BILX
Sequencescape QC Report	1.0.0
This section is for information only and cannot be changed
Please place a Y in the proceed column for any samples you wish to proceed; use a N for samples you don't want to proceed.
Study	G3608_RNA_DEFEND_HLO
Product	Bespoke RNA
Criteria Version	stock_2
Report Identifier	defend_bespoke_rna_20210628113900
Generated on	Mon, 28 Jun 2021 11:39:00 +0100
Contents	New samples
Asset ID	Sanger sample	Plate barcode	Well location	Supplier name	Concentration	Current volume	Total micrograms	Gender markers	Conflicting gender markers	Concentration from normalization	Rin	Comment	Qc Decision	Proceed
43673090	DEFEND10418654	DN821394G	A1	DEFEND.BILX_2.NN_1	15.6	49	0.7644		0		9	Sufficient sample for RNA-AUTO line	Passed
43673091	DEFEND10418655	DN821394G	B1	DEFEND.BILX_2.NN_2	24.8	49	1.2152		0		9.5	Sufficient sample for RNA-AUTO line	Passed
43673092	DEFEND10418656	DN821394G	C1	DEFEND.BILX_2.NN_3	8.48	49	0.41552		0			Sufficient sample for RNA-AUTO line	Passed
43673093	DEFEND10418657	DN821394G	D1	DEFEND.BILX_2.NN_4	16.9	49	0.8281		0		8.7	Sufficient sample for RNA-AUTO line	Passed
43673094	DEFEND10418658	DN821394G	E1	DEFEND.BILX_2.NL_1	7.8	49	0.3822		0			Sufficient sample for RNA-AUTO line	Passed
43673095	DEFEND10418659	DN821394G	F1	DEFEND.BILX_2.NL_2	12.9	49	0.6321		0		8	Sufficient sample for RNA-AUTO line	Passed
43673096	DEFEND10418660	DN821394G	G1	DEFEND.BILX_2.NL_3	24.1	49	1.1809		0		9.5	Sufficient sample for RNA-AUTO line	Passed
43673097	DEFEND10418661	DN821394G	H1	DEFEND.BILX_2.NL_4	19.4	49	0.9506		0		8.5	Sufficient sample for RNA-AUTO line	Passed
43673098	DEFEND10418662	DN821394G	A2	DEFEND.BILX_2.NH_1	23.4	49	1.1466		0		9.4	Sufficient sample for RNA-AUTO line	Passed
43673099	DEFEND10418663	DN821394G	B2	DEFEND.BILX_2.NH_2	23.1	49	1.1319		0		9.3	Sufficient sample for RNA-AUTO line	Passed
43673100	DEFEND10418664	DN821394G	C2	DEFEND.BILX_2.NH_3	20.6	49	1.0094		0		9.1	Sufficient sample for RNA-AUTO line	Passed
43673101	DEFEND10418665	DN821394G	D2	DEFEND.BILX_2.NH_4	14.1	49	0.6909		0		8.7	Sufficient sample for RNA-AUTO line	Passed
43673102	DEFEND10418666	DN821394G	E2	DEFEND.BILX_2.LN_1	14	49	0.686		0		8.8	Sufficient sample for RNA-AUTO line	Passed
43673103	DEFEND10418667	DN821394G	F2	DEFEND.BILX_2.LN_2	20.9	49	1.0241		0		9.2	Sufficient sample for RNA-AUTO line	Passed
43673104	DEFEND10418668	DN821394G	G2	DEFEND.BILX_2.LN_3	20.2	49	0.9898		0		9.1	Sufficient sample for RNA-AUTO line	Passed
43673105	DEFEND10418669	DN821394G	H2	DEFEND.BILX_2.LN_4	22.9	49	1.1221		0		9.5	Sufficient sample for RNA-AUTO line	Passed
43673106	DEFEND10418670	DN821394G	A3	DEFEND.BILX_2.LL_1	21.2	49	1.0388		0		9.4	Sufficient sample for RNA-AUTO line	Passed
43673107	DEFEND10418671	DN821394G	B3	DEFEND.BILX_2.LL_2	18.4	49	0.9016		0		9.3	Sufficient sample for RNA-AUTO line	Passed
43673108	DEFEND10418672	DN821394G	C3	DEFEND.BILX_2.LL_3	29.3	49	1.4357		0		9.5	Sufficient sample for RNA-AUTO line	Passed
43673109	DEFEND10418673	DN821394G	D3	DEFEND.BILX_2.LL_4	23.8	49	1.1662		0		9.5	Sufficient sample for RNA-AUTO line	Passed
43673110	DEFEND10418674	DN821394G	E3	DEFEND.BILX_2.LH_1	22.8	49	1.1172		0		9.3	Sufficient sample for RNA-AUTO line	Passed
43673111	DEFEND10418675	DN821394G	F3	DEFEND.BILX_2.LH_2	23.6	49	1.1564		0		9.5	Sufficient sample for RNA-AUTO line	Passed
43673112	DEFEND10418676	DN821394G	G3	DEFEND.BILX_2.LH_3	18.9	49	0.9261		0		9.4	Sufficient sample for RNA-AUTO line	Passed
43673113	DEFEND10418677	DN821394G	H3	DEFEND.BILX_2.LH_4	17.3	49	0.8477		0		9	Sufficient sample for RNA-AUTO line	Passed
43673114	DEFEND10418678	DN821394G	A4	DEFEND.BILX_2.NEG	4.35	49	0.21315		0		0	Sufficient sample for RNA-AUTO line; but failed RIN (are you expecting this to be weak/degarded?)	Pass (at risk)
43673115	DEFEND10418679	DN821394G	B4	DEFEND.BILX_2.HN_2	9.74	49	0.47726		0			Sufficient sample for RNA-AUTO line	Passed
43673116	DEFEND10418680	DN821394G	C4	DEFEND.BILX_2.HN_3	13	49	0.637		0		9.4	Sufficient sample for RNA-AUTO line	Passed
43673117	DEFEND10418681	DN821394G	D4	DEFEND.BILX_2.HN_4	6.15	49	0.30135		0			Sufficient sample for RNA-AUTO line	Passed
43673118	DEFEND10418682	DN821394G	E4	DEFEND.BILX_2.HL_1	12.9	49	0.6321		0		8.7	Sufficient sample for RNA-AUTO line	Passed
43673119	DEFEND10418683	DN821394G	F4	DEFEND.BILX_2.HL_2	12.8	49	0.6272		0		9	Sufficient sample for RNA-AUTO line	Passed
43673120	DEFEND10418684	DN821394G	G4	DEFEND.BILX_2.HL_3	6.03	49	0.29547		0			Sufficient sample for RNA-AUTO line	Passed
43673121	DEFEND10418685	DN821394G	H4	DEFEND.BILX_2.HL_4	7.49	49	0.36701		0			Sufficient sample for RNA-AUTO line	Passed
43673122	DEFEND10418686	DN821394G	A5	DEFEND.BILX_2.HH_1	13.1	49	0.6419		0		8.6	Sufficient sample for RNA-AUTO line	Passed
43673123	DEFEND10418687	DN821394G	B5	DEFEND.BILX_2.HH_2	9.22	49	0.45178		0			Sufficient sample for RNA-AUTO line	Passed
43673124	DEFEND10418688	DN821394G	C5	DEFEND.BILX_2.HH_3	11.8	49	0.5782		0		8.7	Sufficient sample for RNA-AUTO line	Passed
43673125	DEFEND10418689	DN821394G	D5	DEFEND.BILX_2.HH_4	10.6	49	0.5194		0		8.3	Sufficient sample for RNA-AUTO line	Passed
